# Supplementary material for: Kinome‐Wide Synthetic Lethal Screen Identifies PANK4 as a Modulator of Temozolomide Resistance in Glioblastoma
Source: Adv Sci (Weinh). 2024 Feb 14;11(15):2306027. doi: 10.1002/advs.202306027 (PMC11022721; doi:10.1002/advs.202306027)
Supplement: Supplementary file 2 — Supplemental Tables [file ADVS-11-2306027-s001.xlsx]

## Sheet: Table S1 (Kinome screen)
	gene	pvalue	Z-score	BH	Bonferroni	BH_sig	Bonferroni_sig
1	AAK1	0.337711	-0.418699	67.5423	168.18	FALSE	FALSE
2	AATK	0.0187895	-2.07944	1.16495	9.35717	FALSE	FALSE
3	ABL1	0.999999	4.83839	495	498	FALSE	FALSE
4	ABL2	0.995253	2.59383	451.845	495.636	FALSE	FALSE
5	ACVR1	1	5.85958	N/A	N/A	FALSE	FALSE
6	ACVR1B	0.98298	2.11966	428.579	489.524	FALSE	FALSE
7	ACVR1C	0.0027278	-2.77885	0.0736507	1.35845	FALSE	FALSE
8	ACVR2A	0.00105386	-3.07468	N/A	N/A	FALSE	FALSE
9	ACVR2B	0.169665	-0.955475	25.4497	84.4931	FALSE	FALSE
10	ACVRL1	0.00136632	-2.99635	0.0245937	0.680426	TRUE	FALSE
11	ADCK2	0.744816	0.658294	229.403	370.918	FALSE	FALSE
12	ADCK4	0.000818348	-3.1493	0.0114569	0.407537	TRUE	FALSE
13	ADCK5	0.00510909	-2.5684	0.173709	2.54433	FALSE	FALSE
14	ADK	0.0518615	-1.62707	5.23801	25.827	FALSE	FALSE
15	ADPGK	0.000995057	-3.09175	0.0149258	0.495538	TRUE	FALSE
16	ADRBK1	0.0712282	-1.46671	8.26247	35.4716	FALSE	FALSE
17	ADRBK2	0.688025	0.490308	193.335	342.637	FALSE	FALSE
18	AGK	1.81281e-09	-5.90052	N/A	N/A	FALSE	FALSE
19	AK1	1	6.58436	N/A	N/A	FALSE	FALSE
20	AK2	0.00363025	-2.68469	N/A	N/A	FALSE	FALSE
21	AK3	0.00154034	-2.9596	N/A	N/A	FALSE	FALSE
22	AK3L1	0.0626015	-1.53331	6.94877	31.1756	FALSE	FALSE
23	AK5	0.835565	0.976432	287.434	416.111	FALSE	FALSE
24	AK7	0.978743	2.0285	415.966	487.414	FALSE	FALSE
25	AK8	0.743755	0.655012	227.589	370.39	FALSE	FALSE
26	AKAP12	0.916893	1.3845	349.336	456.613	FALSE	FALSE
27	AKAP14	0.0420437	-1.72743	N/A	N/A	FALSE	FALSE
28	AKAP7	0.811643	0.883996	271.9	404.198	FALSE	FALSE
29	AKAP8	0.025827	-1.94603	1.70458	12.8618	FALSE	FALSE
30	AKAP8L	0.07636	-1.42997	9.01047	38.0273	FALSE	FALSE
31	AKT1	6.72103e-08	-5.27278	N/A	N/A	FALSE	FALSE
32	AKT2	0.00647207	-2.48534	N/A	N/A	FALSE	FALSE
33	AKT3	2.80797e-10	-6.20096	N/A	N/A	FALSE	FALSE
34	ALDH18A1	0.648157	0.380407	178.243	322.782	FALSE	FALSE
35	ALK	0.99773	2.83801	458.956	496.869	FALSE	FALSE
36	ALPK1	0.778255	0.766353	252.933	387.571	FALSE	FALSE
37	ALPK2	3.00607e-05	-4.01238	N/A	N/A	FALSE	FALSE
38	ALPK3	0.321035	-0.464805	62.6018	159.875	FALSE	FALSE
39	AMHR2	0.616782	0.297041	164.681	307.157	FALSE	FALSE
40	amyotrophic lateral sclerosis 2 (juvenile) chromosome region, candidate 2 pseudogene	0.00555156	-2.53948	0.205408	2.76468	FALSE	FALSE
41	ANKK1	0.980277	2.05958	420.539	488.178	FALSE	FALSE
42	ARAF	0.994741	2.55838	449.623	495.381	FALSE	FALSE
43	ASB10	0.000364135	-3.37873	0.00327721	0.181339	TRUE	FALSE
44	ATM	0.95322	1.67697	380.335	474.704	FALSE	FALSE
45	ATMIN	0.405837	-0.238231	90.0959	202.107	FALSE	FALSE
46	ATR	4.74166e-05	-3.90345	N/A	N/A	FALSE	FALSE
47	AURKA	3.32827e-08	-5.40028	N/A	N/A	FALSE	FALSE
48	AURKAIP1	0.0295504	-1.88747	2.21628	14.7161	FALSE	FALSE
49	AURKB	1.13279e-08	-5.59048	N/A	N/A	FALSE	FALSE
50	AURKC	0.72531	0.598746	216.143	361.205	FALSE	FALSE
51	AXL	0.0432597	-1.71401	4.02315	21.5433	FALSE	FALSE
52	BCKDK	1.44636e-17	-8.45097	N/A	N/A	FALSE	FALSE
53	BLK	0.0364808	-1.7931	3.10087	18.1674	FALSE	FALSE
54	BMP2K	0.999968	3.99841	485.984	497.984	FALSE	FALSE
55	BMP2KL	0.00028347	-3.447	N/A	N/A	FALSE	FALSE
56	BMPR1A	2.24805e-17	-8.39931	N/A	N/A	FALSE	FALSE
57	BMPR1B	0.999507	3.29485	N/A	N/A	FALSE	FALSE
58	BMPR2	0.575436	0.190264	150.764	286.567	FALSE	FALSE
59	BMX	0.000605846	-3.23613	N/A	N/A	FALSE	FALSE
60	BRAF	0.996732	2.71967	N/A	N/A	FALSE	FALSE
61	BRSK1	0.0127368	-2.23414	N/A	N/A	FALSE	FALSE
62	BRSK2	0.909432	1.3373	341.947	452.897	FALSE	FALSE
63	BTK	1	4.995	N/A	N/A	FALSE	FALSE
64	BUB1	0.999562	3.32785	474.792	497.782	FALSE	FALSE
65	BUB1B	9.10849e-13	-7.04759	N/A	N/A	FALSE	FALSE
66	C19orf35	0.00486853	-2.58507	N/A	N/A	FALSE	FALSE
67	C9orf96	0.00529267	-2.55613	0.185243	2.63575	FALSE	FALSE
68	CALM1	0.386959	-0.28721	83.583	192.705	FALSE	FALSE
69	CALM2	0.0520026	-1.62573	N/A	N/A	FALSE	FALSE
70	CALM3	0.645813	0.374082	176.953	321.615	FALSE	FALSE
71	CAMK1	0.996737	2.72018	454.512	496.375	FALSE	FALSE
72	CAMK1D	0.550038	0.125779	138.06	273.919	FALSE	FALSE
73	CAMK1G	0.990264	2.33645	442.648	493.152	FALSE	FALSE
74	CAMK2A	0.972328	1.91626	404.488	484.219	FALSE	FALSE
75	CAMK2B	0.741986	0.649512	226.306	369.509	FALSE	FALSE
76	CAMK2D	0.00262891	-2.79083	0.0683517	1.3092	FALSE	FALSE
77	CAMK2G	0.969837	1.87846	399.573	482.979	FALSE	FALSE
78	CAMK2N1	0.808995	0.874223	269.395	402.879	FALSE	FALSE
79	CAMK4	0.0595653	-1.55843	6.55218	29.6635	FALSE	FALSE
80	CAMKK1	2.86494e-07	-5.0002	N/A	N/A	FALSE	FALSE
81	CAMKK2	0.999996	4.46118	N/A	N/A	FALSE	FALSE
82	CAMKV	5.03591e-06	-4.41568	N/A	N/A	FALSE	FALSE
83	CASK	0.0175404	-2.10742	1.05242	8.73511	FALSE	FALSE
84	CCRK	0.000765471	-3.16876	N/A	N/A	FALSE	FALSE
85	CD2	1	5.10848	N/A	N/A	FALSE	FALSE
86	CDC2	0.196186	-0.855326	N/A	N/A	FALSE	FALSE
87	CDC2L5	3.2878e-16	-8.07827	N/A	N/A	FALSE	FALSE
88	CDC42BPA	9.31637e-05	-3.7369	0.000558982	0.0463955	TRUE	TRUE
89	CDC42BPB	0.0105044	-2.30783	0.504212	5.2312	FALSE	FALSE
90	CDC42BPG	0.0314463	-1.85998	N/A	N/A	FALSE	FALSE
91	CDC42SE2	0.792574	0.815397	261.55	394.702	FALSE	FALSE
92	CDC7	3.2825e-09	-5.80178	N/A	N/A	FALSE	FALSE
93	CDK10	0.188785	-0.882351	30.5831	94.0148	FALSE	FALSE
94	CDK11B	1.26394e-08	-5.57142	N/A	N/A	FALSE	FALSE
95	CDK14	3.94082e-07	-4.93836	N/A	N/A	FALSE	FALSE
96	CDK15	0.176979	-0.926939	27.6087	88.1355	FALSE	FALSE
97	CDK19	0.998813	3.03901	464.448	497.409	FALSE	FALSE
98	CDK2	0.387252	-0.286423	84.0337	192.851	FALSE	FALSE
99	CDK3	0.999999	4.72713	N/A	N/A	FALSE	FALSE
100	CDK4	0.966821	1.83604	395.43	481.477	FALSE	FALSE
101	CDK5	0.12344	-1.15797	N/A	N/A	FALSE	FALSE
102	CDK6	0.0117768	-2.26435	N/A	N/A	FALSE	FALSE
103	CDK7	0.999553	3.32178	N/A	N/A	FALSE	FALSE
104	CDK8	0.000418282	-3.34041	N/A	N/A	FALSE	FALSE
105	CDK9	0.744513	0.657308	228.566	370.768	FALSE	FALSE
106	CDKL1	0.293773	-0.542369	54.9356	146.299	FALSE	FALSE
107	CDKL2	0.00016138	-3.59635	N/A	N/A	FALSE	FALSE
108	CDKL3	1.64399e-10	-6.28465	N/A	N/A	FALSE	FALSE
109	CDKL4	0.99998	4.11125	N/A	N/A	FALSE	FALSE
110	CDKL5	0.016359	-2.13553	N/A	N/A	FALSE	FALSE
111	CERK	0.999957	3.92465	N/A	N/A	FALSE	FALSE
112	CERKL	2.66059e-07	-5.01443	N/A	N/A	FALSE	FALSE
113	CHEK1	5.31599e-17	-8.29763	N/A	N/A	FALSE	FALSE
114	CHEK2	0.0180541	-2.09572	1.1013	8.99094	FALSE	FALSE
115	CHKA	0.00498586	-2.57676	0.164533	2.48296	FALSE	FALSE
116	CHUK	0.698222	0.519327	198.993	347.714	FALSE	FALSE
117	CIB1	0.995197	2.58976	450.824	495.608	FALSE	FALSE
118	CIB4	3.22829e-08	-5.40574	N/A	N/A	FALSE	FALSE
119	CIT	0.533195	0.0833376	132.232	265.531	FALSE	FALSE
120	CKB	0.156749	-1.00791	23.0422	78.0612	FALSE	FALSE
121	CKM	5.32562e-12	-6.79751	N/A	N/A	FALSE	FALSE
122	CKMT1B	0.99992	3.77472	N/A	N/A	FALSE	FALSE
123	CKMT2	0.0154472	-2.15843	N/A	N/A	FALSE	FALSE
124	CLK1	2.93157e-06	-4.53132	N/A	N/A	FALSE	FALSE
125	CLK2	1.60096e-05	-4.15867	N/A	N/A	FALSE	FALSE
126	CLK3	1.68696e-05	-4.14668	5.06087e-05	0.00840104	TRUE	TRUE
127	CLK4	0.0307178	-1.87034	2.33455	15.2975	FALSE	FALSE
128	CMPK1	0.97353	1.93546	407.909	484.818	FALSE	FALSE
129	CNKSR1	4.3973e-10	-6.12999	N/A	N/A	FALSE	FALSE
130	CNKSR3	0.941878	1.57081	367.332	469.055	FALSE	FALSE
131	COASY	0.979301	2.03957	419.141	487.692	FALSE	FALSE
132	COL4A3BP	0.846842	1.02302	296.395	421.727	FALSE	FALSE
133	CRIM1	0.00123329	-3.02747	N/A	N/A	FALSE	FALSE
134	CRKRS	0.032712	-1.84239	N/A	N/A	FALSE	FALSE
135	CSF1R	0.496224	-0.00944521	117.605	247.119	FALSE	FALSE
136	CSK	1	5.85658	N/A	N/A	FALSE	FALSE
137	CSNK1A1	0.000119833	-3.67308	N/A	N/A	FALSE	FALSE
138	CSNK1A1L	0.0345548	-1.81769	N/A	N/A	FALSE	FALSE
139	CSNK1D	8.46034e-10	-6.02498	N/A	N/A	FALSE	FALSE
140	CSNK1E	0.356101	-0.368913	73.0007	177.338	FALSE	FALSE
141	CSNK1G1	0.0809938	-1.39843	9.80025	40.3349	FALSE	FALSE
142	CSNK1G2	2.3155e-05	-4.07355	N/A	N/A	FALSE	FALSE
143	CSNK1G3	0.173178	-0.941636	26.3231	86.2429	FALSE	FALSE
144	CSNK2A1	0.0476521	-1.66805	4.62225	23.7307	FALSE	FALSE
145	CSNK2A2	0.00429081	-2.62831	0.137306	2.13682	FALSE	FALSE
146	DAK	0.907296	1.32435	340.236	451.834	FALSE	FALSE
147	DAPK1	0.710171	0.553942	208.08	353.665	FALSE	FALSE
148	DAPK2	0.0123069	-2.24742	0.652264	6.12882	FALSE	FALSE
149	DAPK3	0.681899	0.473079	190.25	339.586	FALSE	FALSE
150	DCAKD	0.00932654	-2.35241	0.429021	4.64462	FALSE	FALSE
151	DCK	0.00561487	-2.53548	0.213365	2.79621	FALSE	FALSE
152	DCLK1	4.20652e-06	-4.45445	N/A	N/A	FALSE	FALSE
153	DCLK2	0.858463	1.07349	303.896	427.514	FALSE	FALSE
154	DCLK3	7.78992e-05	-3.78168	0.000389496	0.0387938	TRUE	TRUE
155	DDR1	0.362792	-0.351003	75.4608	180.671	FALSE	FALSE
156	DDR2	0.0399537	-1.75121	3.51593	19.897	FALSE	FALSE
157	DGKA	0.84438	1.01264	294.689	420.501	FALSE	FALSE
158	DGKB	0.00774805	-2.42058	0.325418	3.85853	FALSE	FALSE
159	DGKD	0.488733	-0.0282482	114.852	243.389	FALSE	FALSE
160	DGKE	0.837488	0.984204	288.933	417.069	FALSE	FALSE
161	DGKG	0.996455	2.69268	453.387	496.235	FALSE	FALSE
162	DGKH	0.865599	1.10588	309.019	431.068	FALSE	FALSE
163	DGKI	0.442754	-0.143964	101.391	220.491	FALSE	FALSE
164	DGKK	0.999904	3.72928	478.954	497.952	FALSE	FALSE
165	DGKQ	0.97455	1.95241	410.286	485.326	FALSE	FALSE
166	DGKZ	0.416534	-0.210761	92.887	207.434	FALSE	FALSE
167	DGUOK	0.0963805	-1.30245	12.3367	47.9975	FALSE	FALSE
168	DMPK	0.907012	1.32263	339.222	451.692	FALSE	FALSE
169	DNAJC6	0.205978	-0.820446	33.7804	102.577	FALSE	FALSE
170	DOK1	0.00758692	-2.42821	0.311064	3.77828	FALSE	FALSE
171	DSTYK	0.187597	-0.886766	30.2031	93.4234	FALSE	FALSE
172	DTYMK	0.999992	4.31192	490.996	497.996	FALSE	FALSE
173	DYRK1A	0.999954	3.91338	484.978	497.977	FALSE	FALSE
174	DYRK1B	0.00376539	-2.67245	N/A	N/A	FALSE	FALSE
175	DYRK2	0.367065	-0.339609	77.0836	182.798	FALSE	FALSE
176	DYRK3	2.06911e-05	-4.09967	8.27644e-05	0.0103042	TRUE	TRUE
177	DYRK4	1.6634e-20	-9.20802	N/A	N/A	FALSE	FALSE
178	EEF2K	0.529416	0.0738294	129.707	263.649	FALSE	FALSE
179	EGFR	0.178621	-0.920643	N/A	N/A	FALSE	FALSE
180	EIF2AK1	0.882996	1.19016	323.177	439.732	FALSE	FALSE
181	EIF2AK2	0.978878	2.03116	417.981	487.481	FALSE	FALSE
182	EIF2AK3	0.055301	-1.59553	5.91721	27.5399	FALSE	FALSE
183	EIF2AK4	0.992435	2.42932	444.611	494.233	FALSE	FALSE
184	EPHA1	0.990008	2.32671	441.544	493.024	FALSE	FALSE
185	EPHA10	0.769193	0.736214	244.603	383.058	FALSE	FALSE
186	EPHA2	0.924754	1.43786	N/A	N/A	FALSE	FALSE
187	EPHA3	0.93796	1.53795	364.866	467.104	FALSE	FALSE
188	EPHA4	0.971273	1.89991	402.107	483.694	FALSE	FALSE
189	EPHA5	0.999022	3.09694	469.54	497.513	FALSE	FALSE
190	EPHA6	0.0079697	-2.41032	0.342697	3.96891	FALSE	FALSE
191	EPHA7	0.000204884	-3.53374	N/A	N/A	FALSE	FALSE
192	EPHA8	2.03107e-05	-4.10395	N/A	N/A	FALSE	FALSE
193	EPHB1	0.931321	1.48577	360.421	463.798	FALSE	FALSE
194	EPHB2	0.999353	3.21735	472.694	497.678	FALSE	FALSE
195	EPHB3	0.757005	0.696712	236.186	376.989	FALSE	FALSE
196	EPHB4	0.00666497	-2.47481	0.266599	3.31915	FALSE	FALSE
197	EPHB6	0.293153	-0.544205	54.5264	145.99	FALSE	FALSE
198	ERBB2	0.576775	0.19367	151.692	287.234	FALSE	FALSE
199	ERBB3	0.00015131	-3.61314	N/A	N/A	FALSE	FALSE
200	ERBB4	0.998951	3.07606	467.509	497.478	FALSE	FALSE
201	ERN1	0.416885	-0.209867	93.3822	207.609	FALSE	FALSE
202	ERN2	0.916062	1.37913	348.103	456.199	FALSE	FALSE
203	ETNK1	0.857915	1.07105	302.844	427.242	FALSE	FALSE
204	ETNK2	0.00050881	-3.28565	0.0050881	0.253388	TRUE	FALSE
205	FASTK	0.000180435	-3.56719	N/A	N/A	FALSE	FALSE
206	FER	0.951129	1.65597	377.598	473.662	FALSE	FALSE
207	FES	4.7549e-05	-3.90282	N/A	N/A	FALSE	FALSE
208	FGFR1	0.999123	3.1291	470.587	497.563	FALSE	FALSE
209	FGFR2	1.47301e-07	-5.12694	N/A	N/A	FALSE	FALSE
210	FGFR3	0.214546	-0.79073	36.0437	106.844	FALSE	FALSE
211	FGFR4	0.869561	1.12431	313.911	433.041	FALSE	FALSE
212	FGFRL1	0.182579	-0.905559	29.0301	90.9245	FALSE	FALSE
213	FGGY	0.830885	0.957703	283.332	413.781	FALSE	FALSE
214	FGR	1	5.03192	N/A	N/A	FALSE	FALSE
215	FLJ25006	0.372555	-0.325073	78.9817	185.532	FALSE	FALSE
216	FLT1	0.577655	0.195917	152.501	287.672	FALSE	FALSE
217	FLT3	2.11212e-06	-4.60012	N/A	N/A	FALSE	FALSE
218	FLT4	0.735698	0.630176	221.445	366.378	FALSE	FALSE
219	FN3K	0.0283662	-1.9054	N/A	N/A	FALSE	FALSE
220	FN3KRP	0.000238526	-3.49336	N/A	N/A	FALSE	FALSE
221	FRAP1	6.97681e-06	-4.34467	N/A	N/A	FALSE	FALSE
222	FRK	0.00155556	-2.95656	0.0311112	0.774669	TRUE	FALSE
223	FUK	0.0230679	-1.99415	N/A	N/A	FALSE	FALSE
224	FYN	0.967996	1.85224	N/A	N/A	FALSE	FALSE
225	GAK	0.130816	-1.12253	18.4451	65.1465	FALSE	FALSE
226	GALK1	0.738784	0.639652	224.59	367.915	FALSE	FALSE
227	GALK2	0.998854	3.04968	465.466	497.429	FALSE	FALSE
228	GCK	0.207604	-0.81474	34.4623	103.387	FALSE	FALSE
229	GCKR	0.708883	0.550132	206.994	353.024	FALSE	FALSE
230	GK	0.947848	1.62437	372.504	472.028	FALSE	FALSE
231	GK2	0.998899	3.06151	466.486	497.452	FALSE	FALSE
232	GK5	0.290694	-0.551329	53.7784	144.766	FALSE	FALSE
233	GLYCTK	0.0287128	-1.90007	N/A	N/A	FALSE	FALSE
234	GNE	0.999985	4.17066	488.993	497.992	FALSE	FALSE
235	GRIP2	0.999471	3.27496	N/A	N/A	FALSE	FALSE
236	GRK1	0.970752	1.89203	400.92	483.434	FALSE	FALSE
237	GRK4	0.175021	-0.934514	27.1282	87.1604	FALSE	FALSE
238	GRK5	0.031809	-1.85488	2.4811	15.8409	FALSE	FALSE
239	GRK6	0.99959	3.34618	N/A	N/A	FALSE	FALSE
240	GRK7	0.150978	-1.03227	21.8918	75.1869	FALSE	FALSE
241	GSG2	0.251378	-0.67017	43.2369	125.186	FALSE	FALSE
242	GSK3A	0.999999	4.80682	N/A	N/A	FALSE	FALSE
243	GSK3B	0.0122177	-2.25022	N/A	N/A	FALSE	FALSE
244	GUK1	0.0843102	-1.37667	10.4545	41.9865	FALSE	FALSE
245	HCK	0.0836276	-1.3811	10.2862	41.6465	FALSE	FALSE
246	HGS	0.00250749	-2.80614	0.0626871	1.24873	FALSE	FALSE
247	HIPK1	0.0264491	-1.93578	N/A	N/A	FALSE	FALSE
248	HIPK2	0.999943	3.8584	483.972	497.972	FALSE	FALSE
249	HIPK3	0.986268	2.20492	435.93	491.161	FALSE	FALSE
250	HIPK4	0.0125568	-2.2397	0.678067	6.25329	FALSE	FALSE
251	HK1	0.00220049	-2.84792	0.0506113	1.09584	FALSE	FALSE
252	HK2	0.00931934	-2.35268	0.41937	4.64103	FALSE	FALSE
253	HK3	0.0289956	-1.89581	2.08769	14.4398	FALSE	FALSE
254	HKDC1	0.000254939	-3.47556	N/A	N/A	FALSE	FALSE
255	HUNK	0.649903	0.385085	180.023	323.652	FALSE	FALSE
256	ICK	8.86194e-11	-6.37996	N/A	N/A	FALSE	FALSE
257	IGF1R	0.958189	1.73008	386.15	477.178	FALSE	FALSE
258	IGFN1	0.717983	0.576914	211.805	357.555	FALSE	FALSE
259	IGSF22	9.53784e-12	-6.71303	N/A	N/A	FALSE	FALSE
260	IKBKB	5.29258e-05	-3.87684	N/A	N/A	FALSE	FALSE
261	IKBKE	0.157803	-1.00352	23.3549	78.5861	FALSE	FALSE
262	IKBKG	0.000446583	-3.32222	N/A	N/A	FALSE	FALSE
263	ILK	0.135215	-1.10206	19.2006	67.3372	FALSE	FALSE
264	INSR	0.977724	2.00885	413.577	486.907	FALSE	FALSE
265	INSRR	0.238293	-0.711791	40.7481	118.67	FALSE	FALSE
266	IP6K1	0.0546946	-1.60094	5.79763	27.2379	FALSE	FALSE
267	IP6K2	0.000605362	-3.23638	0.00726434	0.30147	TRUE	FALSE
268	IP6K3	0.818704	0.910517	275.903	407.715	FALSE	FALSE
269	IPMK	0.998968	3.08086	468.516	497.486	FALSE	FALSE
270	IPPK	0.719659	0.581854	213.019	358.39	FALSE	FALSE
271	IQCH	0.507654	0.0191916	122.344	252.811	FALSE	FALSE
272	IRAK1	2.8998e-10	-6.19588	N/A	N/A	FALSE	FALSE
273	IRAK2	0.881472	1.18241	320.856	438.973	FALSE	FALSE
274	IRAK3	0.890026	1.22673	327.53	443.233	FALSE	FALSE
275	IRAK4	0.850569	1.03889	298.55	423.583	FALSE	FALSE
276	ITGB1BP3	0.978215	2.01827	414.763	487.151	FALSE	FALSE
277	ITK	0.373742	-0.321942	79.6071	186.124	FALSE	FALSE
278	ITPK1	0.771	0.742168	246.72	383.958	FALSE	FALSE
279	ITPKA	0.068338	-1.48828	7.79053	34.0323	FALSE	FALSE
280	ITPKB	0.01354	-2.21037	0.758238	6.7429	FALSE	FALSE
281	ITPKC	0.0012478	-3.02389	0.0199647	0.621402	TRUE	FALSE
282	JAK1	1.26032e-06	-4.70653	N/A	N/A	FALSE	FALSE
283	JAK2	0.0267486	-1.9309	1.8189	13.3208	FALSE	FALSE
284	JAK3	1	4.97697	496	498	FALSE	FALSE
285	KDR	0.922296	1.42073	353.239	459.303	FALSE	FALSE
286	KHK	0.829328	0.951531	281.971	413.005	FALSE	FALSE
287	KIAA1804	0.013128	-2.22238	0.722041	6.53775	FALSE	FALSE
288	KIT	0.999992	4.31232	491.996	497.996	FALSE	FALSE
289	KSR1	0.0375947	-1.77932	3.23314	18.7222	FALSE	FALSE
290	KSR2	0.322574	-0.460479	63.5471	160.642	FALSE	FALSE
291	LATS1	0.446214	-0.135237	103.076	222.215	FALSE	FALSE
292	LATS2	0.0324422	-1.84608	2.56294	16.1562	FALSE	FALSE
293	LCK	0.0419804	-1.72818	3.77824	20.9062	FALSE	FALSE
294	LIMK1	0.000102733	-3.71223	0.000719131	0.051161	TRUE	FALSE
295	LIMK2	0.355109	-0.37158	72.0871	176.844	FALSE	FALSE
296	LMTK2	0.973377	1.93299	406.871	484.742	FALSE	FALSE
297	LMTK3	0.532121	0.0806199	130.902	264.996	FALSE	FALSE
298	LRPPRC	0.924828	1.43838	355.134	460.564	FALSE	FALSE
299	LRRK1	0.0116295	-2.26917	N/A	N/A	FALSE	FALSE
300	LRRK2	0.000428207	-3.33391	N/A	N/A	FALSE	FALSE
301	LTK	0.544928	0.112866	136.232	271.374	FALSE	FALSE
302	LY6G5B	0.559532	0.149808	143.24	278.647	FALSE	FALSE
303	LYN	2.06531e-05	-4.10011	N/A	N/A	FALSE	FALSE
304	MADD	0.00535478	-2.55205	0.192772	2.66668	FALSE	FALSE
305	MAGI1	0.999989	4.24256	N/A	N/A	FALSE	FALSE
306	MAGI2	2.79895e-06	-4.5411	N/A	N/A	FALSE	FALSE
307	MAGI3	0.993561	2.4872	446.109	494.793	FALSE	FALSE
308	MAK	0.915515	1.37556	346.98	455.927	FALSE	FALSE
309	MAP2K1	0.999249	3.17425	471.645	497.626	FALSE	FALSE
310	MAP2K2	0.999978	4.08262	487.989	497.989	FALSE	FALSE
311	MAP2K3	0.00247819	-2.80988	0.0594767	1.23414	FALSE	FALSE
312	MAP2K4	0.388944	-0.282037	84.7899	193.694	FALSE	FALSE
313	MAP2K5	0.0472304	-1.67233	4.53412	23.5208	FALSE	FALSE
314	MAP2K6	0.999986	4.18872	N/A	N/A	FALSE	FALSE
315	MAP2K7	0.00451838	-2.61072	N/A	N/A	FALSE	FALSE
316	MAP3K1	0.0234906	-1.98649	N/A	N/A	FALSE	FALSE
317	MAP3K10	3.60919e-11	-6.51616	N/A	N/A	FALSE	FALSE
318	MAP3K11	4.63559e-10	-6.12158	N/A	N/A	FALSE	FALSE
319	MAP3K12	0.772058	0.745682	248.603	384.485	FALSE	FALSE
320	MAP3K13	0.268964	-0.615939	47.8757	133.944	FALSE	FALSE
321	MAP3K14	0.837655	0.98491	289.829	417.152	FALSE	FALSE
322	MAP3K15	0.284659	-0.569044	52.0926	141.76	FALSE	FALSE
323	MAP3K19	4.81914e-13	-7.13569	N/A	N/A	FALSE	FALSE
324	MAP3K2	0.99999	4.25561	N/A	N/A	FALSE	FALSE
325	MAP3K3	0.0445097	-1.70062	4.18391	22.1658	FALSE	FALSE
326	MAP3K4	0.974776	1.95619	411.355	485.438	FALSE	FALSE
327	MAP3K5	0.000381679	-3.36581	N/A	N/A	FALSE	FALSE
328	MAP3K6	0.00633176	-2.49313	N/A	N/A	FALSE	FALSE
329	MAP3K7	0.112833	-1.2116	N/A	N/A	FALSE	FALSE
330	MAP3K7CL	0.174044	-0.938305	26.6287	86.674	FALSE	FALSE
331	MAP3K7IP2	0.550337	0.126533	138.685	274.068	FALSE	FALSE
332	MAP3K8	0.0344413	-1.81918	2.78974	17.1518	FALSE	FALSE
333	MAP3K9	0.512476	0.0312941	124.532	255.213	FALSE	FALSE
334	MAP4K1	0.041605	-1.73238	3.70284	20.7193	FALSE	FALSE
335	MAP4K2	5.67726e-05	-3.8597	N/A	N/A	FALSE	FALSE
336	MAP4K3	0.702695	0.53224	203.782	349.942	FALSE	FALSE
337	MAP4K4	0.99999	4.26824	489.995	497.995	FALSE	FALSE
338	MAP4K5	0.694333	0.508211	196.496	345.778	FALSE	FALSE
339	MAPK1	0.999999	4.70668	N/A	N/A	FALSE	FALSE
340	MAPK10	6.2727e-05	-3.83526	N/A	N/A	FALSE	FALSE
341	MAPK11	1	5.03488	497	498	FALSE	FALSE
342	MAPK12	0.998558	2.97996	461.334	497.282	FALSE	FALSE
343	MAPK13	0.55167	0.129928	139.573	274.732	FALSE	FALSE
344	MAPK14	9.74809e-07	-4.7586	1.94962e-06	0.000485455	TRUE	TRUE
345	MAPK15	0.00630305	-2.4947	0.245819	3.13892	FALSE	FALSE
346	MAPK3	0.103005	-1.26466	13.3906	51.2963	FALSE	FALSE
347	MAPK4	0.558171	0.146355	141.776	277.969	FALSE	FALSE
348	MAPK6	2.09492e-05	-4.09683	N/A	N/A	FALSE	FALSE
349	MAPK7	0.225453	-0.753918	38.327	112.275	FALSE	FALSE
350	MAPK8	0.72127	0.586637	214.217	359.193	FALSE	FALSE
351	MAPK9	0.0796362	-1.40752	9.55634	39.6588	FALSE	FALSE
352	MAPKAPK2	0.999999	4.73663	N/A	N/A	FALSE	FALSE
353	MAPKAPK3	0.974196	1.94644	409.162	485.15	FALSE	FALSE
354	MAPKAPK5	0.532507	0.0815871	131.529	265.189	FALSE	FALSE
355	MAPKSP1	0.995651	2.62375	N/A	N/A	FALSE	FALSE
356	MARK1	0.0627324	-1.53224	7.02603	31.2407	FALSE	FALSE
357	MARK2	0.000271693	-3.45845	N/A	N/A	FALSE	FALSE
358	MARK3	0.771498	0.743801	247.651	384.206	FALSE	FALSE
359	MARK4	0.502148	0.00541858	120.516	250.07	FALSE	FALSE
360	MAST1	0.947803	1.62397	371.539	472.006	FALSE	FALSE
361	MAST2	0.383101	-0.297285	82.3667	190.784	FALSE	FALSE
362	MAST3	0.865773	1.10663	309.947	431.155	FALSE	FALSE
363	MASTL	0.000140106	-3.63298	N/A	N/A	FALSE	FALSE
364	MATK	1	6.54933	N/A	N/A	FALSE	FALSE
365	MELK	0.702061	0.530367	202.896	349.627	FALSE	FALSE
366	MERTK	0.0335638	-1.83084	2.6851	16.7148	FALSE	FALSE
367	MET	0.0726187	-1.45657	8.49639	36.1641	FALSE	FALSE
368	MFHAS1	0.266713	-0.622764	47.2082	132.823	FALSE	FALSE
369	MINK1	0.355946	-0.369293	72.6129	177.261	FALSE	FALSE
370	MKNK1	0.831028	0.958282	284.211	413.852	FALSE	FALSE
371	MKNK2	0.829175	0.950932	281.09	412.929	FALSE	FALSE
372	MLKL	0.00110075	-3.06164	N/A	N/A	FALSE	FALSE
373	MOK	3.97456e-07	-4.93668	N/A	N/A	FALSE	FALSE
374	MORN1	0.698942	0.521384	199.897	348.073	FALSE	FALSE
375	MOS	0.053971	-1.60755	5.55901	26.8775	FALSE	FALSE
376	MPP1	0.0167461	-2.1262	N/A	N/A	FALSE	FALSE
377	MPP2	0.0292085	-1.89261	2.13222	14.5458	FALSE	FALSE
378	MPP3	0.999923	3.78413	N/A	N/A	FALSE	FALSE
379	MPP4	0.856691	1.0656	301.555	426.632	FALSE	FALSE
380	MPP5	0.728694	0.608886	217.879	362.889	FALSE	FALSE
381	MPP6	2.15157e-06	-4.59622	N/A	N/A	FALSE	FALSE
382	MPP7	0.021895	-2.01613	1.42318	10.9037	FALSE	FALSE
383	MRC2	0.182656	-0.905316	29.225	90.9627	FALSE	FALSE
384	MST1R	0.121517	-1.16744	16.5263	60.5153	FALSE	FALSE
385	MST4	0.00212493	-2.859	0.0467484	1.05821	TRUE	FALSE
386	MUSK	0.62517	0.319098	168.796	311.335	FALSE	FALSE
387	MVK	0.0977975	-1.29421	N/A	N/A	FALSE	FALSE
388	MYLK	0.365595	-0.343533	76.4093	182.066	FALSE	FALSE
389	MYLK2	0.00253971	-2.80197	N/A	N/A	FALSE	FALSE
390	MYLK3	2.99999e-06	-4.52644	N/A	N/A	FALSE	FALSE
391	MYLK4	0.998918	3.06686	N/A	N/A	FALSE	FALSE
392	NADK	0.873574	1.14348	316.234	435.04	FALSE	FALSE
393	NAGK	0.0288409	-1.89813	2.0477	14.3628	FALSE	FALSE
394	NEK1	0.717807	0.576384	211.035	357.468	FALSE	FALSE
395	NEK10	0.818576	0.910015	275.041	407.651	FALSE	FALSE
396	NEK11	0.0350201	-1.81164	2.87165	17.44	FALSE	FALSE
397	NEK2	0.966401	1.83041	393.325	481.268	FALSE	FALSE
398	NEK3	0.0100142	-2.32585	0.470666	4.98705	FALSE	FALSE
399	NEK4	0.451317	-0.1223	104.706	224.756	FALSE	FALSE
400	NEK5	0.736933	0.633963	222.554	366.993	FALSE	FALSE
401	NEK6	0.897705	1.26862	333.049	447.057	FALSE	FALSE
402	NEK7	0.0107401	-2.29947	0.537007	5.34859	FALSE	FALSE
403	NEK8	0.466004	-0.0853045	108.579	232.07	FALSE	FALSE
404	NEK9	0.982592	2.11057	427.428	489.331	FALSE	FALSE
405	NIM1	0.685736	0.483837	192.006	341.497	FALSE	FALSE
406	NLK	0.0542637	-1.60484	5.64343	27.0233	FALSE	FALSE
407	NME1	0.290277	-0.552584	53.4109	144.558	FALSE	FALSE
408	NME2	0.860113	1.08085	306.2	428.336	FALSE	FALSE
409	NME3	5.91266e-13	-7.1075	N/A	N/A	FALSE	FALSE
410	NME4	1	7.36663	498	498	FALSE	FALSE
411	NME5	0.999995	4.41768	492.998	497.998	FALSE	FALSE
412	NME6	0.13598	-1.09858	19.4452	67.7182	FALSE	FALSE
413	NME7	0.0810627	-1.39792	9.88965	40.3692	FALSE	FALSE
414	NME9	0.000508122	-3.28602	N/A	N/A	FALSE	FALSE
415	NMRK1	0.174216	-0.937631	26.8293	86.7598	FALSE	FALSE
416	NRBP1	1.89906e-08	-5.50007	N/A	N/A	FALSE	FALSE
417	NRBP2	0.0662332	-1.50446	7.48435	32.9841	FALSE	FALSE
418	NRGN	0.027465	-1.91943	1.92255	13.6776	FALSE	FALSE
419	NRK	0.570895	0.178683	148.433	284.306	FALSE	FALSE
420	NTPCR	0.00210408	-2.86217	N/A	N/A	FALSE	FALSE
421	NTRK1	2.00822e-07	-5.06825	N/A	N/A	FALSE	FALSE
422	NTRK2	0.0486439	-1.65818	4.7671	24.2246	FALSE	FALSE
423	NTRK3	0.440593	-0.149429	N/A	N/A	FALSE	FALSE
424	NUAK1	0.920614	1.40927	351.674	458.466	FALSE	FALSE
425	NUAK2	0.115801	-1.19621	15.5173	57.6688	FALSE	FALSE
426	OXSR1	0.000529581	-3.27438	0.0058254	0.263732	TRUE	FALSE
427	PACSIN1	0.896552	1.26219	331.724	446.483	FALSE	FALSE
428	PACSIN2	0.808994	0.874245	268.586	402.879	FALSE	FALSE
429	PACSIN3	1.94552e-07	-5.07427	N/A	N/A	FALSE	FALSE
430	PAK1	0.425163	-0.188634	95.6617	211.731	FALSE	FALSE
431	PAK2	0.495177	-0.0120335	116.862	246.598	FALSE	FALSE
432	PAK3	0.0356373	-1.80374	2.9579	17.7474	FALSE	FALSE
433	PAK4	1.12159e-05	-4.23926	N/A	N/A	FALSE	FALSE
434	PAK6	3.4757e-21	-9.37465	N/A	N/A	FALSE	FALSE
435	PAK7	0.397323	-0.260281	87.4111	197.867	FALSE	FALSE
436	PANK1	0.0424032	-1.72345	3.85869	21.1168	FALSE	FALSE
437	PANK2	0.00302669	-2.74491	N/A	N/A	FALSE	FALSE
438	PANK3	0.834909	0.973769	286.374	415.785	FALSE	FALSE
439	PANK4	3.33671e-07	-4.9707	3.33671e-07	0.000166168	TRUE	TRUE
440	PAPSS1	0.868252	1.1182	311.702	432.389	FALSE	FALSE
441	PAPSS2	0.890213	1.22768	328.489	443.326	FALSE	FALSE
442	PASK	0.747251	0.665912	230.901	372.131	FALSE	FALSE
443	PBK	0.62965	0.330977	170.635	313.566	FALSE	FALSE
444	PCM1	0.000694026	-3.19718	N/A	N/A	FALSE	FALSE
445	PCTK1	0.0259934	-1.94324	1.74156	12.9447	FALSE	FALSE
446	PCTK2	0.143766	-1.06353	20.7024	71.5957	FALSE	FALSE
447	PCTK3	0.127095	-1.14023	17.6662	63.2933	FALSE	FALSE
448	PDGFRA	0.898174	1.27126	334.121	447.291	FALSE	FALSE
449	PDGFRB	0.446122	-0.13543	102.608	222.169	FALSE	FALSE
450	PDGFRL	0.00310517	-2.7365	0.0931551	1.54638	FALSE	FALSE
451	PDIK1L	0.663554	0.422204	N/A	N/A	FALSE	FALSE
452	PDK1	0.0140613	-2.19558	N/A	N/A	FALSE	FALSE
453	PDK2	0.0356803	-1.80318	2.99715	17.7688	FALSE	FALSE
454	PDK3	7.47329e-05	-3.79198	N/A	N/A	FALSE	FALSE
455	PDK4	2.53399e-07	-5.0238	N/A	N/A	FALSE	FALSE
456	PDPK1	0.306493	-0.505806	58.5402	152.634	FALSE	FALSE
457	PDXK	0.16235	-0.984833	24.1902	80.8505	FALSE	FALSE
458	PEAK1	0.265615	-0.626103	46.7483	132.276	FALSE	FALSE
459	PFKL	0.759501	0.704748	237.724	378.232	FALSE	FALSE
460	PFKM	0.999996	4.46521	N/A	N/A	FALSE	FALSE
461	PFKP	0.999989	4.25202	N/A	N/A	FALSE	FALSE
462	PGK1	0.988269	2.26587	438.791	492.158	FALSE	FALSE
463	PGK2	0.000803449	-3.1547	N/A	N/A	FALSE	FALSE
464	PHKG1	0.356265	-0.368419	73.3906	177.42	FALSE	FALSE
465	PHKG2	0.981246	2.08028	422.917	488.66	FALSE	FALSE
466	PI4K2A	0.000117674	-3.67773	N/A	N/A	FALSE	FALSE
467	PI4K2B	0.902143	1.29393	336.499	449.267	FALSE	FALSE
468	PI4KA	0.113328	-1.20901	14.9593	56.4374	FALSE	FALSE
469	PI4KAP2	0.993886	2.50557	447.249	494.955	FALSE	FALSE
470	PI4KB	0.00242542	-2.81681	N/A	N/A	FALSE	FALSE
471	PICK1	0.671089	0.442937	186.563	334.202	FALSE	FALSE
472	PIK3AP1	0.00238092	-2.82273	N/A	N/A	FALSE	FALSE
473	PIK3C2A	0.487507	-0.0312856	114.077	242.778	FALSE	FALSE
474	PIK3C2B	0.69812	0.519057	198.266	347.664	FALSE	FALSE
475	PIK3C2G	0.0014046	-2.98791	0.0266874	0.699492	TRUE	FALSE
476	PIK3C3	0.99868	3.0068	463.387	497.342	FALSE	FALSE
477	PIK3CA	0.0877138	-1.35498	10.9642	43.6815	FALSE	FALSE
478	PIK3CB	0.98795	2.25557	437.662	491.999	FALSE	FALSE
479	PIK3CD	0.018805	-2.0791	1.18472	9.36491	FALSE	FALSE
480	PIK3CG	5.06604e-06	-4.41439	N/A	N/A	FALSE	FALSE
481	PIK3R3	0.999999	4.8905	N/A	N/A	FALSE	FALSE
482	PIK3R4	0.401156	-0.250302	88.6554	199.776	FALSE	FALSE
483	PIM1	0.926913	1.4532	356.861	461.603	FALSE	FALSE
484	PIM2	0.948148	1.62719	373.57	472.178	FALSE	FALSE
485	PIM3	0.999379	3.22898	473.705	497.691	FALSE	FALSE
486	PINK1	0.572799	0.183522	149.501	285.254	FALSE	FALSE
487	PION	0.968117	1.85388	396.928	482.122	FALSE	FALSE
488	PIP4K2A	0.966546	1.8324	394.351	481.34	FALSE	FALSE
489	PIP4K2B	0.997062	2.75469	455.657	496.537	FALSE	FALSE
490	PIP4K2C	0.980588	2.06613	421.653	488.333	FALSE	FALSE
491	PIP5K1A	0.00014463	-3.62477	N/A	N/A	FALSE	FALSE
492	PIP5K1B	0.99991	3.74701	480.957	497.955	FALSE	FALSE
493	PIP5K1C	0.80638	0.864677	266.912	401.577	FALSE	FALSE
494	PIP5KL1	0.0142205	-2.19112	N/A	N/A	FALSE	FALSE
495	PKLR	0.000101201	-3.71603	N/A	N/A	FALSE	FALSE
496	PKM2	0.0212276	-2.02902	1.35857	10.5713	FALSE	FALSE
497	PKMYT1	0.982212	2.10182	424.316	489.142	FALSE	FALSE
498	PKN1	0.0168526	-2.12363	0.994306	8.39262	FALSE	FALSE
499	PKN2	0.0121476	-2.25245	0.631674	6.04949	FALSE	FALSE
500	PKN3	0.998655	3.00112	462.377	497.33	FALSE	FALSE
501	PLK1	3.28719e-10	-6.17611	N/A	N/A	FALSE	FALSE
502	PLK2	0.000220303	-3.51451	0.00176242	0.109711	TRUE	FALSE
503	PLK3	7.17188e-08	-5.26086	N/A	N/A	FALSE	FALSE
504	PLK4	0.0392642	-1.75929	3.41598	19.5536	FALSE	FALSE
505	PLXNA1	0.760859	0.709138	238.91	378.908	FALSE	FALSE
506	PLXNA2	0.728969	0.60972	218.691	363.027	FALSE	FALSE
507	PLXNA3	0.868409	1.11894	312.627	432.468	FALSE	FALSE
508	PLXNA4	0.955565	1.70146	383.181	475.871	FALSE	FALSE
509	PLXNB1	0.999998	4.65881	493.999	497.999	FALSE	FALSE
510	PLXNB2	0.362257	-0.352445	74.9871	180.404	FALSE	FALSE
511	PLXNB3	0.329628	-0.440926	65.2664	164.155	FALSE	FALSE
512	PLXNC1	0.984729	2.16305	431.311	490.395	FALSE	FALSE
513	PLXND1	0.965283	1.81566	390.94	480.711	FALSE	FALSE
514	PMVK	0.00394994	-2.65633	0.122448	1.96707	FALSE	FALSE
515	PNCK	0.369376	-0.333474	77.9383	183.949	FALSE	FALSE
516	PNKP	0.985155	2.17426	433.468	490.607	FALSE	FALSE
517	PRKAA1	0.965874	1.82343	392.145	481.005	FALSE	FALSE
518	PRKAA2	0.618664	0.301995	165.802	308.095	FALSE	FALSE
519	PRKACA	0.00194209	-2.88746	N/A	N/A	FALSE	FALSE
520	PRKACB	0.501455	0.00364868	119.848	249.725	FALSE	FALSE
521	PRKACG	0.593392	0.23631	157.249	295.509	FALSE	FALSE
522	PRKCA	0.105104	-1.253	N/A	N/A	FALSE	FALSE
523	PRKCB	0.0156467	-2.15336	0.907509	7.79206	FALSE	FALSE
524	PRKCD	0.634864	0.344782	172.683	316.162	FALSE	FALSE
525	PRKCDBP	0.0945682	-1.31315	N/A	N/A	FALSE	FALSE
526	PRKCE	0.973056	1.92781	405.764	484.582	FALSE	FALSE
527	PRKCG	0.98353	2.13287	429.803	489.798	FALSE	FALSE
528	PRKCH	7.1545e-07	-4.82071	N/A	N/A	FALSE	FALSE
529	PRKCI	0.108889	-1.23249	14.2644	54.2266	FALSE	FALSE
530	PRKCQ	0.887853	1.21523	325.842	442.151	FALSE	FALSE
531	PRKCSH	0.761172	0.710119	240.53	379.064	FALSE	FALSE
532	PRKCZ	0.786566	0.794602	258.78	391.71	FALSE	FALSE
533	PRKD1	0.982413	2.1064	N/A	N/A	FALSE	FALSE
534	PRKD2	0.558727	0.147767	142.475	278.246	FALSE	FALSE
535	PRKD3	0.339814	-0.412937	68.6423	169.227	FALSE	FALSE
536	PRKDC	0.0482246	-1.66233	N/A	N/A	FALSE	FALSE
537	PRKG1	0.304687	-0.510969	57.8906	151.734	FALSE	FALSE
538	PRKG2	0.951888	1.66351	378.851	474.04	FALSE	FALSE
539	PRKX	0.880961	1.17985	319.789	438.718	FALSE	FALSE
540	PRKY	0.0429231	-1.71772	3.94893	21.3757	FALSE	FALSE
541	PRPF4B	7.65054e-05	-3.78618	N/A	N/A	FALSE	FALSE
542	PRPS1	0.997838	2.85365	460.004	496.924	FALSE	FALSE
543	PRPS1L1	0.18229	-0.906638	28.8019	90.7806	FALSE	FALSE
544	PRPS2	0.999885	3.68386	476.945	497.943	FALSE	FALSE
545	PRPSAP1	0.9999	3.71872	477.952	497.95	FALSE	FALSE
546	PRPSAP2	0.339419	-0.414049	68.2233	169.031	FALSE	FALSE
547	PSKH1	0.0554467	-1.5942	5.98824	27.6124	FALSE	FALSE
548	PSKH2	0.708145	0.548029	206.07	352.656	FALSE	FALSE
549	PTCD2	0.263407	-0.632854	46.0961	131.176	FALSE	FALSE
550	PTK2	1.36126e-14	-7.61098	N/A	N/A	FALSE	FALSE
551	PTK2B	1.58277e-09	-5.92286	N/A	N/A	FALSE	FALSE
552	PTK6	0.123737	-1.15654	16.9519	61.6208	FALSE	FALSE
553	PTK7	0.179979	-0.915444	N/A	N/A	FALSE	FALSE
554	PXK	4.74923e-06	-4.42832	N/A	N/A	FALSE	FALSE
555	RAF1	0.0782225	-1.41712	9.30848	38.9548	FALSE	FALSE
556	RBKS	0.985033	2.17105	432.43	490.547	FALSE	FALSE
557	RET	0.999972	4.03148	486.986	497.986	FALSE	FALSE
558	RFK	1.83075e-05	-4.12791	N/A	N/A	FALSE	FALSE
559	RIOK1	0.0954405	-1.30798	12.0255	47.5294	FALSE	FALSE
560	RIOK2	5.03082e-07	-4.89051	N/A	N/A	FALSE	FALSE
561	RIOK3	0.999996	4.49053	N/A	N/A	FALSE	FALSE
562	RIPK1	0.000154753	-3.60725	N/A	N/A	FALSE	FALSE
563	RIPK2	9.37399e-12	-6.71556	N/A	N/A	FALSE	FALSE
564	RIPK3	0.999905	3.73168	479.954	497.953	FALSE	FALSE
565	RIPK4	1.91691e-07	-5.07709	N/A	N/A	FALSE	FALSE
566	RNASEL	0.999917	3.76467	481.96	497.958	FALSE	FALSE
567	ROCK1	4.24261e-05	-3.93035	N/A	N/A	FALSE	FALSE
568	ROCK2	0.777598	0.764129	251.942	387.244	FALSE	FALSE
569	ROR1	0.928226	1.4628	358.295	462.257	FALSE	FALSE
570	ROR2	0.689305	0.493898	194.384	343.274	FALSE	FALSE
571	ROS1	0.255059	-0.658664	44.1253	127.02	FALSE	FALSE
572	RP2	0.125334	-1.14874	17.296	62.4162	FALSE	FALSE
573	RPS6KA1	0.0497968	-1.64687	4.92988	24.7988	FALSE	FALSE
574	RPS6KA2	0.00457627	-2.60632	N/A	N/A	FALSE	FALSE
575	RPS6KA3	0.511849	0.0297497	123.867	254.901	FALSE	FALSE
576	RPS6KA4	0.994317	2.53131	448.437	495.17	FALSE	FALSE
577	RPS6KA5	0.303933	-0.513101	57.4434	151.359	FALSE	FALSE
578	RPS6KA6	0.6489	0.382379	179.096	323.152	FALSE	FALSE
579	RPS6KB1	0.701822	0.529697	202.125	349.507	FALSE	FALSE
580	RPS6KB2	0.211625	-0.800747	35.3414	105.389	FALSE	FALSE
581	RPS6KC1	0.00168642	-2.93156	0.0354149	0.839839	TRUE	FALSE
582	RPS6KL1	0.0334848	-1.83188	N/A	N/A	FALSE	FALSE
583	RYK	0.212715	-0.797025	N/A	N/A	FALSE	FALSE
584	SBK1	0.76971	0.737952	245.537	383.316	FALSE	FALSE
585	SCGB2A1	0.988382	2.26957	439.83	492.214	FALSE	FALSE
586	SCYL1	0.00296825	-2.7513	0.0860791	1.47819	FALSE	FALSE
587	SCYL2	0.785419	0.790699	257.617	391.139	FALSE	FALSE
588	SCYL3	0.0117031	-2.26677	0.59686	5.82816	FALSE	FALSE
589	SGK1	0.130375	-1.12463	18.2524	64.9265	FALSE	FALSE
590	SGK2	0.309459	-0.497366	59.4161	154.11	FALSE	FALSE
591	SGK223	0.999972	4.03203	N/A	N/A	FALSE	FALSE
592	SGK3	0.950137	1.64624	376.254	473.168	FALSE	FALSE
593	SH3BP4	0.206493	-0.818634	34.0714	102.834	FALSE	FALSE
594	SH3BP5	1.15143e-05	-4.23337	N/A	N/A	FALSE	FALSE
595	SH3BP5L	0.00847721	-2.38773	0.372997	4.22165	FALSE	FALSE
596	SHPK	0.0406688	-1.74297	N/A	N/A	FALSE	FALSE
597	SIK1	0.3162	-0.478374	61.3427	157.467	FALSE	FALSE
598	SIK2	0.277556	-0.590101	50.2377	138.223	FALSE	FALSE
599	SIK3	0.935257	1.51619	362.88	465.758	FALSE	FALSE
600	similar to mCG5576	0.0273206	-1.92174	1.88512	13.6057	FALSE	FALSE
601	SKAP1	0.00089246	-3.12391	N/A	N/A	FALSE	FALSE
602	SKP2	0.841958	1.00257	293.001	419.295	FALSE	FALSE
603	SLAMF6	0.255841	-0.656199	44.5164	127.409	FALSE	FALSE
604	SLK	0.529413	0.0738255	129.177	263.648	FALSE	FALSE
605	SMG1	0.010582	-2.30502	0.51852	5.26986	FALSE	FALSE
606	SNRK	0.982219	2.10197	425.301	489.145	FALSE	FALSE
607	SNX16	0.954551	1.69071	381.821	475.367	FALSE	FALSE
608	SPHK1	0.27149	-0.608285	48.5968	135.202	FALSE	FALSE
609	SPHK2	0.701581	0.528998	201.354	349.387	FALSE	FALSE
610	SRC	3.05216e-09	-5.81397	N/A	N/A	FALSE	FALSE
611	SRMS	0.293983	-0.541785	55.2688	146.404	FALSE	FALSE
612	SRPK1	0.42859	-0.179937	96.8614	213.438	FALSE	FALSE
613	SRPK2	0.0958239	-1.30575	12.1696	47.7203	FALSE	FALSE
614	SRPK3	0.997664	2.82887	457.928	496.836	FALSE	FALSE
615	STAP1	0.222388	-0.764164	37.5836	110.749	FALSE	FALSE
616	STAP2	0.601283	0.25669	159.941	299.439	FALSE	FALSE
617	STK10	0.999885	3.68345	475.945	497.943	FALSE	FALSE
618	STK11	0.322218	-0.461473	63.1548	160.465	FALSE	FALSE
619	STK11IP	0.431539	-0.172453	98.3909	214.906	FALSE	FALSE
620	STK16	0.180264	-0.914331	28.3015	89.7715	FALSE	FALSE
621	STK17A	0.15477	-1.01618	22.5964	77.0753	FALSE	FALSE
622	STK17B	0.334699	-0.426986	66.6052	166.68	FALSE	FALSE
623	STK19	0.181814	-0.908474	N/A	N/A	FALSE	FALSE
624	STK24	0.760906	0.709282	239.685	378.931	FALSE	FALSE
625	STK25	0.023081	-1.9939	N/A	N/A	FALSE	FALSE
626	STK3	0.11339	-1.20869	15.0808	56.468	FALSE	FALSE
627	STK32A	0.196986	-0.852448	32.1087	98.0989	FALSE	FALSE
628	STK32B	0.500266	0.000705297	119.063	249.133	FALSE	FALSE
629	STK32C	0.98615	2.20157	434.892	491.103	FALSE	FALSE
630	STK33	0.978751	2.02866	416.948	487.418	FALSE	FALSE
631	STK35	0.962074	1.77534	388.678	479.113	FALSE	FALSE
632	STK36	0.0329337	-1.83927	N/A	N/A	FALSE	FALSE
633	STK38	0.0686327	-1.48605	7.89276	34.1791	FALSE	FALSE
634	STK38L	0.949202	1.63723	374.935	472.703	FALSE	FALSE
635	STK39	0.75349	0.685563	233.582	375.238	FALSE	FALSE
636	STK4	2.04607e-13	-7.25259	N/A	N/A	FALSE	FALSE
637	STK40	0.968935	1.86541	398.232	482.529	FALSE	FALSE
638	STRADA	0.0992248	-1.28596	12.8	49.4139	FALSE	FALSE
639	STRADB	2.20771e-06	-4.59089	N/A	N/A	FALSE	FALSE
640	STYK1	0.273042	-0.603645	49.1476	135.975	FALSE	FALSE
641	SYK	0.0156017	-2.15449	0.889299	7.76966	FALSE	FALSE
642	TAF1	0.737838	0.636729	223.565	367.443	FALSE	FALSE
643	TAF1L	0.541431	0.104095	134.816	269.633	FALSE	FALSE
644	TAOK1	0.962207	1.77695	N/A	N/A	FALSE	FALSE
645	TAOK2	0.755493	0.691928	234.958	376.235	FALSE	FALSE
646	TAOK3	0.0311347	-1.86437	2.39737	15.5051	FALSE	FALSE
647	TBK1	0.642429	0.364998	175.383	319.93	FALSE	FALSE
648	TEC	0.839052	0.990611	291.151	417.848	FALSE	FALSE
649	TEK	3.16548e-10	-6.18204	N/A	N/A	FALSE	FALSE
650	TESK1	0.777037	0.762275	250.983	386.964	FALSE	FALSE
651	TESK2	0.819335	0.91288	276.935	408.029	FALSE	FALSE
652	TEX14	0.395296	-0.265497	86.5698	196.857	FALSE	FALSE
653	TGFBR1	9.6821e-05	-3.72718	N/A	N/A	FALSE	FALSE
654	TGFBR2	0.000431158	-3.33198	N/A	N/A	FALSE	FALSE
655	TIE1	0.117384	-1.18814	15.8468	58.4572	FALSE	FALSE
656	TK1	0.315879	-0.479216	60.9647	157.308	FALSE	FALSE
657	TK2	0.784514	0.787581	256.536	390.688	FALSE	FALSE
658	TLK1	1.01961e-08	-5.60874	N/A	N/A	FALSE	FALSE
659	TLK2	0.0526396	-1.61978	5.36924	26.2145	FALSE	FALSE
660	TNIK	0.912597	1.35696	344.049	454.473	FALSE	FALSE
661	TNK1	0.382693	-0.298393	81.8962	190.581	FALSE	FALSE
662	TNK2	0.00431093	-2.62673	N/A	N/A	FALSE	FALSE
663	TNNI3K	0.76802	0.732389	243.462	382.474	FALSE	FALSE
664	TPD52L3	0.0938339	-1.31748	N/A	N/A	FALSE	FALSE
665	TPK1	0.783247	0.783255	255.338	390.057	FALSE	FALSE
666	TPR	0.99992	3.77431	482.961	497.96	FALSE	FALSE
667	TRAF3IP3	1.60529e-05	-4.15805	N/A	N/A	FALSE	FALSE
668	TRIB1	0.054526	-1.60249	5.72523	27.1539	FALSE	FALSE
669	TRIB2	0.91541	1.37492	346.025	455.874	FALSE	FALSE
670	TRIB3	0.170502	-0.952155	25.7458	84.9101	FALSE	FALSE
671	TRRAP	1.00822e-15	-7.94046	N/A	N/A	FALSE	FALSE
672	TSKS	0.997565	2.81561	456.885	496.787	FALSE	FALSE
673	TSSK1B	0.00131271	-3.00852	0.0223161	0.653731	TRUE	FALSE
674	TSSK2	0.811151	0.882183	270.924	403.953	FALSE	FALSE
675	TSSK3	0.972313	1.91601	403.51	484.212	FALSE	FALSE
676	TSSK4	0.625108	0.318944	168.154	311.304	FALSE	FALSE
677	TSSK6	0.000646727	-3.21746	0.00840745	0.32207	TRUE	FALSE
678	TTBK1	2.77799e-09	-5.82967	N/A	N/A	FALSE	FALSE
679	TTBK2	4.79849e-11	-6.47327	N/A	N/A	FALSE	FALSE
680	TTC33	0.0508138	-1.63701	5.08138	25.3053	FALSE	FALSE
681	TTK	1.66833e-08	-5.52286	N/A	N/A	FALSE	FALSE
682	TWF1	0.00235726	-2.82596	N/A	N/A	FALSE	FALSE
683	TWF2	0.000219909	-3.515	N/A	N/A	FALSE	FALSE
684	TXK	0.000113649	-3.68664	N/A	N/A	FALSE	FALSE
685	TXNDC3	0.00292307	-2.75632	0.081846	1.45569	FALSE	FALSE
686	TYK2	0.859581	1.07849	305.151	428.071	FALSE	FALSE
687	TYRO3	7.34951e-09	-5.66511	N/A	N/A	FALSE	FALSE
688	UCK1	0.0292518	-1.89193	2.16463	14.5674	FALSE	FALSE
689	UCK2	0.947646	1.62251	370.53	471.928	FALSE	FALSE
690	UCKL1	0.882501	1.18764	322.113	439.486	FALSE	FALSE
691	UHMK1	0.957631	1.7239	384.968	476.9	FALSE	FALSE
692	ULK1	0.0013019	-3.01105	N/A	N/A	FALSE	FALSE
693	ULK2	0.0753286	-1.43723	N/A	N/A	FALSE	FALSE
694	ULK3	0.045599	-1.68912	4.3319	22.7083	FALSE	FALSE
695	ULK4	0.000945304	-3.10696	N/A	N/A	FALSE	FALSE
696	VRK1	0.430273	-0.175662	97.672	214.276	FALSE	FALSE
697	VRK2	0.0677051	-1.49312	N/A	N/A	FALSE	FALSE
698	VRK3	0.982242	2.1025	426.293	489.156	FALSE	FALSE
699	WEE1	1.27053e-21	-9.48022	N/A	N/A	FALSE	FALSE
700	WNK1	0.564498	0.162428	145.641	281.12	FALSE	FALSE
701	WNK2	4.29472e-10	-6.13372	N/A	N/A	FALSE	FALSE
702	WNK3	0.570303	0.177201	147.709	284.011	FALSE	FALSE
703	WNK4	2.0027e-06	-4.61116	N/A	N/A	FALSE	FALSE
704	XYLB	0.280095	-0.582571	50.9772	139.487	FALSE	FALSE
705	YES1	0.0569906	-1.58057	6.21198	28.3813	FALSE	FALSE
706	ZAK	0.0202792	-2.04802	N/A	N/A	FALSE	FALSE
707	ZAP70	2.40906e-06	-4.57261	N/A	N/A	FALSE	FALSE
708	ZC3HC1	0.982926	2.11837	N/A	N/A	FALSE	FALSE
709	ZMYND8	0.56312	0.158919	144.722	280.434	FALSE	FALSE

## Sheet: Table S2 (Xenograft models)
	Table S2 (A): Effect of PANK4 knockdown on tumour growth									Table S2 (B): Determination of sublethal TMZ concentration										Table S2 (C): Effect of TMZ treatment in combination with PANK4 knockdown on tumour growth
																				Tumour volumes (mm3)
													VEHICLE-TREATED GROUP (n=6)
				siCTRL	(n=6)					days	#1	#2	#3	#4	#5	#6							VEHICLE-TREATED GROUP (n=6)
	days	#1	#2	#3	#4	#5	#6			1	0.0135	0.0135	0.018	0.032	0.04	0.036				days	#1	#2	#3	#4	#5	#6
	1	0.0135	0.0135	0.0135	0.0078125	0.004	0.0214375			4	0.032	0.0135	0.032	0.050625	0.075	0.075				1	0.0214375	0.036	0.0214375	0.01575	0.01575	0.0135
	3	0.0245	0.0135	0.0135	0.01575	0.0135	0.0625			6	0.04	0.0245	0.06875	0.075	0.147875	0.126				4	0.032	0.0625	0.04	0.036	0.0455625	0.032
	7	0.09075	0.050625	0.0135	0.036	0.108	0.126			8	0.075	0.0245	0.09075	0.075	0.1715	0.126				6	0.04	0.075	0.075	0.0625	0.0625	0.0455625
	10	0.196	0.147875	0.050625	0.09075	0.196	0.196			11	0.108	0.06875	0.210938	0.18375	0.256	0.158438				8	0.06075	0.126	0.117	0.06875	0.09075	0.050625
	15	0.288	0.38475	0.075	0.196	0.253125	0.288			13	0.1715	0.126	0.38475	0.496375	0.38475	0.38475				10	0.0875	0.158438	0.147875	0.108	0.117	0.06875
	Tumour volumes (mm3)									15	0.196	0.196	0.473813	0.496375	0.45125	0.45125				12	0.1	0.196	0.196	0.1715	0.1715	0.06875
										Tumour volumes (mm3)										Tumour volumes (mm3)
				siPANK4	(n=6)
	days	#1	#2	#3	#4	#5	#6						TMZ-TREATED GROUP (1mg/kg) (n=6)										siCTRL	TMZ (n=6)
	1	0.0135	0.0135	0.0135	0.0135	0.004	0.0135			days	#1	#2	#3	#4	#5	#6				days	#1	#2	#3	#4	#5	#6
	3	0.0135	0.01575	0.0135	0.0135	0.004	0.032			1	0.032	0.018	0.0135	0.009375	0.0135	0.0135				1	0.018	0.036	0.0245	0.0214375	0.0275625	0.01575
	7	0.0135	0.0625	0.0455625	0.036	0.0135	0.210938			4	0.06875	0.032	0.0135	0.01575	0.0135	0.018				4	0.04	0.036	0.036	0.0245	0.04	0.0214375
	10	0.032	0.147875	0.147875	0.108	0.0135	0.272			6	0.126	0.06875	0.0214375	0.032	0.032	0.04				6	0.06875	0.036	0.0625	0.075	0.044	0.032
	15	0.032	0.147875	0.272	0.1715	0.032	0.6655			8	0.1715	0.117	0.032	0.036	0.032	0.0625				8	0.06875	0.050625	0.09075	0.075	0.09075	0.032
	Tumour volumes (mm3)									11	0.1715	0.18375	0.06075	0.0625	0.0556875	0.09075				10	0.09075	0.0625	0.117	0.108	0.126	0.050625
										13	0.405	0.272	0.158438	0.1715	0.08125	0.4455				12	0.225	0.0625	0.158438	0.108	0.126	0.0625
										15	0.6655	0.325125	0.196	0.18375	0.126	0.6				Tumour volumes (mm3)
										Tumour volumes (mm3)
																							siPANK4	TMZ (n=6)
													TMZ-TREATED GROUP (3mg/kg) (n=7)							days	#1	#2	#3	#4	#5	#6
										days	#1	#2	#3	#4	#5	#6	#7			1	0.0078125	0.0078125	0.036	0.0245	0.0135	0.0135
										1	0.018375	0.0135	0.0135	0.0135	0.0135	0.0135	0.0135			4	0.0135	0.0078125	0.0455625	0.0245	0.0135	0.0135
										4	0.032	0.0135	0.0135	0.018	0.018	0.032	0.0135			6	0.0135	0.0078125	0.126	0.04	0.018	0.0135
										6	0.0455625	0.0245	0.032	0.036	0.04	0.050625	0.0245			8	0.032	0.0135	0.06875	0.050625	0.018	0.0135
										8	0.0625	0.04	0.0455625	0.0455625	0.0556875	0.0625	0.0455625			10	0.0625	0.0135	0.09075	0.0556875	0.032	0.032
										11	0.06875	0.075	0.0831875	0.108	0.06875	0.0831875	0.0625			12	0.0625	0.0135	0.09075	0.0556875	0.04	0.032
										13	0.08125	0.144	0.108	0.1715	0.117	0.147875	0.108			Tumour volumes (mm3)
										15	0.08125	0.2205	0.117	0.272	0.117	0.196	0.108
										Tumour volumes (mm3)
													TMZ-TREATED GROUP (10mg/kg) (n=6)
										days	#1	#2	#3	#4	#5	#6
										1	0.0078125	0.0078125	0.032	0.032	0.0135	0.01575
										4	0.009375	0.0078125	0.050625	0.032	0.018	0.032
										6	0.0135	0.0135	0.075	0.032	0.04	0.0455625
										8	0.0135	0.0135	0.09075	0.0625	0.04	0.050625
										11	0.0214375	0.0135	0.09075	0.0625	0.050625	0.0625
										13	0.032	0.032	0.1715	0.108	0.06075	0.108
										15	0.050625	0.050625	0.1715	0.108	0.075	0.108
										Tumour volumes (mm3)

## Sheet: Table S3_1 (TMT-proteomics)
siCTRL DMSO #1	siCTRL DMSO #2	siCTRL DMSO #3	siPANK4 DMSO #1	siPANK4 DMSO #2	siPANK4 DMSO #3	siPANK4 DMSO vs siCTRL DMSO	BH-FDR	-Log Student's T-test p value (siPANK4 DMSO vs siCTRL DMSO)	Student's T-test Difference (siPANK4 DMSO vs siCTRL DMSO)	Student's T-test p value(siPANK4 DMSO vs siCTRL DMSO)	Protein IDs	Majority protein IDs	Protein names	Gene names	Fasta headers
4.3722e+06	6.0891e+06	3.9489e+06	4.112e+06	4.6864e+06	4.2746e+06			0.234278	-0.11731	0.583071	Q15019;B5MCX3;C9J2Q4;H7C2Y0;C9JB25;C9J938;C9IY94;C9IZU3;C9JQJ4;H7C310;C9JZI2;B5MD47;F8WB65;C9JFT1;A0A1B0GXJ2;C9JSE7;C9JT15	Q15019;B5MCX3;C9J2Q4	Septin-2	SEPT2	sp|Q15019|SEPT2_HUMAN Septin-2 OS=Homo sapiens OX=9606 GN=SEPTIN2 PE=1 SV=1;tr|B5MCX3|B5MCX3_HUMAN Septin-2 OS=Homo sapiens OX=9606 GN=SEPTIN2 PE=1 SV=1;tr|C9J2Q4|C9J2Q4_HUMAN Septin-2 (Fragment) OS=Homo sapiens OX=9606 GN=SEPTIN2 PE=1 SV=1
115810	133160	100700	104560	120030	115750			0.087131	-0.0320816	0.818218	C9JM82;B4DJ62;G3XAH0;Q99719	C9JM82;B4DJ62;G3XAH0;Q99719	Septin-5	SEPT5	tr|C9JM82|C9JM82_HUMAN Septin-5 (Fragment) OS=Homo sapiens OX=9606 GN=SEPTIN5 PE=1 SV=1;tr|B4DJ62|B4DJ62_HUMAN Septin-5 OS=Homo sapiens OX=9606 GN=hCG_2002594 PE=1 SV=1;tr|G3XAH0|G3XAH0_HUMAN Septin-5 OS=Homo sapiens OX=9606 GN=SEPTIN5 PE=1 SV=1;sp|Q99719|
3.0424e+06	3.7578e+06	2.8497e+06	2.6422e+06	2.9112e+06	2.7343e+06			0.761128	-0.210461	0.173329	Q14141;B1AMS2;H0Y961	Q14141;B1AMS2	Septin-6	SEPT6	sp|Q14141|SEPT6_HUMAN Septin-6 OS=Homo sapiens OX=9606 GN=SEPTIN6 PE=1 SV=4;tr|B1AMS2|B1AMS2_HUMAN Septin 6, isoform CRA_b OS=Homo sapiens OX=9606 GN=SEPTIN6 PE=1 SV=1
7.4088e+06	9.68191e+06	6.2208e+06	6.7635e+06	7.4795e+06	6.9121e+06			0.242637	-0.117264	0.571957	Q16181;G3V1Q4;E7ES33;E7EPK1;Q5JXL7;A0A0U1RRM2;A0A0U1RRE1;A0A0U1RRH9;A0A5F9ZGZ7;A0A0U1RRD1;Q6ZU15	Q16181;G3V1Q4;E7ES33;E7EPK1	Septin-7	SEPT7	sp|Q16181|SEPT7_HUMAN Septin-7 OS=Homo sapiens OX=9606 GN=SEPTIN7 PE=1 SV=2;tr|G3V1Q4|G3V1Q4_HUMAN Septin-7 OS=Homo sapiens OX=9606 GN=SEPTIN7 PE=1 SV=2;tr|E7ES33|E7ES33_HUMAN Septin-7 OS=Homo sapiens OX=9606 GN=SEPTIN7 PE=1 SV=3;tr|E7EPK1|E7EPK1_HUMAN Sep
1.456e+06	2.0646e+06	1.18e+06	1.4157e+06	1.4982e+06	1.4604e+06			0.0987924	-0.065183	0.79654	A0A087X142;A6NMH6;A6NFQ9;F8W8I8;Q92599;C9JV02;C9J4G8;A0A0A0MRP8	A0A087X142;A6NMH6;A6NFQ9;F8W8I8;Q92599	Septin-8	SEPT8	tr|A0A087X142|A0A087X142_HUMAN Septin-8 OS=Homo sapiens OX=9606 GN=SEPTIN8 PE=1 SV=1;tr|A6NMH6|A6NMH6_HUMAN Septin-8 OS=Homo sapiens OX=9606 GN=SEPTIN8 PE=1 SV=1;tr|A6NFQ9|A6NFQ9_HUMAN Septin-8 OS=Homo sapiens OX=9606 GN=SEPTIN8 PE=1 SV=1;tr|F8W8I8|F8W8I8_
6.4774e+06	8.6071e+06	5.9562e+06	6.0987e+06	6.8963e+06	6.5106e+06			0.213447	-0.0927397	0.61172	Q9UHD8;K7EPY1;K7ENL0;K7EL40;K7EK18;K7EJV0;K7EQD7;K7EIE4;K7ER52;K7ELJ9;K7EJZ2;K7EJ51;K7ENQ5;K7EN52;K7ER14;K7EKN4;K7EIR4;K7EJL9;K7ER34;K7ERG1;K7EQ08	Q9UHD8	Septin-9	SEPT9	sp|Q9UHD8|SEPT9_HUMAN Septin-9 OS=Homo sapiens OX=9606 GN=SEPTIN9 PE=1 SV=2
306800	365320	262230	287280	282030	247930			0.524385	-0.183018	0.298962	E7EW69;E7EX04;B5ME97;Q9P0V9;F5GYV2;F5H1F2	E7EW69;E7EX04;B5ME97;Q9P0V9	Septin-10	SEPT10	tr|E7EW69|E7EW69_HUMAN Septin-10 OS=Homo sapiens OX=9606 GN=SEPTIN10 PE=1 SV=1;tr|E7EX04|E7EX04_HUMAN Septin-10 OS=Homo sapiens OX=9606 GN=SEPTIN10 PE=1 SV=1;tr|B5ME97|B5ME97_HUMAN Septin 10, isoform CRA_c OS=Homo sapiens OX=9606 GN=SEPTIN10 PE=1 SV=2;sp|Q
63210	107980	52681	47514	82727	66406			0.147678	-0.154034	0.711741	D6RDU5;D6RGI3;D6RER5;Q9NVA2;D6RDP1;D6R9Y6	D6RDU5;D6RGI3;D6RER5;Q9NVA2	Septin-11	SEPT11	tr|D6RDU5|D6RDU5_HUMAN Septin-11 (Fragment) OS=Homo sapiens OX=9606 GN=SEPTIN11 PE=1 SV=1;tr|D6RGI3|D6RGI3_HUMAN Septin 11, isoform CRA_b OS=Homo sapiens OX=9606 GN=SEPTIN11 PE=1 SV=1;tr|D6RER5|D6RER5_HUMAN Septin-11 OS=Homo sapiens OX=9606 GN=SEPTIN11 PE=
3.6152e+06	3.2331e+06	4.1495e+06	3.3861e+06	3.3556e+06	3.9778e+06			0.0922452	-0.0339222	0.808639	Q9NRG9;F8VZ44;H3BU82;F8VUB6	Q9NRG9;F8VZ44;H3BU82	Aladin	AAAS	sp|Q9NRG9|AAAS_HUMAN Aladin OS=Homo sapiens OX=9606 GN=AAAS PE=1 SV=1;tr|F8VZ44|F8VZ44_HUMAN Aladin OS=Homo sapiens OX=9606 GN=AAAS PE=1 SV=1;tr|H3BU82|H3BU82_HUMAN Aladin (Fragment) OS=Homo sapiens OX=9606 GN=AAAS PE=1 SV=1
455620	503910	581030	360600	454550	418820			1.06385	-0.319481	0.0863284	Q86V21	Q86V21	Acetoacetyl-CoA synthetase	AACS	sp|Q86V21|AACS_HUMAN Acetoacetyl-CoA synthetase OS=Homo sapiens OX=9606 GN=AACS PE=1 SV=1
100250	110640	135770	92543.1	115840	98446			0.458076	-0.170969	0.348276	Q6PD74	Q6PD74	Alpha- and gamma-adaptin-binding protein p34	AAGAB	sp|Q6PD74|AAGAB_HUMAN Alpha- and gamma-adaptin-binding protein p34 OS=Homo sapiens OX=9606 GN=AAGAB PE=1 SV=1
306460	377880	305730	300620	345950	356600			0.0611403	0.0223083	0.86868	A0A096LNZ0;A0A096LP25;A0A096LP60;Q2M2I8;Q6ZSR9	A0A096LNZ0;A0A096LP25;A0A096LP60;Q2M2I8	AP2-associated protein kinase 1	AAK1	tr|A0A096LNZ0|A0A096LNZ0_HUMAN AP2-associated protein kinase 1 (Fragment) OS=Homo sapiens OX=9606 GN=AAK1 PE=1 SV=6;tr|A0A096LP25|A0A096LP25_HUMAN AP2-associated protein kinase 1 (Fragment) OS=Homo sapiens OX=9606 GN=AAK1 PE=1 SV=1;tr|A0A096LP60|A0A096LP60
105110	128500	108890	83321	128040	98473			0.331046	-0.161798	0.46661	C9JG97;C9JEH3;Q13685;C9JTS3;H7C0R2	C9JG97;C9JEH3;Q13685;C9JTS3	Angio-associated migratory cell protein	AAMP	tr|C9JG97|C9JG97_HUMAN Angio-associated migratory cell protein OS=Homo sapiens OX=9606 GN=AAMP PE=1 SV=1;tr|C9JEH3|C9JEH3_HUMAN Angio-associated migratory cell protein OS=Homo sapiens OX=9606 GN=AAMP PE=1 SV=1;sp|Q13685|AAMP_HUMAN Angio-associated migrator
322260	375520	320930	319200	390530	378450			0.328445	0.0935415	0.469413	A2A2Q9;Q9Y312	A2A2Q9;Q9Y312	Protein AAR2 homolog	AAR2	tr|A2A2Q9|A2A2Q9_HUMAN AAR2 splicing factor homolog OS=Homo sapiens OX=9606 GN=AAR2 PE=1 SV=1;sp|Q9Y312|AAR2_HUMAN Protein AAR2 homolog OS=Homo sapiens OX=9606 GN=AAR2 PE=1 SV=2
1.0972e+07	1.393e+07	9.6943e+06	7.99459e+06	9.5668e+06	8.88359e+06			1.03025	-0.374936	0.0932724	P49588;H3BPK7	P49588	Alanine--tRNA ligase, cytoplasmic	AARS	sp|P49588|SYAC_HUMAN Alanine--tRNA ligase, cytoplasmic OS=Homo sapiens OX=9606 GN=AARS1 PE=1 SV=2
3.6784e+06	3.9192e+06	4.7272e+06	3.3992e+06	3.5724e+06	3.9652e+06			0.587946	-0.167046	0.258258	Q5JTZ9	Q5JTZ9	Alanine--tRNA ligase, mitochondrial	AARS2	sp|Q5JTZ9|SYAM_HUMAN Alanine--tRNA ligase, mitochondrial OS=Homo sapiens OX=9606 GN=AARS2 PE=1 SV=1
183320	226710	179660	148460	188530	176050			0.603286	-0.199877	0.249296	L7N2F4;C9J5N1;Q9BTE6;K7N799	L7N2F4;C9J5N1;Q9BTE6;K7N799	Alanyl-tRNA editing protein Aarsd1	AARSD1;PTGES3L-AARSD1	tr|L7N2F4|L7N2F4_HUMAN Alanyl-tRNA-editing protein Aarsd1 (Fragment) OS=Homo sapiens OX=9606 GN=AARSD1 PE=1 SV=1;tr|C9J5N1|C9J5N1_HUMAN PTGES3L-AARSD1 readthrough OS=Homo sapiens OX=9606 GN=PTGES3L-AARSD1 PE=1 SV=1;sp|Q9BTE6|AASD1_HUMAN Alanyl-tRNA editing
1.0717e+06	1.1703e+06	1.1336e+06	857111	1.0029e+06	957400	+		1.57381	-0.262922	0.0266803	Q9NRN7;E9PLW6;E9PNF3	Q9NRN7;E9PLW6	L-aminoadipate-semialdehyde dehydrogenase-phosphopantetheinyl transferase	AASDHPPT	sp|Q9NRN7|ADPPT_HUMAN L-aminoadipate-semialdehyde dehydrogenase-phosphopantetheinyl transferase OS=Homo sapiens OX=9606 GN=AASDHPPT PE=1 SV=2;tr|E9PLW6|E9PLW6_HUMAN 4-phosphopantetheinyl transferase (Fragment) OS=Homo sapiens OX=9606 GN=AASDHPPT PE=1 SV=1
5.2424e+06	5.4052e+06	5.9292e+06	4.0746e+06	4.3464e+06	4.9736e+06	+		1.44138	-0.310548	0.0361923	Q9UDR5;F8WAH1;F8WE53	Q9UDR5;F8WAH1;F8WE53	Alpha-aminoadipic semialdehyde synthase, mitochondrial;Lysine ketoglutarate reductase;Saccharopine dehydrogenase	AASS	sp|Q9UDR5|AASS_HUMAN Alpha-aminoadipic semialdehyde synthase, mitochondrial OS=Homo sapiens OX=9606 GN=AASS PE=1 SV=1;tr|F8WAH1|F8WAH1_HUMAN Lysine ketoglutarate reductase OS=Homo sapiens OX=9606 GN=AASS PE=1 SV=1;tr|F8WE53|F8WE53_HUMAN Alpha-aminoadipic s
2.8059e+06	2.8872e+06	2.934e+06	3.0041e+06	3.2987e+06	3.5666e+06			1.21134	0.190791	0.0614702	Q9NY61;A0A087WW41;A0A087WTH8;A0A087WWS8	Q9NY61	Protein AATF	AATF	sp|Q9NY61|AATF_HUMAN Protein AATF OS=Homo sapiens OX=9606 GN=AATF PE=1 SV=1
284060	280380	281060	275610	288070	287800			0.171341	0.00988579	0.673999	J3QSS3;A0A087WXK5;Q9BZC7;H0Y8C9;H0Y8D6;E9PGB2	J3QSS3;A0A087WXK5;Q9BZC7;H0Y8C9;H0Y8D6	ATP-binding cassette sub-family A member 2	ABCA2	tr|J3QSS3|J3QSS3_HUMAN ATP-binding cassette sub-family A member 2 OS=Homo sapiens OX=9606 GN=ABCA2 PE=1 SV=2;tr|A0A087WXK5|A0A087WXK5_HUMAN ATP-binding cassette sub-family A member 2 OS=Homo sapiens OX=9606 GN=ABCA2 PE=1 SV=1;sp|Q9BZC7|ABCA2_HUMAN ATP-bind
1.8841e+06	1.9004e+06	2.0857e+06	1.8288e+06	1.9925e+06	2.2796e+06			0.188672	0.0511824	0.647632	Q9NRK6	Q9NRK6	ATP-binding cassette sub-family B member 10, mitochondrial	ABCB10	sp|Q9NRK6|ABCBA_HUMAN ATP-binding cassette sub-family B member 10, mitochondrial OS=Homo sapiens OX=9606 GN=ABCB10 PE=1 SV=2
2.5944e+06	2.7435e+06	2.8493e+06	2.2171e+06	2.5794e+06	2.6797e+06			0.661668	-0.134748	0.217937	Q9NP58;Q2M3G0	Q9NP58	ATP-binding cassette sub-family B member 6, mitochondrial	ABCB6	sp|Q9NP58|ABCB6_HUMAN ATP-binding cassette sub-family B member 6, mitochondrial OS=Homo sapiens OX=9606 GN=ABCB6 PE=1 SV=1
3.7825e+06	3.7409e+06	4.2413e+06	3.4983e+06	3.666e+06	4.1249e+06			0.265112	-0.0606709	0.543111	A0A590UJS8;A0A087WW65;A0A5F9ZA98;O75027;B4DGL8;A0A2R8Y473;E9PJR8	A0A590UJS8;A0A087WW65;A0A5F9ZA98;O75027;B4DGL8;A0A2R8Y473	ATP-binding cassette sub-family B member 7, mitochondrial	ABCB7	tr|A0A590UJS8|A0A590UJS8_HUMAN ATP-binding cassette sub-family B member 7, mitochondrial OS=Homo sapiens OX=9606 GN=ABCB7 PE=1 SV=1;tr|A0A087WW65|A0A087WW65_HUMAN ATP-binding cassette sub-family B member 7, mitochondrial OS=Homo sapiens OX=9606 GN=ABCB7 PE
1.8566e+06	1.9588e+06	2.0526e+06	1.5873e+06	1.6423e+06	1.8844e+06			1.09439	-0.20123	0.0804655	Q9NUT2;C9JYI3;C9JTY4;H7C5K9	Q9NUT2	ATP-binding cassette sub-family B member 8, mitochondrial	ABCB8	sp|Q9NUT2|MITOS_HUMAN Mitochondrial potassium channel ATP-binding subunit OS=Homo sapiens OX=9606 GN=ABCB8 PE=1 SV=3
3.2966e+07	3.1612e+07	3.3905e+07	3.441e+07	3.261e+07	3.5429e+07			0.548999	0.056708	0.282489	P33527;I3L4X2;A0A0A0MS99	P33527;I3L4X2;A0A0A0MS99	Multidrug resistance-associated protein 1	ABCC1	sp|P33527|MRP1_HUMAN Multidrug resistance-associated protein 1 OS=Homo sapiens OX=9606 GN=ABCC1 PE=1 SV=3;tr|I3L4X2|I3L4X2_HUMAN Multidrug resistance-associated protein 1 (Fragment) OS=Homo sapiens OX=9606 GN=ABCC1 PE=1 SV=1;tr|A0A0A0MS99|A0A0A0MS99_HUMAN
113310	155580	104490	124420	141070	139290			0.299807	0.136141	0.50141	Q5T3U5;H0Y904	Q5T3U5;H0Y904	Multidrug resistance-associated protein 7	ABCC10	sp|Q5T3U5|MRP7_HUMAN Multidrug resistance-associated protein 7 OS=Homo sapiens OX=9606 GN=ABCC10 PE=1 SV=1;tr|H0Y904|H0Y904_HUMAN Multidrug resistance-associated protein 7 (Fragment) OS=Homo sapiens OX=9606 GN=ABCC10 PE=1 SV=1
209320	223740	202150	209890	227650	247800			0.590183	0.107556	0.256931	Q96J66	Q96J66	ATP-binding cassette sub-family C member 11	ABCC11	sp|Q96J66|ABCCB_HUMAN ATP-binding cassette sub-family C member 11 OS=Homo sapiens OX=9606 GN=ABCC11 PE=1 SV=1
3.1068e+06	3.2188e+06	3.301e+06	3.2888e+06	3.4318e+06	3.4539e+06			1.11606	0.0799656	0.0765492	Q92887;A0A3B3ITG8	Q92887	Canalicular multispecific organic anion transporter 1	ABCC2	sp|Q92887|MRP2_HUMAN Canalicular multispecific organic anion transporter 1 OS=Homo sapiens OX=9606 GN=ABCC2 PE=1 SV=3
2.6258e+06	2.7143e+06	2.9454e+06	2.2479e+06	2.3359e+06	2.6762e+06			0.996635	-0.193019	0.100778	O15438;H0Y8Q6;H0Y9T4	O15438	Canalicular multispecific organic anion transporter 2	ABCC3	sp|O15438|MRP3_HUMAN Canalicular multispecific organic anion transporter 2 OS=Homo sapiens OX=9606 GN=ABCC3 PE=1 SV=3
1.9203e+07	2.0498e+07	2.1338e+07	1.6897e+07	1.7848e+07	2.0074e+07			0.854032	-0.157461	0.139948	O15439;A0A2R8Y6V8;A0A2R8YDC1;Q8IWU1	O15439;A0A2R8Y6V8	Multidrug resistance-associated protein 4	ABCC4	sp|O15439|MRP4_HUMAN Multidrug resistance-associated protein 4 OS=Homo sapiens OX=9606 GN=ABCC4 PE=1 SV=3;tr|A0A2R8Y6V8|A0A2R8Y6V8_HUMAN Multidrug resistance-associated protein 4 OS=Homo sapiens OX=9606 GN=ABCC4 PE=1 SV=1
1.9972e+06	2.0036e+06	2.1135e+06	1.985e+06	1.9765e+06	2.2289e+06			0.0913857	0.0160707	0.810241	P33897;Q9UBJ2;A6NEP8	P33897	ATP-binding cassette sub-family D member 1	ABCD1	sp|P33897|ABCD1_HUMAN ATP-binding cassette sub-family D member 1 OS=Homo sapiens OX=9606 GN=ABCD1 PE=1 SV=2
1.807e+07	1.7551e+07	2.0582e+07	1.685e+07	1.7813e+07	1.9864e+07			0.16532	-0.0435664	0.683408	A0A3B3ITW3;P28288	A0A3B3ITW3;P28288	ATP-binding cassette sub-family D member 3	ABCD3	tr|A0A3B3ITW3|A0A3B3ITW3_HUMAN ATP-binding cassette sub-family D member 3 OS=Homo sapiens OX=9606 GN=ABCD3 PE=1 SV=2;sp|P28288|ABCD3_HUMAN ATP-binding cassette sub-family D member 3 OS=Homo sapiens OX=9606 GN=ABCD3 PE=1 SV=1
120430	107180	112570	108760	125600	138360			0.491884	0.126453	0.322193	O14678;H0YCY9;H0YJ78	O14678	ATP-binding cassette sub-family D member 4	ABCD4	sp|O14678|ABCD4_HUMAN Lysosomal cobalamin transporter ABCD4 OS=Homo sapiens OX=9606 GN=ABCD4 PE=1 SV=1
90086	114680	92096.9	80217	98627	80635			0.5775	-0.192234	0.264545	H0Y990	H0Y990		ABCE1	tr|H0Y990|H0Y990_HUMAN ATP-binding cassette sub-family E member 1 (Fragment) OS=Homo sapiens OX=9606 GN=ABCE1 PE=1 SV=1
4.2558e+06	5.1429e+06	4.1767e+06	3.6775e+06	4.2804e+06	3.9962e+06			0.714982	-0.179759	0.192761	P61221;D6R9I9;D6RGF4	P61221;D6R9I9	ATP-binding cassette sub-family E member 1	ABCE1	sp|P61221|ABCE1_HUMAN ATP-binding cassette sub-family E member 1 OS=Homo sapiens OX=9606 GN=ABCE1 PE=1 SV=1;tr|D6R9I9|D6R9I9_HUMAN ATP-binding cassette sub-family E member 1 OS=Homo sapiens OX=9606 GN=ABCE1 PE=1 SV=1
21941	28762	25632	32063	38301	24490			0.610896	0.298249	0.244965	Q5STZ8	Q5STZ8		ABCF1	tr|Q5STZ8|Q5STZ8_HUMAN ATP-binding cassette sub-family F member 1 (Fragment) OS=Homo sapiens OX=9606 GN=ABCF1 PE=1 SV=9
5.8493e+06	6.5614e+06	5.9179e+06	6.3756e+06	6.9296e+06	6.7369e+06			0.960178	0.130021	0.109603	Q8NE71;H0YGW7;A0A0G2JIC2;F5GYK6	Q8NE71;H0YGW7	ATP-binding cassette sub-family F member 1	ABCF1	sp|Q8NE71|ABCF1_HUMAN ATP-binding cassette sub-family F member 1 OS=Homo sapiens OX=9606 GN=ABCF1 PE=1 SV=2;tr|H0YGW7|H0YGW7_HUMAN ATP-binding cassette sub-family F member 1 (Fragment) OS=Homo sapiens OX=9606 GN=ABCF1 PE=1 SV=1
5.6483e+06	6.6295e+06	5.2608e+06	6.6199e+06	7.2007e+06	7.2572e+06			1.18525	0.270786	0.0652752	Q9UG63;C9JHK9;C9JZV3	Q9UG63	ATP-binding cassette sub-family F member 2	ABCF2	sp|Q9UG63|ABCF2_HUMAN ATP-binding cassette sub-family F member 2 OS=Homo sapiens OX=9606 GN=ABCF2 PE=1 SV=2
427740	485770	492900	384320	473190	436860			0.488294	-0.122135	0.324867	Q9NUQ8;F8WCU6	Q9NUQ8	ATP-binding cassette sub-family F member 3	ABCF3	sp|Q9NUQ8|ABCF3_HUMAN ATP-binding cassette sub-family F member 3 OS=Homo sapiens OX=9606 GN=ABCF3 PE=1 SV=2
7.3582e+06	7.0088e+06	8.0361e+06	6.3573e+06	7.7282e+06	7.5762e+06			0.185062	-0.051665	0.653037	Q9UNQ0;F8S0F2	Q9UNQ0	ATP-binding cassette sub-family G member 2	ABCG2	sp|Q9UNQ0|ABCG2_HUMAN Broad substrate specificity ATP-binding cassette transporter ABCG2 OS=Homo sapiens OX=9606 GN=ABCG2 PE=1 SV=3
2.9823e+06	2.9739e+06	3.3041e+06	3.1942e+06	3.2523e+06	3.3671e+06			0.710395	0.0851269	0.194807	Q9NUJ1	Q9NUJ1	Mycophenolic acid acyl-glucuronide esterase, mitochondrial	ABHD10	sp|Q9NUJ1|ABHDA_HUMAN Mycophenolic acid acyl-glucuronide esterase, mitochondrial OS=Homo sapiens OX=9606 GN=ABHD10 PE=1 SV=1
1.5942e+06	1.6265e+06	1.726e+06	1.6802e+06	1.7767e+06	1.7433e+06			0.803222	0.0725396	0.157318	Q8NFV4;H0YC52;H7C396;C9J7Q4;H7BZ58	Q8NFV4	Alpha/beta hydrolase domain-containing protein 11	ABHD11	sp|Q8NFV4|ABHDB_HUMAN Protein ABHD11 OS=Homo sapiens OX=9606 GN=ABHD11 PE=1 SV=1
2.9957e+06	3.2856e+06	2.945e+06	3.3486e+06	3.4612e+06	3.6648e+06	+		1.38182	0.18375	0.0415128	Q8N2K0;A0A5F9ZH71;I3L206;A0A5F9ZHH2;A0A5F9ZHQ8;A0A5F9ZH49;A0A5F9ZHQ0;A0A5F9ZGT4;A0A5F9ZH28;A0A5F9ZGW7;A0A5F9ZHF0;A0A5F9ZGZ9;I3L294;A0A5F9ZHM3;Q5T712;I3L1V0;A0A5F9ZHG5;I3L380;I3L440;A0A5F9ZHE8	Q8N2K0;A0A5F9ZH71;I3L206;A0A5F9ZHH2;A0A5F9ZHQ8;A0A5F9ZH49;A0A5F9ZHQ0;A0A5F9ZGT4;A0A5F9ZH28;A0A5F9ZGW7;A0A5F9ZHF0;A0A5F9ZGZ9;I3L294;A0A5F9ZHM3	Monoacylglycerol lipase ABHD12	ABHD12	sp|Q8N2K0|ABD12_HUMAN Lysophosphatidylserine lipase ABHD12 OS=Homo sapiens OX=9606 GN=ABHD12 PE=1 SV=2;tr|A0A5F9ZH71|A0A5F9ZH71_HUMAN 2-arachidonoylglycerol hydrolase ABHD12 OS=Homo sapiens OX=9606 GN=ABHD12 PE=1 SV=1;tr|I3L206|I3L206_HUMAN 2-arachidonoylg
85115.1	101280	96353	89807	125390	105130			0.467302	0.170419	0.340956	Q7L211	Q7L211	Alpha/beta hydrolase domain-containing protein 13	ABHD13	sp|Q7L211|ABHDD_HUMAN Protein ABHD13 OS=Homo sapiens OX=9606 GN=ABHD13 PE=2 SV=1
395770	405530	418580	281380	312140	341960	+		1.99147	-0.387145	0.0101984	Q96IU4;B4DQI4;F8W9U3	Q96IU4;B4DQI4;F8W9U3	Alpha/beta hydrolase domain-containing protein 14B	ABHD14B	sp|Q96IU4|ABHEB_HUMAN Protein ABHD14B OS=Homo sapiens OX=9606 GN=ABHD14B PE=1 SV=1;tr|B4DQI4|B4DQI4_HUMAN Protein ABHD14B OS=Homo sapiens OX=9606 GN=ABHD14B PE=1 SV=1;tr|F8W9U3|F8W9U3_HUMAN Protein ABHD14B OS=Homo sapiens OX=9606 GN=ABHD14B PE=1 SV=1
3.6406e+06	3.8262e+06	4.0946e+06	3.5151e+06	3.8143e+06	4.1819e+06			0.031686	-0.00822258	0.929638	A0A0G2JJD3;O95870;A0A0G2JI89;F2Z3G6;F2Z3H2	A0A0G2JJD3;O95870;A0A0G2JI89	Abhydrolase domain-containing protein 16A	ABHD16A	tr|A0A0G2JJD3|A0A0G2JJD3_HUMAN Alpha/beta hydrolase domain-containing protein 16A OS=Homo sapiens OX=9606 GN=ABHD16A PE=1 SV=1;sp|O95870|ABHGA_HUMAN Phosphatidylserine lipase ABHD16A OS=Homo sapiens OX=9606 GN=ABHD16A PE=1 SV=3;tr|A0A0G2JI89|A0A0G2JI89_HUM
522790	432030	563780	467530	493210	548660			0.00768238	-0.00310707	0.982466	Q5VST6	Q5VST6	Alpha/beta hydrolase domain-containing protein 17B	ABHD17B	sp|Q5VST6|AB17B_HUMAN Alpha/beta hydrolase domain-containing protein 17B OS=Homo sapiens OX=9606 GN=ABHD17B PE=1 SV=1
578790	619230	525060	648430	702030	720980	+		1.49266	0.267481	0.0321617	Q9BV23;C9JNE7;C9J010	Q9BV23;C9JNE7	Monoacylglycerol lipase ABHD6	ABHD6	sp|Q9BV23|ABHD6_HUMAN Monoacylglycerol lipase ABHD6 OS=Homo sapiens OX=9606 GN=ABHD6 PE=1 SV=1;tr|C9JNE7|C9JNE7_HUMAN Monoacylglycerol lipase ABHD6 (Fragment) OS=Homo sapiens OX=9606 GN=ABHD6 PE=1 SV=1
1.3925e+06	1.8045e+06	1.3002e+06	1.4193e+06	1.6523e+06	1.5922e+06			0.151251	0.0642223	0.705909	B6VEX4;A0A0A0MRT6;Q8IZP0	B6VEX4;A0A0A0MRT6;Q8IZP0	Abl interactor 1	ABI1	tr|B6VEX4|B6VEX4_HUMAN Abl interactor 1 OS=Homo sapiens OX=9606 GN=ABI1 PE=1 SV=1;tr|A0A0A0MRT6|A0A0A0MRT6_HUMAN Abl interactor 1 OS=Homo sapiens OX=9606 GN=ABI1 PE=1 SV=1;sp|Q8IZP0|ABI1_HUMAN Abl interactor 1 OS=Homo sapiens OX=9606 GN=ABI1 PE=1 SV=4
501740	547180	616990	446190	502090	467790			1.08956	-0.230913	0.0813649	E7EW77;E7EP65;A0A0C4DG21;F8WAL6;Q9NYB9;H0Y6B5;B7Z836;E9PEZ7;E7EUA1;F8WAU3;F8WCD7;F8WAZ8;F8WBL5;F8WEB9;H7C3Q7	E7EW77;E7EP65;A0A0C4DG21;F8WAL6;Q9NYB9;H0Y6B5;B7Z836;E9PEZ7	Abl interactor 2	ABI2	tr|E7EW77|E7EW77_HUMAN Abl interactor 2 OS=Homo sapiens OX=9606 GN=ABI2 PE=1 SV=1;tr|E7EP65|E7EP65_HUMAN Abl interactor 2 (Fragment) OS=Homo sapiens OX=9606 GN=ABI2 PE=1 SV=1;tr|A0A0C4DG21|A0A0C4DG21_HUMAN Abl interactor 2 OS=Homo sapiens OX=9606 GN=ABI2 P
35148	50278	40498	44106	47622	44524			0.34591	0.128655	0.450911	P00519	P00519	Tyrosine-protein kinase ABL1	ABL1	sp|P00519|ABL1_HUMAN Tyrosine-protein kinase ABL1 OS=Homo sapiens OX=9606 GN=ABL1 PE=1 SV=4
806620	873350	734350	1.0272e+06	1.0194e+06	944100	+		1.71702	0.311438	0.0191858	O94929;A0A0C4DGA7;A0A0A0MRD5	O94929;A0A0C4DGA7	Actin-binding LIM protein 3	ABLIM3	sp|O94929|ABLM3_HUMAN Actin-binding LIM protein 3 OS=Homo sapiens OX=9606 GN=ABLIM3 PE=1 SV=3;tr|A0A0C4DGA7|A0A0C4DGA7_HUMAN Actin-binding LIM protein 3 OS=Homo sapiens OX=9606 GN=ABLIM3 PE=1 SV=1
346520	383450	331850	317690	356520	338270			0.359768	-0.0675774	0.436749	A0A0G2JQ41;A0A1C7CYZ0;Q12979;B7Z683;I3NI05;A0A0G2JQT5;A0A0G2JRJ1;A0A0G2JQB5;I3L3W0;I3L2P5;I3L4Y1;I3L379	A0A0G2JQ41;A0A1C7CYZ0;Q12979;B7Z683;I3NI05	Active breakpoint cluster region-related protein	ABR	tr|A0A0G2JQ41|A0A0G2JQ41_HUMAN Active breakpoint cluster region-related protein (Fragment) OS=Homo sapiens OX=9606 GN=ABR PE=1 SV=1;tr|A0A1C7CYZ0|A0A1C7CYZ0_HUMAN Active breakpoint cluster region-related protein OS=Homo sapiens OX=9606 GN=ABR PE=1 SV=1;sp|
1.2006e+06	1.2866e+06	1.2042e+06	1.4184e+06	1.3933e+06	1.5775e+06	+		1.73291	0.248339	0.0184964	Q9ULW3	Q9ULW3	Activator of basal transcription 1	ABT1	sp|Q9ULW3|ABT1_HUMAN Activator of basal transcription 1 OS=Homo sapiens OX=9606 GN=ABT1 PE=1 SV=1
1.0912e+06	1.1513e+06	1.1243e+06	1.0447e+06	1.0686e+06	1.2667e+06			0.00201975	0.000560125	0.99536	P09110;C9JDE9;H7C131;H0Y4D4;B4DVF4	P09110;C9JDE9;H7C131;H0Y4D4	3-ketoacyl-CoA thiolase, peroxisomal	ACAA1	sp|P09110|THIK_HUMAN 3-ketoacyl-CoA thiolase, peroxisomal OS=Homo sapiens OX=9606 GN=ACAA1 PE=1 SV=2;tr|C9JDE9|C9JDE9_HUMAN 3-ketoacyl-CoA thiolase, peroxisomal OS=Homo sapiens OX=9606 GN=ACAA1 PE=1 SV=1;tr|H7C131|H7C131_HUMAN 3-ketoacyl-CoA thiolase, pero
216560	236970	226040	236640	253370	272040			1.1149	0.163903	0.076753	K7ER88	K7ER88		ACAA2	tr|K7ER88|K7ER88_HUMAN 3-ketoacyl-CoA thiolase, mitochondrial (Fragment) OS=Homo sapiens OX=9606 GN=ACAA2 PE=1 SV=1
1.0654e+07	1.101e+07	1.2046e+07	9.1856e+06	9.6543e+06	1.1034e+07			0.86443	-0.176706	0.136638	P42765;A0A0B4J2A4;K7EME0;K7EJB1;K7EJ68	P42765;A0A0B4J2A4;K7EME0	3-ketoacyl-CoA thiolase, mitochondrial	ACAA2	sp|P42765|THIM_HUMAN 3-ketoacyl-CoA thiolase, mitochondrial OS=Homo sapiens OX=9606 GN=ACAA2 PE=1 SV=2;tr|A0A0B4J2A4|A0A0B4J2A4_HUMAN 3-ketoacyl-CoA thiolase, mitochondrial OS=Homo sapiens OX=9606 GN=ACAA2 PE=1 SV=1;tr|K7EME0|K7EME0_HUMAN 3-ketoacyl-CoA th
6.4919e+06	7.838e+06	6.958e+06	5.935e+06	6.5114e+06	6.6278e+06			0.766501	-0.155684	0.171198	Q13085;Q59FY4;O00763;A0A087X0W4;S4R3S7;F8W8T8;H0YGH5;A0A087WVR6;A0A087WWN5;A0A0C4DGT1	Q13085;Q59FY4	Acetyl-CoA carboxylase 1;Biotin carboxylase	ACACA	sp|Q13085|ACACA_HUMAN Acetyl-CoA carboxylase 1 OS=Homo sapiens OX=9606 GN=ACACA PE=1 SV=2;tr|Q59FY4|Q59FY4_HUMAN Acetyl-CoA carboxylase 1 (Fragment) OS=Homo sapiens OX=9606 GN=ACACA PE=1 SV=1
2.4066e+06	2.4032e+06	2.9957e+06	2.2395e+06	2.1649e+06	2.4883e+06			0.646004	-0.174069	0.225941	Q6JQN1;F8W1I9;D6RFF6;F8VXK4;F8W0Q4	Q6JQN1;F8W1I9	Acyl-CoA dehydrogenase family member 10	ACAD10	sp|Q6JQN1|ACD10_HUMAN Acyl-CoA dehydrogenase family member 10 OS=Homo sapiens OX=9606 GN=ACAD10 PE=1 SV=1;tr|F8W1I9|F8W1I9_HUMAN Acyl-CoA dehydrogenase family member 10 OS=Homo sapiens OX=9606 GN=ACAD10 PE=1 SV=1
751670	822370	802350	830640	821920	889030			0.860108	0.097112	0.138004	Q709F0;F8WEV0;D6RDI8;A0A0J9YXS1	Q709F0;F8WEV0;D6RDI8	Acyl-CoA dehydrogenase family member 11	ACAD11	sp|Q709F0|ACD11_HUMAN Acyl-CoA dehydrogenase family member 11 OS=Homo sapiens OX=9606 GN=ACAD11 PE=1 SV=3;tr|F8WEV0|F8WEV0_HUMAN Acyl-CoA dehydrogenase family member 11 OS=Homo sapiens OX=9606 GN=ACAD11 PE=1 SV=2;tr|D6RDI8|D6RDI8_HUMAN Acyl-CoA dehydrogena
2.2545e+06	2.523e+06	2.3836e+06	2.2883e+06	2.6012e+06	2.5521e+06			0.299005	0.0546824	0.502337	Q9UKU7;E9PLS3	Q9UKU7	Isobutyryl-CoA dehydrogenase, mitochondrial	ACAD8	sp|Q9UKU7|ACAD8_HUMAN Isobutyryl-CoA dehydrogenase, mitochondrial OS=Homo sapiens OX=9606 GN=ACAD8 PE=1 SV=1
1.278e+07	1.2637e+07	1.4314e+07	1.2161e+07	1.2107e+07	1.4157e+07			0.205023	-0.0497824	0.623702	Q9H845;H0Y8Z9;D6RCD8	Q9H845;H0Y8Z9	Acyl-CoA dehydrogenase family member 9, mitochondrial	ACAD9	sp|Q9H845|ACAD9_HUMAN Complex I assembly factor ACAD9, mitochondrial OS=Homo sapiens OX=9606 GN=ACAD9 PE=1 SV=1;tr|H0Y8Z9|H0Y8Z9_HUMAN Complex I assembly factor ACAD9, mitochondrial (Fragment) OS=Homo sapiens OX=9606 GN=ACAD9 PE=1 SV=1
8.5419e+06	8.7531e+06	9.1325e+06	7.6243e+06	7.9506e+06	9.1874e+06			0.495968	-0.0980117	0.319178	Q5T4U5;P11310;B7Z9I1;E9PJM9;E9PRX4;H0YDT5	Q5T4U5;P11310;B7Z9I1	Medium-chain specific acyl-CoA dehydrogenase, mitochondrial	ACADM	tr|Q5T4U5|Q5T4U5_HUMAN Medium-chain specific acyl-CoA dehydrogenase, mitochondrial OS=Homo sapiens OX=9606 GN=ACADM PE=1 SV=1;sp|P11310|ACADM_HUMAN Medium-chain specific acyl-CoA dehydrogenase, mitochondrial OS=Homo sapiens OX=9606 GN=ACADM PE=1 SV=1;tr|B7
3.5763e+06	2.4291e+06	4.9652e+06	2.4623e+06	2.6008e+06	3.141e+06			0.507384	-0.366852	0.310897	P45954	P45954	Short/branched chain specific acyl-CoA dehydrogenase, mitochondrial	ACADSB	sp|P45954|ACDSB_HUMAN Short/branched chain specific acyl-CoA dehydrogenase, mitochondrial OS=Homo sapiens OX=9606 GN=ACADSB PE=1 SV=1
2.0476e+07	1.8046e+07	2.509e+07	1.6594e+07	1.6148e+07	2.0535e+07			0.641092	-0.250874	0.228511	P49748;G3V1M7;J3QRJ8;J3KSR4;K7EQP4;K7EJW8;J3KS89;J3QKU9	P49748	Very long-chain specific acyl-CoA dehydrogenase, mitochondrial	ACADVL	sp|P49748|ACADV_HUMAN Very long-chain specific acyl-CoA dehydrogenase, mitochondrial OS=Homo sapiens OX=9606 GN=ACADVL PE=1 SV=1
880100	1.0753e+06	767740	764440	850730	784500			0.499816	-0.170026	0.316362	A0A087X1H5;Q15057;A0A0U1RQT1;H7C3K3;H7C3Q8;F8WAU0;C9J8L1;A0A5F9ZHJ9;Q96P50	A0A087X1H5;Q15057;A0A0U1RQT1	Arf-GAP with coiled-coil, ANK repeat and PH domain-containing protein 2	ACAP2	tr|A0A087X1H5|A0A087X1H5_HUMAN Arf-GAP with coiled-coil, ANK repeat and PH domain-containing protein 2 OS=Homo sapiens OX=9606 GN=ACAP2 PE=1 SV=1;sp|Q15057|ACAP2_HUMAN Arf-GAP with coiled-coil, ANK repeat and PH domain-containing protein 2 OS=Homo sapiens
3.4806e+07	3.5208e+07	3.6966e+07	3.3176e+07	3.5113e+07	3.8428e+07			0.028554	-0.00571251	0.936367	A0A5F9ZHL1;P24752;A0A5F9ZHJ7;A0A5F9ZHH9;H0YEL7;A0A5F9ZHL7;E9PRQ6	A0A5F9ZHL1;P24752;A0A5F9ZHJ7	Acetyl-CoA acetyltransferase, mitochondrial	ACAT1	tr|A0A5F9ZHL1|A0A5F9ZHL1_HUMAN Acetyl-CoA acetyltransferase, mitochondrial OS=Homo sapiens OX=9606 GN=ACAT1 PE=1 SV=1;sp|P24752|THIL_HUMAN Acetyl-CoA acetyltransferase, mitochondrial OS=Homo sapiens OX=9606 GN=ACAT1 PE=1 SV=1;tr|A0A5F9ZHJ7|A0A5F9ZHJ7_HUMAN
2.6225e+06	3.4787e+06	2.703e+06	1.511e+06	1.8115e+06	1.8254e+06	+		2.0917	-0.767717	0.00809661	Q9BWD1	Q9BWD1	Acetyl-CoA acetyltransferase, cytosolic	ACAT2	sp|Q9BWD1|THIC_HUMAN Acetyl-CoA acetyltransferase, cytosolic OS=Homo sapiens OX=9606 GN=ACAT2 PE=1 SV=2
1.6572e+06	1.8183e+06	1.3844e+06	1.3861e+06	1.4551e+06	1.2953e+06			0.833	-0.225054	0.146893	Q9H3P7	Q9H3P7	Golgi resident protein GCP60	ACBD3	sp|Q9H3P7|GCP60_HUMAN Golgi resident protein GCP60 OS=Homo sapiens OX=9606 GN=ACBD3 PE=1 SV=4
1.5669e+06	1.7713e+06	1.6035e+06	2.1187e+06	2.0337e+06	2.2595e+06	+		2.23833	0.376448	0.00577659	B7Z2R7;Q5T8D3;X6RDD7;Q5T8E0;A0A087X0B8	B7Z2R7;Q5T8D3;X6RDD7;Q5T8E0	Acyl-CoA-binding domain-containing protein 5	ACBD5	tr|B7Z2R7|B7Z2R7_HUMAN Acyl-CoA-binding domain-containing protein 5 OS=Homo sapiens OX=9606 GN=ACBD5 PE=1 SV=1;sp|Q5T8D3|ACBD5_HUMAN Acyl-CoA-binding domain-containing protein 5 OS=Homo sapiens OX=9606 GN=ACBD5 PE=1 SV=1;tr|X6RDD7|X6RDD7_HUMAN Acyl-CoA-bin
362470	536710	329990	533190	596850	554540			1.03747	0.486294	0.0917331	G3V3B0	G3V3B0		ACIN1	tr|G3V3B0|G3V3B0_HUMAN Apoptotic chromatin condensation inducer in the nucleus OS=Homo sapiens OX=9606 GN=ACIN1 PE=1 SV=1
1.7215e+07	1.8585e+07	1.8221e+07	1.7799e+07	1.8661e+07	2.1119e+07			0.479004	0.0889861	0.331892	S4R3H4	S4R3H4		ACIN1	tr|S4R3H4|S4R3H4_HUMAN Apoptotic chromatin condensation inducer in the nucleus OS=Homo sapiens OX=9606 GN=ACIN1 PE=1 SV=1
1.4895e+07	1.8786e+07	1.3244e+07	9.8544e+06	1.2113e+07	1.0559e+07	+		1.40461	-0.518653	0.0393903	P53396;K7ESG8;K7EIE7	P53396	ATP-citrate synthase	ACLY	sp|P53396|ACLY_HUMAN ATP-citrate synthase OS=Homo sapiens OX=9606 GN=ACLY PE=1 SV=3
2.1902e+06	2.9306e+06	2.2073e+06	1.8468e+06	2.4876e+06	1.9718e+06			0.493629	-0.215082	0.320901	P21399	P21399	Cytoplasmic aconitate hydratase	ACO1	sp|P21399|ACOC_HUMAN Cytoplasmic aconitate hydratase OS=Homo sapiens OX=9606 GN=ACO1 PE=1 SV=3
3.0796e+07	2.9556e+07	3.4039e+07	2.4677e+07	2.4005e+07	3.0102e+07			1.04595	-0.265674	0.0899593	A2A274;Q99798	A2A274;Q99798	Aconitate hydratase, mitochondrial	ACO2	tr|A2A274|A2A274_HUMAN Aconitate hydratase, mitochondrial OS=Homo sapiens OX=9606 GN=ACO2 PE=1 SV=1;sp|Q99798|ACON_HUMAN Aconitate hydratase, mitochondrial OS=Homo sapiens OX=9606 GN=ACO2 PE=1 SV=2
2.3926e+06	1.7483e+06	3.2932e+06	1.9106e+06	2.0649e+06	1.8996e+06			0.476552	-0.292743	0.333771	Q9NPJ3	Q9NPJ3	Acyl-coenzyme A thioesterase 13;Acyl-coenzyme A thioesterase 13, N-terminally processed	ACOT13	sp|Q9NPJ3|ACO13_HUMAN Acyl-coenzyme A thioesterase 13 OS=Homo sapiens OX=9606 GN=ACOT13 PE=1 SV=1
5.4122e+06	5.4237e+06	6.2015e+06	5.5667e+06	5.8071e+06	6.4268e+06			0.28674	0.0635433	0.516726	A0A087X0W7;Q86TX2;G3V4F2;A0A087WT95;P49753;A0A2R8Y7H3	A0A087X0W7;Q86TX2;G3V4F2;A0A087WT95;P49753	Acyl-coenzyme A thioesterase 1;Acyl-coenzyme A thioesterase 2, mitochondrial	ACOT2;ACOT1	tr|A0A087X0W7|A0A087X0W7_HUMAN Acyl-coenzyme A thioesterase 2, mitochondrial OS=Homo sapiens OX=9606 GN=ACOT2 PE=1 SV=1;sp|Q86TX2|ACOT1_HUMAN Acyl-coenzyme A thioesterase 1 OS=Homo sapiens OX=9606 GN=ACOT1 PE=1 SV=1;tr|G3V4F2|G3V4F2_HUMAN Acyl-coenzyme A t
3.991e+06	4.4638e+06	4.5509e+06	4.0069e+06	4.1583e+06	4.3226e+06			0.353516	-0.0569312	0.443082	O00154;K7EKP8;Q6ZUV0	O00154;K7EKP8	Cytosolic acyl coenzyme A thioester hydrolase	ACOT7	sp|O00154|BACH_HUMAN Cytosolic acyl coenzyme A thioester hydrolase OS=Homo sapiens OX=9606 GN=ACOT7 PE=1 SV=3;tr|K7EKP8|K7EKP8_HUMAN Cytosolic acyl coenzyme A thioester hydrolase (Fragment) OS=Homo sapiens OX=9606 GN=ACOT7 PE=1 SV=8
4.6635e+06	4.665e+06	5.3687e+06	4.7261e+06	4.8538e+06	5.2047e+06			0.045543	0.0105724	0.900445	O14734;E9PJN0;H7C5A7;Q9BR14;E9PMC4;E9PIS4;E9PRD4;A0A494C0N6;F6VBM3;H0Y698	O14734;E9PJN0;H7C5A7	Acyl-coenzyme A thioesterase 8	ACOT8	sp|O14734|ACOT8_HUMAN Acyl-coenzyme A thioesterase 8 OS=Homo sapiens OX=9606 GN=ACOT8 PE=1 SV=1;tr|E9PJN0|E9PJN0_HUMAN Acyl-coenzyme A thioesterase 8 OS=Homo sapiens OX=9606 GN=ACOT8 PE=1 SV=1;tr|H7C5A7|H7C5A7_HUMAN Acyl-coenzyme A thioesterase 8 (Fragment
5.3647e+06	5.3195e+06	5.7883e+06	5.8865e+06	5.9272e+06	6.2109e+06	+		1.33536	0.130545	0.0462001	Q9Y305;H7C5Q2;C9J7L8	Q9Y305;H7C5Q2	Acyl-coenzyme A thioesterase 9, mitochondrial	ACOT9	sp|Q9Y305|ACOT9_HUMAN Acyl-coenzyme A thioesterase 9, mitochondrial OS=Homo sapiens OX=9606 GN=ACOT9 PE=1 SV=2;tr|H7C5Q2|H7C5Q2_HUMAN Acyl-coenzyme A thioesterase 9, mitochondrial (Fragment) OS=Homo sapiens OX=9606 GN=ACOT9 PE=1 SV=1
5.527e+06	5.6835e+06	6.497e+06	5.5876e+06	5.8501e+06	6.5987e+06			0.0935807	0.0266069	0.806156	Q15067;K7ENF1;K7ESC7;I3L2U4;K7ELT1;I3L0T4	Q15067	Peroxisomal acyl-coenzyme A oxidase 1	ACOX1	sp|Q15067|ACOX1_HUMAN Peroxisomal acyl-coenzyme A oxidase 1 OS=Homo sapiens OX=9606 GN=ACOX1 PE=1 SV=3
2.1705e+06	2.1494e+06	2.3738e+06	2.1317e+06	2.2466e+06	2.361e+06			0.0553037	0.00999514	0.880433	O15254;D6RJ89	O15254	Peroxisomal acyl-coenzyme A oxidase 3	ACOX3	sp|O15254|ACOX3_HUMAN Peroxisomal acyl-coenzyme A oxidase 3 OS=Homo sapiens OX=9606 GN=ACOX3 PE=1 SV=2
123060	179820	117420	121000	145600	126500			0.128604	-0.0738125	0.743697	P24666;G5E9R5;F2Z2Q9	P24666;G5E9R5	Low molecular weight phosphotyrosine protein phosphatase	ACP1	sp|P24666|PPAC_HUMAN Low molecular weight phosphotyrosine protein phosphatase OS=Homo sapiens OX=9606 GN=ACP1 PE=1 SV=3;tr|G5E9R5|G5E9R5_HUMAN Acid phosphatase OS=Homo sapiens OX=9606 GN=ACP1 PE=1 SV=1
3.4916e+06	3.6288e+06	3.9244e+06	3.6433e+06	3.6058e+06	4.0791e+06			0.18133	0.0359872	0.658672	P11117;E9PHY0;E9PQY3;A0A5F9ZHR7;B7Z7D2;A0A5F9ZH82;A0A5F9ZI20;A0A5F9ZH40;B7Z6U3	P11117;E9PHY0;E9PQY3;A0A5F9ZHR7;B7Z7D2;A0A5F9ZH82	Lysosomal acid phosphatase	ACP2	sp|P11117|PPAL_HUMAN Lysosomal acid phosphatase OS=Homo sapiens OX=9606 GN=ACP2 PE=1 SV=3;tr|E9PHY0|E9PHY0_HUMAN Lysosomal acid phosphatase OS=Homo sapiens OX=9606 GN=ACP2 PE=1 SV=1;tr|E9PQY3|E9PQY3_HUMAN Lysosomal acid phosphatase OS=Homo sapiens OX=9606
130080	122190	170340	138840	138130	155870			0.109181	0.0476157	0.777713	V9GZ71;Q9NPH0;A0A087WYU6;A0A0A0MS36	V9GZ71;Q9NPH0;A0A087WYU6;A0A0A0MS36	Lysophosphatidic acid phosphatase type 6	ACP6	tr|V9GZ71|V9GZ71_HUMAN Lysophosphatidic acid phosphatase type 6 (Fragment) OS=Homo sapiens OX=9606 GN=ACP6 PE=1 SV=2;sp|Q9NPH0|PPA6_HUMAN Lysophosphatidic acid phosphatase type 6 OS=Homo sapiens OX=9606 GN=ACP6 PE=1 SV=3;tr|A0A087WYU6|A0A087WYU6_HUMAN Lyso
3.3766e+06	3.248e+06	3.4857e+06	3.0264e+06	2.9609e+06	3.3931e+06			0.746766	-0.11011	0.179157	Q96CM8;E9PF16;D6RF87	Q96CM8;E9PF16	Acyl-CoA synthetase family member 2, mitochondrial	ACSF2	sp|Q96CM8|ACSF2_HUMAN Medium-chain acyl-CoA ligase ACSF2, mitochondrial OS=Homo sapiens OX=9606 GN=ACSF2 PE=1 SV=2;tr|E9PF16|E9PF16_HUMAN Medium-chain acyl-CoA ligase ACSF2, mitochondrial OS=Homo sapiens OX=9606 GN=ACSF2 PE=1 SV=1
4.0701e+06	4.292e+06	4.3492e+06	3.8401e+06	4.1021e+06	4.2359e+06			0.541775	-0.0624294	0.287227	Q4G176;A0A3B3ISK9;F5H5A1;F5H755;F5H362;F5H2G6;F5GX20;H0YGC7;H0YGJ0;F5H3B2;H0YH37	Q4G176;A0A3B3ISK9;F5H5A1;F5H755	Acyl-CoA synthetase family member 3, mitochondrial	ACSF3	sp|Q4G176|ACSF3_HUMAN Malonate--CoA ligase ACSF3, mitochondrial OS=Homo sapiens OX=9606 GN=ACSF3 PE=1 SV=3;tr|A0A3B3ISK9|A0A3B3ISK9_HUMAN Malonate--CoA ligase ACSF3, mitochondrial OS=Homo sapiens OX=9606 GN=ACSF3 PE=1 SV=1;tr|F5H5A1|F5H5A1_HUMAN Malonate--
9.6122e+06	1.1264e+07	8.1785e+06	7.495e+06	7.925e+06	8.0719e+06			1.0095	-0.295034	0.0978363	P33121;E7EPM6;B7Z3Z9;D6RER0;H0Y9U7;H0Y9Z9;D6RG07	P33121;E7EPM6;B7Z3Z9;D6RER0	Long-chain-fatty-acid--CoA ligase 1	ACSL1	sp|P33121|ACSL1_HUMAN Long-chain-fatty-acid--CoA ligase 1 OS=Homo sapiens OX=9606 GN=ACSL1 PE=1 SV=1;tr|E7EPM6|E7EPM6_HUMAN Long-chain-fatty-acid--CoA ligase 1 OS=Homo sapiens OX=9606 GN=ACSL1 PE=1 SV=1;tr|B7Z3Z9|B7Z3Z9_HUMAN Long-chain-fatty-acid--CoA lig
9.44109e+06	1.0799e+07	8.9781e+06	1.0138e+07	1.031e+07	1.1754e+07			0.608641	0.141521	0.24624	O95573;F5GWH2;F5H062;C9JC11	O95573	Long-chain-fatty-acid--CoA ligase 3	ACSL3	sp|O95573|ACSL3_HUMAN Long-chain-fatty-acid--CoA ligase 3 OS=Homo sapiens OX=9606 GN=ACSL3 PE=1 SV=3
1.2739e+07	1.3116e+07	1.3488e+07	1.2821e+07	1.3364e+07	1.4128e+07			0.296504	0.034387	0.505238	O60488;D6RF95;H0Y9A0;D6RDA8	O60488	Long-chain-fatty-acid--CoA ligase 4	ACSL4	sp|O60488|ACSL4_HUMAN Long-chain-fatty-acid--CoA ligase 4 OS=Homo sapiens OX=9606 GN=ACSL4 PE=1 SV=2
2.3339e+06	2.3792e+06	2.3907e+06	2.3436e+06	2.4462e+06	2.5327e+06			0.561457	0.0430978	0.274501	Q9ULC5;A0A494C046;A0A494BZW8;A0A494C0J9;E7ERD7;C9J8C7;A0A494C116;A0A499FJL5;A0A494C0B6;Q9UKU0	Q9ULC5	Long-chain-fatty-acid--CoA ligase 5	ACSL5	sp|Q9ULC5|ACSL5_HUMAN Long-chain-fatty-acid--CoA ligase 5 OS=Homo sapiens OX=9606 GN=ACSL5 PE=1 SV=1
142740	190230	128500	115280	133490	131990			0.644634	-0.2602	0.226655	Q9NR19	Q9NR19	Acetyl-coenzyme A synthetase, cytoplasmic	ACSS2	sp|Q9NR19|ACSA_HUMAN Acetyl-coenzyme A synthetase, cytoplasmic OS=Homo sapiens OX=9606 GN=ACSS2 PE=1 SV=1
83575	95511	88296.1	81477	103960	89779			0.113867	0.0365467	0.769366	A0A2R8Y793;G5E9R0;E7EVS6;A0A2R8YGF8;C9JUM1;C9JZR7;C9JTX5;F8WCH0	A0A2R8Y793;G5E9R0;E7EVS6;A0A2R8YGF8		ACTB	tr|A0A2R8Y793|A0A2R8Y793_HUMAN Actin, cytoplasmic 1 (Fragment) OS=Homo sapiens OX=9606 GN=ACTB PE=1 SV=1;tr|G5E9R0|G5E9R0_HUMAN Actin, cytoplasmic 1 OS=Homo sapiens OX=9606 GN=ACTB PE=1 SV=1;tr|E7EVS6|E7EVS6_HUMAN Actin, cytoplasmic 1 (Fragment) OS=Homo sa
1.0961e+08	1.1413e+08	9.8542e+07	1.1561e+08	1.161e+08	1.1902e+08			0.901169	0.124657	0.125554	P60709;A0A2R8YFE2	P60709	Actin, cytoplasmic 1;Actin, cytoplasmic 1, N-terminally processed	ACTB	sp|P60709|ACTB_HUMAN Actin, cytoplasmic 1 OS=Homo sapiens OX=9606 GN=ACTB PE=1 SV=1
1.901e+07	1.912e+07	1.6401e+07	1.9064e+07	2.044e+07	1.8971e+07			0.573236	0.103471	0.267155	P68032;P63267;P62736;P68133;A6NL76;C9JFL5;F6UVQ4;F6QUT6;F8WB63;B8ZZJ2	P68032;P63267;P62736;P68133;A6NL76	Actin, alpha cardiac muscle 1;Actin, gamma-enteric smooth muscle;Actin, aortic smooth muscle;Actin, alpha skeletal muscle	ACTC1;ACTG2;ACTA2;ACTA1	sp|P68032|ACTC_HUMAN Actin, alpha cardiac muscle 1 OS=Homo sapiens OX=9606 GN=ACTC1 PE=1 SV=1;sp|P63267|ACTH_HUMAN Actin, gamma-enteric smooth muscle OS=Homo sapiens OX=9606 GN=ACTG2 PE=1 SV=1;sp|P62736|ACTA_HUMAN Actin, aortic smooth muscle OS=Homo sapien
251450	258740	252160	277680	264880	317220			1.00614	0.169377	0.0985966	K7EM38;I3L3R2;J3KT65	K7EM38;I3L3R2;J3KT65		ACTG1	tr|K7EM38|K7EM38_HUMAN Actin, cytoplasmic 2 (Fragment) OS=Homo sapiens OX=9606 GN=ACTG1 PE=1 SV=1;tr|I3L3R2|I3L3R2_HUMAN Actin, cytoplasmic 2 (Fragment) OS=Homo sapiens OX=9606 GN=ACTG1 PE=1 SV=1;tr|J3KT65|J3KT65_HUMAN Actin, cytoplasmic 2 OS=Homo sapiens
709050	816280	626610	863240	932870	852400			1.22686	0.306817	0.059312	P63261;I3L3I0;I3L1U9;I3L4N8	P63261;I3L3I0;I3L1U9;I3L4N8	Actin, cytoplasmic 2;Actin, cytoplasmic 2, N-terminally processed	ACTG1	sp|P63261|ACTG_HUMAN Actin, cytoplasmic 2 OS=Homo sapiens OX=9606 GN=ACTG1 PE=1 SV=1;tr|I3L3I0|I3L3I0_HUMAN Actin, cytoplasmic 2 (Fragment) OS=Homo sapiens OX=9606 GN=ACTG1 PE=1 SV=1;tr|I3L1U9|I3L1U9_HUMAN Actin, cytoplasmic 2 (Fragment) OS=Homo sapiens OX
3.8126e+06	3.8847e+06	4.2993e+06	3.3976e+06	3.6982e+06	4.3769e+06			0.229944	-0.0704772	0.588919	O96019;H7C5S0;C9JQT2;O94805	O96019;H7C5S0	Actin-like protein 6A	ACTL6A	sp|O96019|ACL6A_HUMAN Actin-like protein 6A OS=Homo sapiens OX=9606 GN=ACTL6A PE=1 SV=1;tr|H7C5S0|H7C5S0_HUMAN Actin-like protein 6A (Fragment) OS=Homo sapiens OX=9606 GN=ACTL6A PE=1 SV=1
2.6559e+07	2.6503e+07	2.3389e+07	3.796e+07	3.577e+07	3.2514e+07	+		2.22547	0.474368	0.00595017	P12814;G3V2N5;A0A494C033;A0A494C166;G3V5M4;A0A494C0Q3;G3V380	P12814	Alpha-actinin-1	ACTN1	sp|P12814|ACTN1_HUMAN Alpha-actinin-1 OS=Homo sapiens OX=9606 GN=ACTN1 PE=1 SV=2
185220	161360	146190	211920	203620	175960			0.97074	0.26576	0.10697	K7EJH8	K7EJH8		ACTN4	tr|K7EJH8|K7EJH8_HUMAN Alpha-actinin-4 (Fragment) OS=Homo sapiens OX=9606 GN=ACTN4 PE=1 SV=1
1.047e+08	9.4167e+07	9.7684e+07	1.3737e+08	1.312e+08	1.1585e+08	+		1.9066	0.372115	0.0123993	O43707;F5GXS2;H7C144;K7EP19;D6RH00	O43707;F5GXS2	Alpha-actinin-4	ACTN4	sp|O43707|ACTN4_HUMAN Alpha-actinin-4 OS=Homo sapiens OX=9606 GN=ACTN4 PE=1 SV=2;tr|F5GXS2|F5GXS2_HUMAN Alpha-actinin-4 OS=Homo sapiens OX=9606 GN=ACTN4 PE=1 SV=2
917920	993430	737680	888880	850200	1.1468e+06			0.261153	0.121851	0.548083	Q9NZ32;V9GYX7;G3V2Q5;H0YJD9;G3V5Y4;F6S9Y6;H0YJE8;G3V524	Q9NZ32;V9GYX7	Actin-related protein 10	ACTR10	sp|Q9NZ32|ARP10_HUMAN Actin-related protein 10 OS=Homo sapiens OX=9606 GN=ACTR10 PE=1 SV=1;tr|V9GYX7|V9GYX7_HUMAN Actin-related protein 10 (Fragment) OS=Homo sapiens OX=9606 GN=ACTR10 PE=1 SV=1
2.645e+06	2.8331e+06	2.3213e+06	2.271e+06	2.3954e+06	2.3609e+06			0.768756	-0.145884	0.170311	P61163;R4GMT0;A0A1B0GVS3	P61163;R4GMT0	Alpha-centractin	ACTR1A	sp|P61163|ACTZ_HUMAN Alpha-centractin OS=Homo sapiens OX=9606 GN=ACTR1A PE=1 SV=1;tr|R4GMT0|R4GMT0_HUMAN Alpha-centractin OS=Homo sapiens OX=9606 GN=ACTR1A PE=1 SV=1
22727	25659	19556	15464	16789	16827	+		1.73318	-0.461425	0.0184852	P42025	P42025	Beta-centractin	ACTR1B	sp|P42025|ACTY_HUMAN Beta-centractin OS=Homo sapiens OX=9606 GN=ACTR1B PE=1 SV=1
8.3603e+06	1.0635e+07	8.3874e+06	7.3008e+06	8.9317e+06	8.8197e+06			0.349057	-0.124936	0.447654	P61160;F5H6T1;A0A1B0GWD0;A0A1B0GWH0	P61160;F5H6T1	Actin-related protein 2	ACTR2	sp|P61160|ARP2_HUMAN Actin-related protein 2 OS=Homo sapiens OX=9606 GN=ACTR2 PE=1 SV=1;tr|F5H6T1|F5H6T1_HUMAN Actin-related protein 2 OS=Homo sapiens OX=9606 GN=ACTR2 PE=1 SV=2
7.5747e+06	9.3201e+06	8.0584e+06	6.8382e+06	7.8114e+06	8.0499e+06			0.516274	-0.134619	0.304598	P61158;B4DXW1;F8WDR7;Q9P1U1;A0A0A0MTI9;H7C4J1;C9IZN3;Q9C0K3;F8WEW2;F8WE84	P61158;B4DXW1	Actin-related protein 3	ACTR3	sp|P61158|ARP3_HUMAN Actin-related protein 3 OS=Homo sapiens OX=9606 GN=ACTR3 PE=1 SV=3;tr|B4DXW1|B4DXW1_HUMAN Actin-related protein 3 OS=Homo sapiens OX=9606 GN=ACTR3 PE=1 SV=1
523540	572320	502930	619270	566220	605100			1.14902	0.164542	0.0709545	Q9H9F9	Q9H9F9	Actin-related protein 5	ACTR5	sp|Q9H9F9|ARP5_HUMAN Actin-related protein 5 OS=Homo sapiens OX=9606 GN=ACTR5 PE=1 SV=2
247790	241620	271700	231870	254670	270380			0.0368844	-0.0089798	0.918577	F8W057;Q9GZN1;F8VP72;F8W043;F8W0Q1;F8VRL1;F8VSD1;G3V1Y1	F8W057;Q9GZN1;F8VP72;F8W043;F8W0Q1	Actin-related protein 6	ACTR6	tr|F8W057|F8W057_HUMAN Actin-related protein 6 OS=Homo sapiens OX=9606 GN=ACTR6 PE=1 SV=1;sp|Q9GZN1|ARP6_HUMAN Actin-related protein 6 OS=Homo sapiens OX=9606 GN=ACTR6 PE=1 SV=1;tr|F8VP72|F8VP72_HUMAN Actin-related protein 6 OS=Homo sapiens OX=9606 GN=ACTR
395630	430800	437030	398350	453880	458980			0.260569	0.0519587	0.548822	Q9H981;H0Y849	Q9H981	Actin-related protein 8	ACTR8	sp|Q9H981|ARP8_HUMAN Actin-related protein 8 OS=Homo sapiens OX=9606 GN=ACTR8 PE=1 SV=2
631890	648400	646220	623520	677810	704610			0.457136	0.0565198	0.349031	Q04771;A0A1B0GXA9;C9JHJ7	Q04771	Activin receptor type-1	ACVR1	sp|Q04771|ACVR1_HUMAN Activin receptor type-1 OS=Homo sapiens OX=9606 GN=ACVR1 PE=1 SV=1
115280	119120	120090	88501	105980	101250	+		1.52921	-0.265399	0.0295656	P27037	P27037	Activin receptor type-2A	ACVR2A	sp|P27037|AVR2A_HUMAN Activin receptor type-2A OS=Homo sapiens OX=9606 GN=ACVR2A PE=1 SV=1
2.8142e+06	3.0756e+06	3.0351e+06	2.7027e+06	3.0567e+06	3.2659e+06			0.0492688	0.0128403	0.892753	O14672;C9J9B4;H0YK87;H3BS53;H0YNC5	O14672	Disintegrin and metalloproteinase domain-containing protein 10	ADAM10	sp|O14672|ADA10_HUMAN Disintegrin and metalloproteinase domain-containing protein 10 OS=Homo sapiens OX=9606 GN=ADAM10 PE=1 SV=1
1.1512e+06	1.2174e+06	1.2616e+06	1.1433e+06	1.2259e+06	1.3753e+06			0.182484	0.0415325	0.656926	Q13444	Q13444	Disintegrin and metalloproteinase domain-containing protein 15	ADAM15	sp|Q13444|ADA15_HUMAN Disintegrin and metalloproteinase domain-containing protein 15 OS=Homo sapiens OX=9606 GN=ADAM15 PE=1 SV=4
1.847e+06	2.2158e+06	1.9592e+06	2.0209e+06	2.2505e+06	2.4315e+06			0.637238	0.154605	0.230548	P78536;A6H8L4;A0A3B3ISQ1	P78536	Disintegrin and metalloproteinase domain-containing protein 17	ADAM17	sp|P78536|ADA17_HUMAN Disintegrin and metalloproteinase domain-containing protein 17 OS=Homo sapiens OX=9606 GN=ADAM17 PE=1 SV=1
297510	359870	307280	268880	292750	318150			0.524417	-0.13121	0.298939	F8WAD8;Q9P0K1	F8WAD8;Q9P0K1	Disintegrin and metalloproteinase domain-containing protein 22	ADAM22	tr|F8WAD8|F8WAD8_HUMAN Disintegrin and metalloproteinase domain-containing protein 22 (Fragment) OS=Homo sapiens OX=9606 GN=ADAM22 PE=1 SV=1;sp|Q9P0K1|ADA22_HUMAN Disintegrin and metalloproteinase domain-containing protein 22 OS=Homo sapiens OX=9606 GN=ADA
5.0336e+06	5.5785e+06	5.0206e+06	5.8791e+06	6.0354e+06	6.3855e+06	+		1.6924	0.228173	0.0203047	Q13443;A0AVL1;F8WC54;A0A0J9YY58	Q13443;A0AVL1;F8WC54	Disintegrin and metalloproteinase domain-containing protein 9	ADAM9	sp|Q13443|ADAM9_HUMAN Disintegrin and metalloproteinase domain-containing protein 9 OS=Homo sapiens OX=9606 GN=ADAM9 PE=1 SV=1;tr|A0AVL1|A0AVL1_HUMAN ADAM9 protein OS=Homo sapiens OX=9606 GN=ADAM9 PE=1 SV=1;tr|F8WC54|F8WC54_HUMAN Disintegrin and metallopro
197090	206000	182270	203350	207620	218610			0.816597	0.106231	0.152547	A0A1B0GTY3;O95450	A0A1B0GTY3;O95450	A disintegrin and metalloproteinase with thrombospondin motifs 2	ADAMTS2	tr|A0A1B0GTY3|A0A1B0GTY3_HUMAN A disintegrin and metalloproteinase with thrombospondin motifs 2 OS=Homo sapiens OX=9606 GN=ADAMTS2 PE=1 SV=2;sp|O95450|ATS2_HUMAN A disintegrin and metalloproteinase with thrombospondin motifs 2 OS=Homo sapiens OX=9606 GN=AD
4.1496e+07	4.0251e+07	5.0183e+07	3.7676e+07	3.9059e+07	4.6782e+07			0.273672	-0.0946471	0.53251	P55265;A0A3B3IRQ9;A0A3B3ISX1;A0A3B3ITG9;A0A3B3ISU1	P55265;A0A3B3IRQ9;A0A3B3ISX1	Double-stranded RNA-specific adenosine deaminase	ADAR	sp|P55265|DSRAD_HUMAN Double-stranded RNA-specific adenosine deaminase OS=Homo sapiens OX=9606 GN=ADAR PE=1 SV=4;tr|A0A3B3IRQ9|A0A3B3IRQ9_HUMAN Double-stranded RNA-specific adenosine deaminase (Fragment) OS=Homo sapiens OX=9606 GN=ADAR PE=1 SV=1;tr|A0A3B3I
485450	479350	468970	512680	488900	474300			0.503297	0.0411663	0.313836	P78563	P78563	Double-stranded RNA-specific editase 1	ADARB1	sp|P78563|RED1_HUMAN Double-stranded RNA-specific editase 1 OS=Homo sapiens OX=9606 GN=ADARB1 PE=1 SV=1
131800	113300	134570	97937.9	107130	128100			0.630795	-0.193428	0.233994	Q86TW2;G3V3J2;F8W9Q8;G3V426	Q86TW2	Uncharacterized aarF domain-containing protein kinase 1	ADCK1	sp|Q86TW2|ADCK1_HUMAN AarF domain-containing protein kinase 1 OS=Homo sapiens OX=9606 GN=ADCK1 PE=1 SV=2
1.1423e+06	1.111e+06	1.2346e+06	1.0721e+06	971270	1.1854e+06			0.534192	-0.114696	0.292286	Q8NI60	Q8NI60	Atypical kinase ADCK3, mitochondrial	ADCK3	sp|Q8NI60|COQ8A_HUMAN Atypical kinase COQ8A, mitochondrial OS=Homo sapiens OX=9606 GN=COQ8A PE=1 SV=1
697300	715030	773020	620640	677600	734340			0.569677	-0.106551	0.269354	Q96D53;M0R001;M0QZZ2;M0R3F7;M0R011;M0R362;M0R340	Q96D53;M0R001	AarF domain-containing protein kinase 4	ADCK4	sp|Q96D53|COQ8B_HUMAN Atypical kinase COQ8B, mitochondrial OS=Homo sapiens OX=9606 GN=COQ8B PE=1 SV=2;tr|M0R001|M0R001_HUMAN Atypical kinase COQ8B, mitochondrial (Fragment) OS=Homo sapiens OX=9606 GN=COQ8B PE=1 SV=1
688350	789220	748780	670630	758080	839230			0.0733109	0.0229403	0.844674	U3KQ91;A0A0A0MSC1;O60266;H7C1A6;C9JLX3	U3KQ91;A0A0A0MSC1;O60266;H7C1A6;C9JLX3	Adenylate cyclase type 3	ADCY3	tr|U3KQ91|U3KQ91_HUMAN Adenylate cyclase type 3 (Fragment) OS=Homo sapiens OX=9606 GN=ADCY3 PE=1 SV=1;tr|A0A0A0MSC1|A0A0A0MSC1_HUMAN Adenylate cyclase type 3 OS=Homo sapiens OX=9606 GN=ADCY3 PE=1 SV=1;sp|O60266|ADCY3_HUMAN Adenylate cyclase type 3 OS=Homo
86768	106900	90985	88596	90474	91232			0.305039	-0.0688985	0.495406	O43306;B3KWA8;O95622	O43306;B3KWA8;O95622	Adenylate cyclase type 6;Adenylate cyclase type 5	ADCY6;ADCY5	sp|O43306|ADCY6_HUMAN Adenylate cyclase type 6 OS=Homo sapiens OX=9606 GN=ADCY6 PE=1 SV=2;tr|B3KWA8|B3KWA8_HUMAN Adenylate cyclase OS=Homo sapiens OX=9606 GN=ADCY5 PE=1 SV=1;sp|O95622|ADCY5_HUMAN Adenylate cyclase type 5 OS=Homo sapiens OX=9606 GN=ADCY5 PE
132530	155800	121440	162960	173740	164920			1.28556	0.298985	0.0518127	P51828;F5H4D1;H3BQ93;F5H699;I3L3Q5;H3BMA5;A0A669KBF7	P51828;F5H4D1;H3BQ93	Adenylate cyclase type 7	ADCY7	sp|P51828|ADCY7_HUMAN Adenylate cyclase type 7 OS=Homo sapiens OX=9606 GN=ADCY7 PE=1 SV=1;tr|F5H4D1|F5H4D1_HUMAN Adenylate cyclase OS=Homo sapiens OX=9606 GN=ADCY7 PE=1 SV=1;tr|H3BQ93|H3BQ93_HUMAN Adenylate cyclase OS=Homo sapiens OX=9606 GN=ADCY7 PE=1 SV=
3.8245e+06	3.7223e+06	3.6736e+06	3.3782e+06	3.5055e+06	3.5337e+06	+		1.81927	-0.107202	0.0151609	O60503;I3NI20;I3L342	O60503	Adenylate cyclase type 9	ADCY9	sp|O60503|ADCY9_HUMAN Adenylate cyclase type 9 OS=Homo sapiens OX=9606 GN=ADCY9 PE=1 SV=4
2.4443e+06	2.7559e+06	2.5073e+06	1.6421e+06	1.8221e+06	2.0757e+06	+		1.9089	-0.481113	0.012334	E7EV99;E7ENY0;P35611;A0A0A0MSR2;D6RAH3;H0Y9H2;D6RJE2;D6RF25;H0YFD8;P35612	E7EV99;E7ENY0;P35611;A0A0A0MSR2	Alpha-adducin	ADD1	tr|E7EV99|E7EV99_HUMAN Alpha-adducin OS=Homo sapiens OX=9606 GN=ADD1 PE=1 SV=1;tr|E7ENY0|E7ENY0_HUMAN Alpha-adducin OS=Homo sapiens OX=9606 GN=ADD1 PE=1 SV=1;sp|P35611|ADDA_HUMAN Alpha-adducin OS=Homo sapiens OX=9606 GN=ADD1 PE=1 SV=2;tr|A0A0A0MSR2|A0A0A0M
3.2832e+06	3.7027e+06	3.217e+06	1.9659e+06	2.0165e+06	2.6306e+06	+		1.89101	-0.635654	0.0128526	Q9UEY8	Q9UEY8	Gamma-adducin	ADD3	sp|Q9UEY8|ADDG_HUMAN Gamma-adducin OS=Homo sapiens OX=9606 GN=ADD3 PE=1 SV=1
2.6755e+06	3.2904e+06	2.5376e+06	1.8449e+06	2.1753e+06	1.9997e+06	+		1.67808	-0.492332	0.0209857	P11766;H0YAG8;D6RFE4;D6RAY0;D6R9G2	P11766	Alcohol dehydrogenase class-3	ADH5	sp|P11766|ADHX_HUMAN Alcohol dehydrogenase class-3 OS=Homo sapiens OX=9606 GN=ADH5 PE=1 SV=4
632450	741660	574580	527320	562980	587480			0.832729	-0.209305	0.146984	Q9BV57;A0A0G2JQN5	Q9BV57;A0A0G2JQN5	1,2-dihydroxy-3-keto-5-methylthiopentene dioxygenase	ADI1	sp|Q9BV57|MTND_HUMAN 1,2-dihydroxy-3-keto-5-methylthiopentene dioxygenase OS=Homo sapiens OX=9606 GN=ADI1 PE=1 SV=1;tr|A0A0G2JQN5|A0A0G2JQN5_HUMAN 1,2-dihydroxy-3-keto-5-methylthiopentene dioxygenase (Fragment) OS=Homo sapiens OX=9606 GN=ADI1 PE=1 SV=1
1.517e+06	1.5846e+06	1.6767e+06	1.8034e+06	1.978e+06	1.8953e+06	+		1.92393	0.248741	0.0119145	Q96A54;F8W782;C9J0W7;C9JNM5	Q96A54;F8W782;C9J0W7;C9JNM5	Adiponectin receptor protein 1	ADIPOR1	sp|Q96A54|PAQR1_HUMAN Adiponectin receptor protein 1 OS=Homo sapiens OX=9606 GN=ADIPOR1 PE=1 SV=1;tr|F8W782|F8W782_HUMAN Adiponectin receptor protein 1 OS=Homo sapiens OX=9606 GN=ADIPOR1 PE=1 SV=1;tr|C9J0W7|C9J0W7_HUMAN Adiponectin receptor protein 1 (Frag
102640	110710	107160	162770	190630	168740	+		3.11854	0.701422	0.000761125	Q86V24	Q86V24	Adiponectin receptor protein 2	ADIPOR2	sp|Q86V24|PAQR2_HUMAN Adiponectin receptor protein 2 OS=Homo sapiens OX=9606 GN=ADIPOR2 PE=1 SV=1
1.1053e+06	1.3216e+06	1.0502e+06	891240	1.0995e+06	994860			0.751602	-0.21803	0.177173	P55263;A0A5K1VW54;A0A5K1VW94;A0A5F9ZH72;A0A5F9ZHJ1;A0A5F9ZH31;A0A5F9ZH83;A0A5F9ZH76;A0A5F9ZGZ8	P55263;A0A5K1VW54;A0A5K1VW94;A0A5F9ZH72;A0A5F9ZHJ1;A0A5F9ZH31	Adenosine kinase	ADK	sp|P55263|ADK_HUMAN Adenosine kinase OS=Homo sapiens OX=9606 GN=ADK PE=1 SV=2;tr|A0A5K1VW54|A0A5K1VW54_HUMAN Adenosine kinase OS=Homo sapiens OX=9606 GN=ADK PE=1 SV=1;tr|A0A5K1VW94|A0A5K1VW94_HUMAN Adenosine kinase OS=Homo sapiens OX=9606 GN=ADK PE=1 SV=1;
4.4141e+06	5.0542e+06	4.2961e+06	4.4017e+06	4.7624e+06	5.4045e+06			0.288354	0.0804278	0.514809	A0A669KBJ7;Q9H2P0;A0A2R8Y6X0;A0A2R8YCL6	A0A669KBJ7;Q9H2P0;A0A2R8Y6X0	Activity-dependent neuroprotector homeobox protein	ADNP	tr|A0A669KBJ7|A0A669KBJ7_HUMAN Activity-dependent neuroprotector homeobox protein OS=Homo sapiens OX=9606 GN=ADNP PE=1 SV=1;sp|Q9H2P0|ADNP_HUMAN Activity-dependent neuroprotector homeobox protein OS=Homo sapiens OX=9606 GN=ADNP PE=1 SV=1;tr|A0A2R8Y6X0|A0A2
538910	608260	510290	567670	645980	674100			0.823729	0.187818	0.150062	Q6IQ32;H0YM09;K7ERT3;H0YLN6	Q6IQ32;H0YM09	ADNP homeobox protein 2	ADNP2	sp|Q6IQ32|ADNP2_HUMAN Activity-dependent neuroprotector homeobox protein 2 OS=Homo sapiens OX=9606 GN=ADNP2 PE=1 SV=1;tr|H0YM09|H0YM09_HUMAN Activity-dependent neuroprotector homeobox protein 2 (Fragment) OS=Homo sapiens OX=9606 GN=ADNP2 PE=1 SV=1
143450	211030	144300	168050	190170	184840			0.308287	0.145131	0.491714	Q96SZ5	Q96SZ5	2-aminoethanethiol dioxygenase	ADO	sp|Q96SZ5|AEDO_HUMAN 2-aminoethanethiol dioxygenase OS=Homo sapiens OX=9606 GN=ADO PE=1 SV=2
1.2138e+06	1.2496e+06	1.2601e+06	1.152e+06	1.3613e+06	1.502e+06			0.372913	0.100492	0.423727	Q9BRR6;H3BRS6;H3BTH4;H3BN66;H3BU35	Q9BRR6;H3BRS6	ADP-dependent glucokinase	ADPGK	sp|Q9BRR6|ADPGK_HUMAN ADP-dependent glucokinase OS=Homo sapiens OX=9606 GN=ADPGK PE=1 SV=1;tr|H3BRS6|H3BRS6_HUMAN ADP-dependent glucokinase (Fragment) OS=Homo sapiens OX=9606 GN=ADPGK PE=1 SV=1
452910	442480	513180	410160	464850	471980			0.279758	-0.0642077	0.525101	Q9NX46	Q9NX46	Poly(ADP-ribose) glycohydrolase ARH3	ADPRHL2	sp|Q9NX46|ADPRS_HUMAN ADP-ribose glycohydrolase ARH3 OS=Homo sapiens OX=9606 GN=ADPRS PE=1 SV=1
2.5247e+06	3.1915e+06	2.2132e+06	2.2624e+06	2.5686e+06	2.5485e+06			0.209139	-0.0893313	0.617819	Q16186;A0A087WX59;A0A087WUX6	Q16186;A0A087WX59;A0A087WUX6	Proteasomal ubiquitin receptor ADRM1	ADRM1	sp|Q16186|ADRM1_HUMAN Proteasomal ubiquitin receptor ADRM1 OS=Homo sapiens OX=9606 GN=ADRM1 PE=1 SV=2;tr|A0A087WX59|A0A087WX59_HUMAN Proteasomal ubiquitin receptor ADRM1 OS=Homo sapiens OX=9606 GN=ADRM1 PE=1 SV=1;tr|A0A087WUX6|A0A087WUX6_HUMAN Proteasomal
1.9316e+06	2.4158e+06	1.8032e+06	1.5993e+06	2.0793e+06	1.723e+06			0.470755	-0.184798	0.338255	A0A1B0GWJ0;A0A1B0GTJ7;A0A0A6YY92;P30566;A0A096LNY6;A0A1B0GTG9;A0A1B0GWF8;A0A096LNY5;A0A096LPA2;A0A096LP92;B4DEP1;A0A096LP72;A0A096LNY4;V9GY96;A0A096LP76;A0A1W2PRX2	A0A1B0GWJ0;A0A1B0GTJ7;A0A0A6YY92;P30566;A0A096LNY6;A0A1B0GTG9;A0A1B0GWF8;A0A096LNY5	Adenylosuccinate lyase	ADSL	tr|A0A1B0GWJ0|A0A1B0GWJ0_HUMAN Adenylosuccinate lyase OS=Homo sapiens OX=9606 GN=ADSL PE=1 SV=1;tr|A0A1B0GTJ7|A0A1B0GTJ7_HUMAN Adenylosuccinate lyase OS=Homo sapiens OX=9606 GN=ADSL PE=1 SV=1;tr|A0A0A6YY92|A0A0A6YY92_HUMAN Adenylosuccinate lyase OS=Homo sa
2.1393e+06	2.9366e+06	2.0207e+06	1.8862e+06	2.26e+06	2.1265e+06			0.367117	-0.161952	0.42942	P30520	P30520	Adenylosuccinate synthetase isozyme 2	ADSS	sp|P30520|PURA2_HUMAN Adenylosuccinate synthetase isozyme 2 OS=Homo sapiens OX=9606 GN=ADSS2 PE=1 SV=3
57964	63937	62227	66469	94930	80485			1.15597	0.379639	0.0698282	Q8WTP8	Q8WTP8	Apoptosis-enhancing nuclease	AEN	sp|Q8WTP8|AEN_HUMAN Apoptosis-enhancing nuclease OS=Homo sapiens OX=9606 GN=AEN PE=1 SV=2
95287	131540	62527	136250	113240	111050			0.507312	0.376148	0.310948	K7ELQ8;K7ELE3;Q08117	K7ELQ8;K7ELE3;Q08117	Amino-terminal enhancer of split	AES	tr|K7ELQ8|K7ELQ8_HUMAN TLE family member 5 OS=Homo sapiens OX=9606 GN=TLE5 PE=1 SV=1;tr|K7ELE3|K7ELE3_HUMAN TLE family member 5 (Fragment) OS=Homo sapiens OX=9606 GN=TLE5 PE=1 SV=1;sp|Q08117|TLE5_HUMAN TLE family member 5 OS=Homo sapiens OX=9606 GN=TLE5 PE
319690	356990	311730	467610	474880	442630	+		2.71437	0.488705	0.00193034	Q8N556	Q8N556	Actin filament-associated protein 1	AFAP1	sp|Q8N556|AFAP1_HUMAN Actin filament-associated protein 1 OS=Homo sapiens OX=9606 GN=AFAP1 PE=1 SV=2
366840	351510	311810	514040	499160	477560	+		2.65666	0.535894	0.00220465	Q8TED9	Q8TED9	Actin filament-associated protein 1-like 1	AFAP1L1	sp|Q8TED9|AF1L1_HUMAN Actin filament-associated protein 1-like 1 OS=Homo sapiens OX=9606 GN=AFAP1L1 PE=1 SV=2
1.7022e+06	1.7529e+06	1.8727e+06	1.6674e+06	1.8597e+06	2.0471e+06			0.25763	0.0613295	0.552548	Q9UHB7;C9JCE0	Q9UHB7	AF4/FMR2 family member 4	AFF4	sp|Q9UHB7|AFF4_HUMAN AF4/FMR2 family member 4 OS=Homo sapiens OX=9606 GN=AFF4 PE=1 SV=1
1.5703e+07	1.6493e+07	1.6431e+07	1.5963e+07	1.6358e+07	1.8149e+07			0.351706	0.0517673	0.444932	Q9Y4W6;K7EP56	Q9Y4W6	AFG3-like protein 2	AFG3L2	sp|Q9Y4W6|AFG32_HUMAN AFG3-like protein 2 OS=Homo sapiens OX=9606 GN=AFG3L2 PE=1 SV=2
2.4807e+06	2.4119e+06	2.8741e+06	2.0652e+06	2.4191e+06	2.4162e+06			0.712939	-0.170179	0.193669	P20933;H0Y9C7;H0Y8L9	P20933;H0Y9C7	N(4)-(beta-N-acetylglucosaminyl)-L-asparaginase;Glycosylasparaginase alpha chain;Glycosylasparaginase beta chain	AGA	sp|P20933|ASPG_HUMAN N(4)-(beta-N-acetylglucosaminyl)-L-asparaginase OS=Homo sapiens OX=9606 GN=AGA PE=1 SV=2;tr|H0Y9C7|H0Y9C7_HUMAN N(4)-(beta-N-acetylglucosaminyl)-L-asparaginase (Fragment) OS=Homo sapiens OX=9606 GN=AGA PE=1 SV=8
19785	21029	9477.5	27207	26504	21296			0.78085	0.653802	0.165634	A0A087X1U1;F5GXM9;E7EUN2;Q9UPQ3;H7C5G0;H7C4U6;A0A087X044;E7ESL9	A0A087X1U1;F5GXM9;E7EUN2;Q9UPQ3;H7C5G0;H7C4U6;A0A087X044;E7ESL9	Arf-GAP with GTPase, ANK repeat and PH domain-containing protein 1	AGAP1;AGAP3	tr|A0A087X1U1|A0A087X1U1_HUMAN Arf-GAP with GTPase, ANK repeat and PH domain-containing protein 1 OS=Homo sapiens OX=9606 GN=AGAP1 PE=1 SV=1;tr|F5GXM9|F5GXM9_HUMAN Arf-GAP with GTPase, ANK repeat and PH domain-containing protein 1 OS=Homo sapiens OX=9606 G
1.6101e+06	1.0339e+06	2.7192e+06	1.1868e+06	1.0529e+06	1.2509e+06			0.552494	-0.511339	0.280225	Q96P47;C9J975;H0Y873	Q96P47	Arf-GAP with GTPase, ANK repeat and PH domain-containing protein 3	AGAP3	sp|Q96P47|AGAP3_HUMAN Arf-GAP with GTPase, ANK repeat and PH domain-containing protein 3 OS=Homo sapiens OX=9606 GN=AGAP3 PE=1 SV=2
1.5905e+06	2.0882e+06	1.3421e+06	1.8488e+06	2.0221e+06	1.7844e+06			0.428619	0.193883	0.372719	P52594;B8ZZY2;C9J2I0	P52594;B8ZZY2	Arf-GAP domain and FG repeat-containing protein 1	AGFG1	sp|P52594|AGFG1_HUMAN Arf-GAP domain and FG repeat-containing protein 1 OS=Homo sapiens OX=9606 GN=AGFG1 PE=1 SV=2;tr|B8ZZY2|B8ZZY2_HUMAN Arf-GAP domain and FG repeat-containing protein 1 OS=Homo sapiens OX=9606 GN=AGFG1 PE=1 SV=1
139590	142550	123570	137000	151250	142440			0.501678	0.0878245	0.315008	A0A2R8YFF1;Q8N302	A0A2R8YFF1;Q8N302	Angiogenic factor with G patch and FHA domains 1	AGGF1	tr|A0A2R8YFF1|A0A2R8YFF1_HUMAN Uncharacterized protein (Fragment) OS=Homo sapiens OX=9606 PE=4 SV=1;sp|Q8N302|AGGF1_HUMAN Angiogenic factor with G patch and FHA domains 1 OS=Homo sapiens OX=9606 GN=AGGF1 PE=1 SV=2
9.0394e+06	9.237e+06	1.0151e+07	7.4517e+06	8.3651e+06	9.1341e+06			0.898133	-0.191329	0.126435	E9PC15;Q53H12;A0A3B3ITD0;A0A3B3ISZ0;A0A3B3ISY9;E9PG39;A0A3B3ITX7;A0A0G2JLG5;A0A3B3ITV0;A0A3B3IS09;A0A3B3IUC9;A0A0G2JLD0	E9PC15;Q53H12;A0A3B3ITD0;A0A3B3ISZ0;A0A3B3ISY9;E9PG39;A0A3B3ITX7	Acylglycerol kinase, mitochondrial	AGK	tr|E9PC15|E9PC15_HUMAN Acylglycerol kinase, mitochondrial OS=Homo sapiens OX=9606 GN=AGK PE=1 SV=1;sp|Q53H12|AGK_HUMAN Acylglycerol kinase, mitochondrial OS=Homo sapiens OX=9606 GN=AGK PE=1 SV=2;tr|A0A3B3ITD0|A0A3B3ITD0_HUMAN Acylglycerol kinase, mitochond
1.0198e+06	1.2721e+06	984950	1.007e+06	1.1915e+06	921840			0.164779	-0.0693963	0.68426	P35573	P35573	Glycogen debranching enzyme;4-alpha-glucanotransferase;Amylo-alpha-1,6-glucosidase	AGL	sp|P35573|GDE_HUMAN Glycogen debranching enzyme OS=Homo sapiens OX=9606 GN=AGL PE=1 SV=3
157550	176410	136690	138780	141080	162580			0.263538	-0.0850627	0.545082	Q5TA58;A0A6I8PTZ8;Q9UL18;Q9HCK5;A0A0U1RQZ8	Q5TA58;A0A6I8PTZ8;Q9UL18	Protein argonaute;Protein argonaute-1	AGO1	tr|Q5TA58|Q5TA58_HUMAN Protein argonaute-1 OS=Homo sapiens OX=9606 GN=AGO1 PE=1 SV=1;tr|A0A6I8PTZ8|A0A6I8PTZ8_HUMAN Protein argonaute-1 OS=Homo sapiens OX=9606 GN=AGO1 PE=1 SV=1;sp|Q9UL18|AGO1_HUMAN Protein argonaute-1 OS=Homo sapiens OX=9606 GN=AGO1 PE=1
2.068e+06	2.1481e+06	2.0761e+06	2.2872e+06	2.3932e+06	2.3689e+06	+		2.46724	0.163855	0.00341008	Q9UKV8;E5RJY2	Q9UKV8	Protein argonaute-2	AGO2	sp|Q9UKV8|AGO2_HUMAN Protein argonaute-2 OS=Homo sapiens OX=9606 GN=AGO2 PE=1 SV=3
2.1234e+06	2.2561e+06	2.2147e+06	2.4532e+06	2.4677e+06	2.6516e+06	+		1.96101	0.199125	0.0109393	Q99943	Q99943	1-acyl-sn-glycerol-3-phosphate acyltransferase alpha	AGPAT1	sp|Q99943|PLCA_HUMAN 1-acyl-sn-glycerol-3-phosphate acyltransferase alpha OS=Homo sapiens OX=9606 GN=AGPAT1 PE=1 SV=2
380270	328580	436400	325410	373880	405110			0.117938	-0.048591	0.762188	O15120	O15120	1-acyl-sn-glycerol-3-phosphate acyltransferase beta	AGPAT2	sp|O15120|PLCB_HUMAN 1-acyl-sn-glycerol-3-phosphate acyltransferase beta OS=Homo sapiens OX=9606 GN=AGPAT2 PE=1 SV=1
5.3851e+06	5.7976e+06	5.4279e+06	5.667e+06	5.7262e+06	6.4762e+06			0.666045	0.103496	0.215752	Q9NRZ7;C9JL26;C9J184	Q9NRZ7	1-acyl-sn-glycerol-3-phosphate acyltransferase gamma	AGPAT3	sp|Q9NRZ7|PLCC_HUMAN 1-acyl-sn-glycerol-3-phosphate acyltransferase gamma OS=Homo sapiens OX=9606 GN=AGPAT3 PE=1 SV=1
786850	899290	778780	1.0398e+06	1.0766e+06	1.048e+06	+		2.21574	0.363373	0.00608502	Q9NRZ5;H0Y5R3;G3XAF1;Q5TEE8;Q6AI25	Q9NRZ5	1-acyl-sn-glycerol-3-phosphate acyltransferase delta	AGPAT4	sp|Q9NRZ5|PLCD_HUMAN 1-acyl-sn-glycerol-3-phosphate acyltransferase delta OS=Homo sapiens OX=9606 GN=AGPAT4 PE=1 SV=1
3.1519e+06	3.3043e+06	3.6594e+06	3.2857e+06	3.5668e+06	3.9502e+06			0.396362	0.0935287	0.401456	Q9NUQ2;H0YC22;E5RH21	Q9NUQ2	1-acyl-sn-glycerol-3-phosphate acyltransferase epsilon	AGPAT5	sp|Q9NUQ2|PLCE_HUMAN 1-acyl-sn-glycerol-3-phosphate acyltransferase epsilon OS=Homo sapiens OX=9606 GN=AGPAT5 PE=1 SV=3
730870	803790	796380	761480	770890	892200			0.251997	0.0542692	0.559761	Q86UL3;E5RIA1;E5RHA6	Q86UL3	Glycerol-3-phosphate acyltransferase 4	AGPAT6	sp|Q86UL3|GPAT4_HUMAN Glycerol-3-phosphate acyltransferase 4 OS=Homo sapiens OX=9606 GN=GPAT4 PE=1 SV=1
3.8865e+06	3.3494e+06	4.0345e+06	3.9242e+06	4.0198e+06	4.5698e+06			0.644954	0.152297	0.226488	Q53EU6	Q53EU6	Glycerol-3-phosphate acyltransferase 3	AGPAT9	sp|Q53EU6|GPAT3_HUMAN Glycerol-3-phosphate acyltransferase 3 OS=Homo sapiens OX=9606 GN=GPAT3 PE=1 SV=2
1.3258e+07	1.3661e+07	1.5435e+07	1.409e+07	1.5054e+07	1.6868e+07			0.514016	0.118659	0.306185	O00116;A0A1B0GWA2;A0A2R8YEL0;B8ZZ81	O00116;A0A1B0GWA2;A0A2R8YEL0	Alkyldihydroxyacetonephosphate synthase, peroxisomal	AGPS	sp|O00116|ADAS_HUMAN Alkyldihydroxyacetonephosphate synthase, peroxisomal OS=Homo sapiens OX=9606 GN=AGPS PE=1 SV=1;tr|A0A1B0GWA2|A0A1B0GWA2_HUMAN Alkylglycerone-phosphate synthase (Fragment) OS=Homo sapiens OX=9606 GN=AGPS PE=1 SV=1;tr|A0A2R8YEL0|A0A2R8YE
3.3888e+06	3.5608e+06	3.4681e+06	3.3213e+06	3.4195e+06	3.5967e+06			0.106546	-0.0116374	0.782445	O00468;A0A087X208;A0A494C0G5;A0A494C1I6	O00468;A0A087X208;A0A494C0G5;A0A494C1I6	Agrin;Agrin N-terminal 110 kDa subunit;Agrin C-terminal 110 kDa subunit;Agrin C-terminal 90 kDa fragment;Agrin C-terminal 22 kDa fragment	AGRN	sp|O00468|AGRIN_HUMAN Agrin OS=Homo sapiens OX=9606 GN=AGRN PE=1 SV=6;tr|A0A087X208|A0A087X208_HUMAN Agrin OS=Homo sapiens OX=9606 GN=AGRN PE=1 SV=1;tr|A0A494C0G5|A0A494C0G5_HUMAN Agrin OS=Homo sapiens OX=9606 GN=AGRN PE=1 SV=1;tr|A0A494C1I6|A0A494C1I6_HUM
1.3228e+06	1.5158e+06	1.2545e+06	1.5443e+06	1.7533e+06	1.5611e+06			1.171	0.249601	0.0674522	Q6RW13;D6RB40;D6RBK6;X6R9H3	Q6RW13	Type-1 angiotensin II receptor-associated protein	AGTRAP	sp|Q6RW13|ATRAP_HUMAN Type-1 angiotensin II receptor-associated protein OS=Homo sapiens OX=9606 GN=AGTRAP PE=1 SV=1
1.0058e+07	1.1169e+07	1.0959e+07	1.2311e+07	1.3088e+07	1.4075e+07	+		1.80791	0.293789	0.0155629	Q8WYP5;H7C4S1	Q8WYP5	Protein ELYS	AHCTF1	sp|Q8WYP5|ELYS_HUMAN Protein ELYS OS=Homo sapiens OX=9606 GN=AHCTF1 PE=1 SV=3
9.16069e+06	1.0663e+07	7.812e+06	6.5345e+06	7.7492e+06	6.9887e+06			1.17378	-0.369514	0.0670222	P23526	P23526	Adenosylhomocysteinase	AHCY	sp|P23526|SAHH_HUMAN Adenosylhomocysteinase OS=Homo sapiens OX=9606 GN=AHCY PE=1 SV=4
9.7728e+06	8.79131e+06	7.5183e+06	8.6736e+06	8.044e+06	7.7341e+06			0.291258	-0.0864932	0.511377	O43865;C9K0S0	O43865	Putative adenosylhomocysteinase 2	AHCYL1	sp|O43865|SAHH2_HUMAN S-adenosylhomocysteine hydrolase-like protein 1 OS=Homo sapiens OX=9606 GN=AHCYL1 PE=1 SV=2
235200	273570	249330	225070	275940	225820			0.216597	-0.0646509	0.6073	Q96HN2;H0Y8B3	Q96HN2;H0Y8B3	Putative adenosylhomocysteinase 3;Adenosylhomocysteinase	AHCYL2	sp|Q96HN2|SAHH3_HUMAN Adenosylhomocysteinase 3 OS=Homo sapiens OX=9606 GN=AHCYL2 PE=1 SV=1;tr|H0Y8B3|H0Y8B3_HUMAN Adenosylhomocysteinase 3 (Fragment) OS=Homo sapiens OX=9606 GN=AHCYL2 PE=1 SV=1
32814	40889	41239	51306	46718	62748	+		1.35742	0.480881	0.0439114	Q5TGY3	Q5TGY3	AT-hook DNA-binding motif-containing protein 1	AHDC1	sp|Q5TGY3|AHDC1_HUMAN AT-hook DNA-binding motif-containing protein 1 OS=Homo sapiens OX=9606 GN=AHDC1 PE=1 SV=1
1.9366e+08	1.9869e+08	1.8295e+08	2.1133e+08	2.2144e+08	1.9206e+08			0.774073	0.117491	0.168239	Q09666;E9PKR9;E9PLK4;E9PJZ0;E9PJC6;E9PQE3;P48552	Q09666	Neuroblast differentiation-associated protein AHNAK	AHNAK	sp|Q09666|AHNK_HUMAN Neuroblast differentiation-associated protein AHNAK OS=Homo sapiens OX=9606 GN=AHNAK PE=1 SV=2
269920	242280	249620	413010	395860	308130	+		1.74707	0.541922	0.0179033	Q8IVF2	Q8IVF2	Protein AHNAK2	AHNAK2	sp|Q8IVF2|AHNK2_HUMAN Protein AHNAK2 OS=Homo sapiens OX=9606 GN=AHNAK2 PE=1 SV=2
165980	210310	151020	179590	174050	200010			0.204982	0.0820045	0.623761	A0A1B0GVI7;A0A2R8Y7G1;P35869	A0A1B0GVI7;A0A2R8Y7G1;P35869	Aryl hydrocarbon receptor	AHR	tr|A0A1B0GVI7|A0A1B0GVI7_HUMAN Aryl hydrocarbon receptor (Fragment) OS=Homo sapiens OX=9606 PE=4 SV=1;tr|A0A2R8Y7G1|A0A2R8Y7G1_HUMAN Aryl hydrocarbon receptor OS=Homo sapiens OX=9606 GN=AHR PE=1 SV=1;sp|P35869|AHR_HUMAN Aryl hydrocarbon receptor OS=Homo sa
1.5568e+06	1.9833e+06	1.5764e+06	1.2716e+06	1.8204e+06	1.4141e+06			0.426817	-0.190779	0.374268	O95433;H0YJU2;G3V438;H0YJG7;G3V3W9;H0YJ63	O95433;H0YJU2;G3V438	Activator of 90 kDa heat shock protein ATPase homolog 1	AHSA1	sp|O95433|AHSA1_HUMAN Activator of 90 kDa heat shock protein ATPase homolog 1 OS=Homo sapiens OX=9606 GN=AHSA1 PE=1 SV=1;tr|H0YJU2|H0YJU2_HUMAN Activator of 90 kDa heat shock protein ATPase homolog 1 (Fragment) OS=Homo sapiens OX=9606 GN=AHSA1 PE=1 SV=1;tr
103530	122190	96353	125270	144280	142840	+		1.39254	0.360912	0.0405007	Q96BJ3	Q96BJ3	Axin interactor, dorsalization-associated protein	AIDA	sp|Q96BJ3|AIDA_HUMAN Axin interactor, dorsalization-associated protein OS=Homo sapiens OX=9606 GN=AIDA PE=1 SV=1
1.5586e+07	1.604e+07	1.6722e+07	1.5606e+07	1.6296e+07	1.7611e+07			0.219139	0.0331408	0.603755	O95831;E9PMA0	O95831;E9PMA0	Apoptosis-inducing factor 1, mitochondrial	AIFM1	sp|O95831|AIFM1_HUMAN Apoptosis-inducing factor 1, mitochondrial OS=Homo sapiens OX=9606 GN=AIFM1 PE=1 SV=1;tr|E9PMA0|E9PMA0_HUMAN Apoptosis-inducing factor 1, mitochondrial OS=Homo sapiens OX=9606 GN=AIFM1 PE=1 SV=1
1.698e+06	1.9403e+06	1.7447e+06	1.7597e+06	1.9449e+06	1.8603e+06			0.273616	0.0491556	0.53258	Q9BRQ8	Q9BRQ8	Apoptosis-inducing factor 2	AIFM2	sp|Q9BRQ8|FSP1_HUMAN Ferroptosis suppressor protein 1 OS=Homo sapiens OX=9606 GN=AIFM2 PE=1 SV=1
3.7343e+06	4.1922e+06	3.5701e+06	3.7061e+06	4.1469e+06	4.098e+06			0.266768	0.0574487	0.541044	Q12904;A0A5F9ZHC5;D6R937	Q12904;A0A5F9ZHC5	Aminoacyl tRNA synthase complex-interacting multifunctional protein 1;Endothelial monocyte-activating polypeptide 2	AIMP1	sp|Q12904|AIMP1_HUMAN Aminoacyl tRNA synthase complex-interacting multifunctional protein 1 OS=Homo sapiens OX=9606 GN=AIMP1 PE=1 SV=2;tr|A0A5F9ZHC5|A0A5F9ZHC5_HUMAN Aminoacyl tRNA synthase complex-interacting multifunctional protein 1 OS=Homo sapiens OX=9
2.1679e+06	2.4343e+06	2.0301e+06	1.9079e+06	2.258e+06	2.2133e+06			0.19907	-0.0560424	0.63231	Q13155;A8MU58;F8WCL2	Q13155;A8MU58	Aminoacyl tRNA synthase complex-interacting multifunctional protein 2	AIMP2	sp|Q13155|AIMP2_HUMAN Aminoacyl tRNA synthase complex-interacting multifunctional protein 2 OS=Homo sapiens OX=9606 GN=AIMP2 PE=1 SV=2;tr|A8MU58|A8MU58_HUMAN Aminoacyl tRNA synthase complex-interacting multifunctional protein 2 OS=Homo sapiens OX=9606 GN=A
844380	1.0315e+06	740740	758120	845830	763859			0.375549	-0.132477	0.421164	O00170;E9PMH2;V9GYQ3	O00170;E9PMH2	AH receptor-interacting protein	AIP	sp|O00170|AIP_HUMAN AH receptor-interacting protein OS=Homo sapiens OX=9606 GN=AIP PE=1 SV=2;tr|E9PMH2|E9PMH2_HUMAN Peptidylprolyl isomerase (Fragment) OS=Homo sapiens OX=9606 GN=AIP PE=1 SV=2
92560.1	107890	83201	95359.1	108520	99140			0.344239	0.101416	0.452648	Q96IF1;G3V5F5;G3V481;K7EKM1;C9JRJ5;A6NIX2;Q9UGP4	Q96IF1;G3V5F5;G3V481;K7EKM1;C9JRJ5;A6NIX2;Q9UGP4	LIM domain-containing protein ajuba;Wilms tumor protein 1-interacting protein;LIM domain-containing protein 1	AJUBA;WTIP;LIMD1	sp|Q96IF1|AJUBA_HUMAN LIM domain-containing protein ajuba OS=Homo sapiens OX=9606 GN=AJUBA PE=1 SV=1;tr|G3V5F5|G3V5F5_HUMAN LIM domain-containing protein ajuba (Fragment) OS=Homo sapiens OX=9606 GN=AJUBA PE=1 SV=8;tr|G3V481|G3V481_HUMAN LIM domain-containi
751450	1.1417e+06	754900	684870	764640	706080			0.584983	-0.269544	0.260026	P00568;Q5T9B7;H0YID2	P00568;Q5T9B7	Adenylate kinase isoenzyme 1	AK1	sp|P00568|KAD1_HUMAN Adenylate kinase isoenzyme 1 OS=Homo sapiens OX=9606 GN=AK1 PE=1 SV=3;tr|Q5T9B7|Q5T9B7_HUMAN Adenylate kinase isoenzyme 1 OS=Homo sapiens OX=9606 GN=AK1 PE=1 SV=1
1.3447e+07	1.4014e+07	1.4534e+07	1.5444e+07	1.5045e+07	1.7396e+07			1.21896	0.187167	0.0604	F8W1A4;P54819;F8VZG5;A0A5F9ZHP2;F8VY04;A0A5K1VW67;G3V213;F8VPP1	F8W1A4;P54819;F8VZG5;A0A5F9ZHP2;F8VY04;A0A5K1VW67;G3V213	Adenylate kinase 2, mitochondrial;Adenylate kinase 2, mitochondrial;Adenylate kinase 2, mitochondrial, N-terminally processed	AK2	tr|F8W1A4|F8W1A4_HUMAN Adenylate kinase 2, mitochondrial OS=Homo sapiens OX=9606 GN=AK2 PE=1 SV=1;sp|P54819|KAD2_HUMAN Adenylate kinase 2, mitochondrial OS=Homo sapiens OX=9606 GN=AK2 PE=1 SV=2;tr|F8VZG5|F8VZG5_HUMAN Nucleoside-diphosphate kinase OS=Homo s
9.22619e+06	9.4974e+06	9.5269e+06	1.0118e+07	9.8395e+06	1.0776e+07	+		1.35849	0.120637	0.0438038	Q9UIJ7	Q9UIJ7	GTP:AMP phosphotransferase AK3, mitochondrial	AK3	sp|Q9UIJ7|KAD3_HUMAN GTP:AMP phosphotransferase AK3, mitochondrial OS=Homo sapiens OX=9606 GN=AK3 PE=1 SV=4
1.3428e+06	1.4087e+06	1.3206e+06	2.1918e+06	2.283e+06	2.0433e+06	+		3.62076	0.677715	0.000239464	P27144;F8VS11	P27144;F8VS11	Adenylate kinase 4, mitochondrial	AK4	sp|P27144|KAD4_HUMAN Adenylate kinase 4, mitochondrial OS=Homo sapiens OX=9606 GN=AK4 PE=1 SV=1;tr|F8VS11|F8VS11_HUMAN Nucleoside-diphosphate kinase OS=Homo sapiens OX=9606 GN=AK4 PE=1 SV=1
2.4478e+06	2.9182e+06	2.5462e+06	3.0387e+06	3.3378e+06	3.3931e+06	+		1.54579	0.306681	0.0284587	Q92667;I3L0W0;I3L2A2;I3L2N7;I3NI36;I3L364;I3L0K6;I3L3K1;I3L0V5;I3L3V6	Q92667	A-kinase anchor protein 1, mitochondrial	AKAP1	sp|Q92667|AKAP1_HUMAN A-kinase anchor protein 1, mitochondrial OS=Homo sapiens OX=9606 GN=AKAP1 PE=1 SV=1
583990	676970	562520	580630	652590	623410			0.110315	0.029012	0.775685	Q9UKA4	Q9UKA4	A-kinase anchor protein 11	AKAP11	sp|Q9UKA4|AKA11_HUMAN A-kinase anchor protein 11 OS=Homo sapiens OX=9606 GN=AKAP11 PE=1 SV=1
2.038e+06	2.3244e+06	1.8126e+06	2.2431e+06	2.6792e+06	2.1935e+06			0.678198	0.206153	0.209798	Q12802;A0A087WTD7;A8MYJ1;H0YMW2;A0A087WY36;A0A087X047;H0YLH1	Q12802;A0A087WTD7;A8MYJ1;H0YMW2	A-kinase anchor protein 13	AKAP13	sp|Q12802|AKP13_HUMAN A-kinase anchor protein 13 OS=Homo sapiens OX=9606 GN=AKAP13 PE=1 SV=2;tr|A0A087WTD7|A0A087WTD7_HUMAN A-kinase anchor protein 13 OS=Homo sapiens OX=9606 GN=AKAP13 PE=1 SV=1;tr|A8MYJ1|A8MYJ1_HUMAN A-kinase anchor protein 13 OS=Homo sap
3.86e+06	3.8019e+06	4.2325e+06	3.9016e+06	3.844e+06	4.5702e+06			0.194718	0.0473658	0.638678	Q02040;X6RAJ1	Q02040;X6RAJ1	A-kinase anchor protein 17A	AKAP17A	sp|Q02040|AK17A_HUMAN A-kinase anchor protein 17A OS=Homo sapiens OX=9606 GN=AKAP17A PE=1 SV=2;tr|X6RAJ1|X6RAJ1_HUMAN A-kinase anchor protein 17A OS=Homo sapiens OX=9606 GN=AKAP17A PE=1 SV=1
35014	43287	36534	41768	41714	42984			0.700418	0.145208	0.199334	C9JVY5	C9JVY5		AKAP2	tr|C9JVY5|C9JVY5_HUMAN PALM2 and AKAP2 fusion (Fragment) OS=Homo sapiens OX=9606 GN=PALM2AKAP2 PE=1 SV=1
2.4158e+06	3.1918e+06	2.1856e+06	3.3676e+06	3.6594e+06	3.2304e+06			1.13167	0.41338	0.073846	Q9Y2D5	Q9Y2D5	A-kinase anchor protein 2	AKAP2	sp|Q9Y2D5|AKAP2_HUMAN A-kinase anchor protein 2 OS=Homo sapiens OX=9606 GN=AKAP2 PE=1 SV=3
3.352e+06	3.5277e+06	3.6494e+06	3.4318e+06	4.008e+06	4.214e+06			0.670361	0.141876	0.213618	O43823;M0QYL4	O43823	A-kinase anchor protein 8	AKAP8	sp|O43823|AKAP8_HUMAN A-kinase anchor protein 8 OS=Homo sapiens OX=9606 GN=AKAP8 PE=1 SV=1
3.7921e+06	4.1687e+06	3.403e+06	3.9244e+06	4.2838e+06	4.2473e+06			0.658188	0.136169	0.219691	Q9ULX6;V9GZ50;M0R1Y5;M0QYT7;M0R010	Q9ULX6;V9GZ50	A-kinase anchor protein 8-like	AKAP8L	sp|Q9ULX6|AKP8L_HUMAN A-kinase anchor protein 8-like OS=Homo sapiens OX=9606 GN=AKAP8L PE=1 SV=4;tr|V9GZ50|V9GZ50_HUMAN A kinase (PRKA) anchor protein 8-like, isoform CRA_c OS=Homo sapiens OX=9606 GN=AKAP8L PE=1 SV=1
3.6619e+06	4.6315e+06	3.3283e+06	4.1003e+06	4.3813e+06	4.3561e+06			0.46945	0.15709	0.339273	A0A0A0MRF6;Q99996;A0A0A0MRE9;A0A6I8PUA5;A0A087WX84;H7BYL6;A0A6I8PUD8;Q6PJH3;H0Y6Q0;H7BZV6	A0A0A0MRF6;Q99996;A0A0A0MRE9;A0A6I8PUA5;A0A087WX84	A-kinase anchor protein 9	AKAP9	tr|A0A0A0MRF6|A0A0A0MRF6_HUMAN A-kinase anchor protein 9 OS=Homo sapiens OX=9606 GN=AKAP9 PE=1 SV=1;sp|Q99996|AKAP9_HUMAN A-kinase anchor protein 9 OS=Homo sapiens OX=9606 GN=AKAP9 PE=1 SV=4;tr|A0A0A0MRE9|A0A0A0MRE9_HUMAN A-kinase anchor protein 9 OS=Homo
2.5482e+06	3.13e+06	2.4939e+06	2.1541e+06	2.4726e+06	2.4092e+06			0.805724	-0.210793	0.156414	P14550;Q5T621;V9GYG2;V9GYP9	P14550;Q5T621	Alcohol dehydrogenase [NADP(+)]	AKR1A1	sp|P14550|AK1A1_HUMAN Aldo-keto reductase family 1 member A1 OS=Homo sapiens OX=9606 GN=AKR1A1 PE=1 SV=3;tr|Q5T621|Q5T621_HUMAN Aldo-keto reductase family 1 member A1 (Fragment) OS=Homo sapiens OX=9606 GN=AKR1A1 PE=1 SV=1
7.7445e+06	8.2072e+06	7.68611e+06	6.7197e+06	7.458e+06	7.6844e+06			0.80335	-0.114399	0.157271	P15121;E9PCX2;E9PEF9	P15121;E9PCX2;E9PEF9	Aldose reductase	AKR1B1	sp|P15121|ALDR_HUMAN Aldo-keto reductase family 1 member B1 OS=Homo sapiens OX=9606 GN=AKR1B1 PE=1 SV=3;tr|E9PCX2|E9PCX2_HUMAN Aldo-keto reductase family 1 member B1 OS=Homo sapiens OX=9606 GN=AKR1B1 PE=1 SV=1;tr|E9PEF9|E9PEF9_HUMAN Aldo-keto reductase fam
1.075e+07	1.3677e+07	1.1338e+07	5.3691e+06	6.3817e+06	7.1038e+06	+		2.37295	-0.925276	0.00423691	O60218;C9JRZ8	O60218	Aldo-keto reductase family 1 member B10	AKR1B10	sp|O60218|AK1BA_HUMAN Aldo-keto reductase family 1 member B10 OS=Homo sapiens OX=9606 GN=AKR1B10 PE=1 SV=2
5.9161e+06	7.4938e+06	5.6686e+06	4.2415e+06	4.8135e+06	4.7296e+06	+		1.54099	-0.459986	0.0287744	Q04828;H0Y804;A6NHU4	Q04828;H0Y804;A6NHU4	Aldo-keto reductase family 1 member C1	AKR1C1	sp|Q04828|AK1C1_HUMAN Aldo-keto reductase family 1 member C1 OS=Homo sapiens OX=9606 GN=AKR1C1 PE=1 SV=1;tr|H0Y804|H0Y804_HUMAN Aldo-keto reductase family 1 member C1 (Fragment) OS=Homo sapiens OX=9606 GN=AKR1C1 PE=1 SV=1;tr|A6NHU4|A6NHU4_HUMAN Aldo-keto r
2.3218e+07	2.9183e+07	2.3548e+07	1.5394e+07	1.7298e+07	1.8745e+07	+		1.84337	-0.558833	0.0143428	P52895;B4DK69;S4R3P0	P52895;B4DK69;S4R3P0	Aldo-keto reductase family 1 member C2	AKR1C2	sp|P52895|AK1C2_HUMAN Aldo-keto reductase family 1 member C2 OS=Homo sapiens OX=9606 GN=AKR1C2 PE=1 SV=3;tr|B4DK69|B4DK69_HUMAN Aldo-keto reductase family 1 member C2 OS=Homo sapiens OX=9606 GN=AKR1C2 PE=1 SV=1;tr|S4R3P0|S4R3P0_HUMAN Aldo-keto reductase fa
818860	984090	868320	648630	740680	751560	+		1.43175	-0.318166	0.0370041	A0A0A0MSS8;P42330;S4R3Z2;S4R3D5;P17516	A0A0A0MSS8;P42330;S4R3Z2	Aldo-keto reductase family 1 member C3	AKR1C3	tr|A0A0A0MSS8|A0A0A0MSS8_HUMAN Aldo-keto reductase family 1 member C3 OS=Homo sapiens OX=9606 GN=AKR1C3 PE=1 SV=1;sp|P42330|AK1C3_HUMAN Aldo-keto reductase family 1 member C3 OS=Homo sapiens OX=9606 GN=AKR1C3 PE=1 SV=4;tr|S4R3Z2|S4R3Z2_HUMAN Aldo-keto redu
676150	773970	646430	519630	588710	687760			0.745448	-0.228389	0.179702	P51857	P51857	3-oxo-5-beta-steroid 4-dehydrogenase	AKR1D1	sp|P51857|AK1D1_HUMAN Aldo-keto reductase family 1 member D1 OS=Homo sapiens OX=9606 GN=AKR1D1 PE=1 SV=1
2.6448e+06	3.0337e+06	2.6669e+06	2.3852e+06	2.563e+06	2.6647e+06			0.760197	-0.131161	0.173701	H3BLU7;O43488;A0A499FJT0;Q8NHP1;H7C5H7	H3BLU7;O43488	Aflatoxin B1 aldehyde reductase member 2	AKR7A2	tr|H3BLU7|H3BLU7_HUMAN Aflatoxin B1 aldehyde reductase member 2 (Fragment) OS=Homo sapiens OX=9606 GN=AKR7A2 PE=1 SV=1;sp|O43488|ARK72_HUMAN Aflatoxin B1 aldehyde reductase member 2 OS=Homo sapiens OX=9606 GN=AKR7A2 PE=1 SV=3
385430	461760	445830	339570	391090	383660			0.976922	-0.213022	0.105458	P31749;A0A087WY56;G3V3X1;G3V2I6	P31749;A0A087WY56;G3V3X1	RAC-alpha serine/threonine-protein kinase	AKT1	sp|P31749|AKT1_HUMAN RAC-alpha serine/threonine-protein kinase OS=Homo sapiens OX=9606 GN=AKT1 PE=1 SV=2;tr|A0A087WY56|A0A087WY56_HUMAN RAC-alpha serine/threonine-protein kinase (Fragment) OS=Homo sapiens OX=9606 GN=AKT1 PE=1 SV=1;tr|G3V3X1|G3V3X1_HUMAN RA
637580	733770	625520	578610	551220	599120			1.1963	-0.204975	0.0636354	P31751;M0R0P9;J3QKW1;C9J258;A0A5K1VW74;A0A5F9ZHU3;A0A5F9ZGY0;C9JHS6;J3QLS6;M0QZK3;E7EVP8;C9JIF6;A0A1B0GXA2;J3KRI8;A0A5F9ZHJ8;A0A0A0MRF1;C9JIJ1;M0R283;C9JC83;J3QL45;J3KSY8;Q9Y243;A8MX96	P31751;M0R0P9;J3QKW1	RAC-beta serine/threonine-protein kinase	AKT2	sp|P31751|AKT2_HUMAN RAC-beta serine/threonine-protein kinase OS=Homo sapiens OX=9606 GN=AKT2 PE=1 SV=2;tr|M0R0P9|M0R0P9_HUMAN Non-specific serine/threonine protein kinase OS=Homo sapiens OX=9606 GN=AKT2 PE=1 SV=1;tr|J3QKW1|J3QKW1_HUMAN RAC-beta serine/thr
3.7397e+06	4.189e+06	3.9709e+06	5.2374e+06	6.0466e+06	5.7145e+06	+		2.58873	0.513536	0.00257792	P13196;H7C4H7;H7C5B0;A0A2R8Y836;H0Y6R3;P22557	P13196	5-aminolevulinate synthase, nonspecific, mitochondrial	ALAS1	sp|P13196|HEM1_HUMAN 5-aminolevulinate synthase, nonspecific, mitochondrial OS=Homo sapiens OX=9606 GN=ALAS1 PE=1 SV=2
6.2987e+06	7.637e+06	7.2135e+06	3.8012e+06	4.4078e+06	5.3398e+06	+		1.78193	-0.651821	0.0165222	Q13740;F5GXJ9;H7C543	Q13740;F5GXJ9;H7C543	CD166 antigen	ALCAM	sp|Q13740|CD166_HUMAN CD166 antigen OS=Homo sapiens OX=9606 GN=ALCAM PE=1 SV=2;tr|F5GXJ9|F5GXJ9_HUMAN Activated leukocyte cell adhesion molecule OS=Homo sapiens OX=9606 GN=ALCAM PE=1 SV=1;tr|H7C543|H7C543_HUMAN Activated leukocyte cell adhesion molecule (F
210890	259180	184560	210570	249630	208400			0.0847989	0.0396372	0.822624	Q8IZ83;F5H4B6;M0QY06	Q8IZ83;F5H4B6	Aldehyde dehydrogenase family 16 member A1	ALDH16A1	sp|Q8IZ83|A16A1_HUMAN Aldehyde dehydrogenase family 16 member A1 OS=Homo sapiens OX=9606 GN=ALDH16A1 PE=1 SV=2;tr|F5H4B6|F5H4B6_HUMAN Aldehyde dehydrogenase family 16 member A1 OS=Homo sapiens OX=9606 GN=ALDH16A1 PE=1 SV=1
1.9177e+07	1.888e+07	2.0631e+07	1.9402e+07	1.9644e+07	2.2849e+07			0.359839	0.0737915	0.436678	P54886	P54886	Delta-1-pyrroline-5-carboxylate synthase;Glutamate 5-kinase;Gamma-glutamyl phosphate reductase	ALDH18A1	sp|P54886|P5CS_HUMAN Delta-1-pyrroline-5-carboxylate synthase OS=Homo sapiens OX=9606 GN=ALDH18A1 PE=1 SV=2
2.2811e+06	2.6549e+06	1.8638e+06	1.3427e+06	1.4709e+06	1.3717e+06	+		1.96003	-0.686277	0.0109641	P00352;Q5SYQ7;Q5SYQ9;Q5SYQ8	P00352;Q5SYQ7;Q5SYQ9;Q5SYQ8	Retinal dehydrogenase 1	ALDH1A1	sp|P00352|AL1A1_HUMAN Retinal dehydrogenase 1 OS=Homo sapiens OX=9606 GN=ALDH1A1 PE=1 SV=2;tr|Q5SYQ7|Q5SYQ7_HUMAN Retinal dehydrogenase 1 (Fragment) OS=Homo sapiens OX=9606 GN=ALDH1A1 PE=1 SV=1;tr|Q5SYQ9|Q5SYQ9_HUMAN Retinal dehydrogenase 1 OS=Homo sapiens
3.413e+06	3.5109e+06	3.6732e+06	3.2122e+06	3.5499e+06	3.7741e+06			0.049847	-0.0108153	0.891565	P30837;H0YKF9;P47895	P30837	Aldehyde dehydrogenase X, mitochondrial	ALDH1B1	sp|P30837|AL1B1_HUMAN Aldehyde dehydrogenase X, mitochondrial OS=Homo sapiens OX=9606 GN=ALDH1B1 PE=1 SV=3
5.9893e+06	6.1084e+06	6.6683e+06	4.3819e+06	4.7687e+06	5.4587e+06	+		1.61159	-0.365597	0.0244574	P05091;S4R3S4	P05091	Aldehyde dehydrogenase, mitochondrial	ALDH2	sp|P05091|ALDH2_HUMAN Aldehyde dehydrogenase, mitochondrial OS=Homo sapiens OX=9606 GN=ALDH2 PE=1 SV=2
1.3927e+06	1.7195e+06	1.446e+06	860560	1.1404e+06	1.059e+06	+		1.70823	-0.578784	0.0195779	P30838;C9JMC5;E9PNN6;I3L3I9;A8MYB8;C9JKT2;I3L4E5;I3L1H6;I3L3W9	P30838;C9JMC5;E9PNN6;I3L3I9;A8MYB8;C9JKT2	Aldehyde dehydrogenase, dimeric NADP-preferring	ALDH3A1	sp|P30838|AL3A1_HUMAN Aldehyde dehydrogenase, dimeric NADP-preferring OS=Homo sapiens OX=9606 GN=ALDH3A1 PE=1 SV=3;tr|C9JMC5|C9JMC5_HUMAN Aldehyde dehydrogenase, dimeric NADP-preferring (Fragment) OS=Homo sapiens OX=9606 GN=ALDH3A1 PE=1 SV=1;tr|E9PNN6|E9PN
1.6421e+07	1.784e+07	1.7431e+07	1.107e+07	1.1021e+07	1.447e+07	+		1.71611	-0.510779	0.0192258	P51648;A0A5F9ZHN9;A0A5F9ZHI5;J3QRD1;A0A5F9ZGX4;A0A5F9ZI12;A0A5K1VW72;A0A5F9ZHZ9;I3L1M4;J3QS00;A0A5F9ZHP6;J3KTG1;I3L0X1;J3QKK9;K7EN73;A0A0D9SGC3;J3KTD9;I3L2W1;J3QQV9;I3L4G6	P51648;A0A5F9ZHN9;A0A5F9ZHI5;J3QRD1;A0A5F9ZGX4;A0A5F9ZI12;A0A5K1VW72;A0A5F9ZHZ9;I3L1M4	Fatty aldehyde dehydrogenase	ALDH3A2	sp|P51648|AL3A2_HUMAN Aldehyde dehydrogenase family 3 member A2 OS=Homo sapiens OX=9606 GN=ALDH3A2 PE=1 SV=1;tr|A0A5F9ZHN9|A0A5F9ZHN9_HUMAN Aldehyde dehydrogenase OS=Homo sapiens OX=9606 GN=ALDH3A2 PE=1 SV=1;tr|A0A5F9ZHI5|A0A5F9ZHI5_HUMAN Aldehyde dehydrog
993770	1.0171e+06	840400	754200	707930	718120	+		1.86413	-0.382533	0.0136731	P43353;A0A087X2D4;A0A087WUF8;A0A087X192;Q9BUJ8;P48448;A0A087WTE0;E9PJV0	P43353;A0A087X2D4	Aldehyde dehydrogenase family 3 member B1	ALDH3B1	sp|P43353|AL3B1_HUMAN Aldehyde dehydrogenase family 3 member B1 OS=Homo sapiens OX=9606 GN=ALDH3B1 PE=1 SV=1;tr|A0A087X2D4|A0A087X2D4_HUMAN Aldehyde dehydrogenase family 3 member B1 OS=Homo sapiens OX=9606 GN=ALDH3B1 PE=1 SV=1
5.3536e+06	5.3741e+06	5.3236e+06	4.8373e+06	4.9378e+06	5.1764e+06	+		1.61406	-0.102971	0.0243187	P30038;Q5TF55	P30038	Delta-1-pyrroline-5-carboxylate dehydrogenase, mitochondrial	ALDH4A1	sp|P30038|AL4A1_HUMAN Delta-1-pyrroline-5-carboxylate dehydrogenase, mitochondrial OS=Homo sapiens OX=9606 GN=ALDH4A1 PE=1 SV=3
398330	613680	403850	325340	399440	419310			0.540773	-0.285776	0.28789	P51649;A0A5F9ZH98;A0A5F9ZI23;C9J8Q5	P51649;A0A5F9ZH98;A0A5F9ZI23;C9J8Q5	Succinate-semialdehyde dehydrogenase, mitochondrial	ALDH5A1	sp|P51649|SSDH_HUMAN Succinate-semialdehyde dehydrogenase, mitochondrial OS=Homo sapiens OX=9606 GN=ALDH5A1 PE=1 SV=2;tr|A0A5F9ZH98|A0A5F9ZH98_HUMAN Succinate-semialdehyde dehydrogenase, mitochondrial (Fragment) OS=Homo sapiens OX=9606 GN=ALDH5A1 PE=1 SV=1
7.8846e+06	7.9462e+06	7.8344e+06	6.9586e+06	6.7199e+06	7.6947e+06			1.19231	-0.149342	0.0642235	Q02252;G3V4Z4	Q02252;G3V4Z4	Methylmalonate-semialdehyde dehydrogenase [acylating], mitochondrial	ALDH6A1	sp|Q02252|MMSA_HUMAN Methylmalonate-semialdehyde dehydrogenase [acylating], mitochondrial OS=Homo sapiens OX=9606 GN=ALDH6A1 PE=1 SV=2;tr|G3V4Z4|G3V4Z4_HUMAN Methylmalonate-semialdehyde dehydrogenase [acylating], mitochondrial OS=Homo sapiens OX=9606 GN=AL
3.7939e+06	4.1273e+06	4.3234e+06	3.0954e+06	3.3446e+06	3.7568e+06			1.27375	-0.266527	0.0532418	P49419;A0A1B0GW77;A0A1B0GTG2;A0A1B0GW82;A0A1B0GUA1;A0A1B0GTY9;A0A1B0GTJ4;A0A1B0GV49;A0A0J9YWF7;A0A1B0GUY0;F8WDY6;H0YHM6;F8VVF2;A0A0J9YWM6;A0A1B0GVU0;F8WD33;A0A1B0GW65;A0A0J9YWK1	P49419;A0A1B0GW77;A0A1B0GTG2;A0A1B0GW82;A0A1B0GUA1;A0A1B0GTY9;A0A1B0GTJ4;A0A1B0GV49;A0A0J9YWF7	Alpha-aminoadipic semialdehyde dehydrogenase	ALDH7A1	sp|P49419|AL7A1_HUMAN Alpha-aminoadipic semialdehyde dehydrogenase OS=Homo sapiens OX=9606 GN=ALDH7A1 PE=1 SV=5;tr|A0A1B0GW77|A0A1B0GW77_HUMAN Alpha-aminoadipic semialdehyde dehydrogenase OS=Homo sapiens OX=9606 GN=ALDH7A1 PE=1 SV=1;tr|A0A1B0GTG2|A0A1B0GTG
9.09699e+06	9.4739e+06	9.731e+06	7.9327e+06	8.9774e+06	9.5434e+06			0.534649	-0.101109	0.291979	P49189;Q93070	P49189	4-trimethylaminobutyraldehyde dehydrogenase	ALDH9A1	sp|P49189|AL9A1_HUMAN 4-trimethylaminobutyraldehyde dehydrogenase OS=Homo sapiens OX=9606 GN=ALDH9A1 PE=1 SV=3
1.5243e+07	1.9396e+07	1.4102e+07	1.0883e+07	1.4857e+07	1.1876e+07			0.903829	-0.372846	0.124788	P04075;J3KPS3;H3BQN4;H3BPS8;H3BUH7;H3BR04;H3BMQ8;H3BU78;H3BR68;A0A087WXX2;A0A3B3IS80;P05062	P04075;J3KPS3;H3BQN4;H3BPS8;H3BUH7;H3BR04;H3BMQ8	Fructose-bisphosphate aldolase A;Fructose-bisphosphate aldolase	ALDOA	sp|P04075|ALDOA_HUMAN Fructose-bisphosphate aldolase A OS=Homo sapiens OX=9606 GN=ALDOA PE=1 SV=2;tr|J3KPS3|J3KPS3_HUMAN Fructose-bisphosphate aldolase OS=Homo sapiens OX=9606 GN=ALDOA PE=1 SV=1;tr|H3BQN4|H3BQN4_HUMAN Fructose-bisphosphate aldolase OS=Homo
155060	187620	139330	110610	140100	117390			1.1184	-0.385299	0.0761385	P09972;K7EKH5;C9J8F3;J3KSV6;J3QKP5;A8MVZ9	P09972	Fructose-bisphosphate aldolase C	ALDOC	sp|P09972|ALDOC_HUMAN Fructose-bisphosphate aldolase C OS=Homo sapiens OX=9606 GN=ALDOC PE=1 SV=2
192400	184860	201320	150840	148970	152970	+		3.16085	-0.352914	0.000690483	Q53S48;A0A0A6YYG5;Q9Y6Q2	Q53S48;A0A0A6YYG5;Q9Y6Q2	Stonin-1	ALF;STON1-GTF2A1L;STON1	tr|Q53S48|Q53S48_HUMAN STON1-GTF2A1L readthrough OS=Homo sapiens OX=9606 GN=STON1-GTF2A1L PE=3 SV=1;tr|A0A0A6YYG5|A0A0A6YYG5_HUMAN Protein STON1-GTF2A1L OS=Homo sapiens OX=9606 GN=STON1-GTF2A1L PE=3 SV=1;sp|Q9Y6Q2|STON1_HUMAN Stonin-1 OS=Homo sapiens OX=96
2.9665e+06	3.014e+06	3.3084e+06	3.3183e+06	3.4816e+06	3.6532e+06			1.26606	0.170927	0.054193	Q9BT22;K7EID2;K7EPU3;A0A087WZJ8;Q6GMV1;K7EQK1;C9J202	Q9BT22;K7EID2	Chitobiosyldiphosphodolichol beta-mannosyltransferase	ALG1	sp|Q9BT22|ALG1_HUMAN Chitobiosyldiphosphodolichol beta-mannosyltransferase OS=Homo sapiens OX=9606 GN=ALG1 PE=1 SV=2;tr|K7EID2|K7EID2_HUMAN Chitobiosyldiphosphodolichol beta-mannosyltransferase (Fragment) OS=Homo sapiens OX=9606 GN=ALG1 PE=1 SV=8
504790	525510	553750	583330	612170	625530	+		1.83876	0.201563	0.0144957	Q5I7T1;Q5BKT4	Q5I7T1;Q5BKT4	Putative Dol-P-Glc:Glc(2)Man(9)GlcNAc(2)-PP-Dol alpha-1,2-glucosyltransferase;Dol-P-Glc:Glc(2)Man(9)GlcNAc(2)-PP-Dol alpha-1,2-glucosyltransferase	ALG10B;ALG10	sp|Q5I7T1|AG10B_HUMAN Putative Dol-P-Glc:Glc(2)Man(9)GlcNAc(2)-PP-Dol alpha-1,2-glucosyltransferase OS=Homo sapiens OX=9606 GN=ALG10B PE=1 SV=2;sp|Q5BKT4|AG10A_HUMAN Dol-P-Glc:Glc(2)Man(9)GlcNAc(2)-PP-Dol alpha-1,2-glucosyltransferase OS=Homo sapiens OX=96
235700	231010	242560	229410	241490	273880			0.352714	0.0667292	0.443901	Q2TAA5;A0A3B3ISU2	Q2TAA5;A0A3B3ISU2	GDP-Man:Man(3)GlcNAc(2)-PP-Dol alpha-1,2-mannosyltransferase	ALG11	sp|Q2TAA5|ALG11_HUMAN GDP-Man:Man(3)GlcNAc(2)-PP-Dol alpha-1,2-mannosyltransferase OS=Homo sapiens OX=9606 GN=ALG11 PE=1 SV=2;tr|A0A3B3ISU2|A0A3B3ISU2_HUMAN GDP-Man:Man(3)GlcNAc(2)-PP-Dol alpha-1,2-mannosyltransferase (Fragment) OS=Homo sapiens OX=9606 GN=
523940	548310	534550	546150	553970	623560			0.711777	0.0989717	0.194188	Q9BV10;H7C4I6;H7C5R7	Q9BV10;H7C4I6;H7C5R7	Dol-P-Man:Man(7)GlcNAc(2)-PP-Dol alpha-1,6-mannosyltransferase	ALG12	sp|Q9BV10|ALG12_HUMAN Dol-P-Man:Man(7)GlcNAc(2)-PP-Dol alpha-1,6-mannosyltransferase OS=Homo sapiens OX=9606 GN=ALG12 PE=1 SV=1;tr|H7C4I6|H7C4I6_HUMAN Mannosyltransferase (Fragment) OS=Homo sapiens OX=9606 GN=ALG12 PE=1 SV=1;tr|H7C5R7|H7C5R7_HUMAN Mannosyl
328700	390930	365810	334200	432760	400590			0.309988	0.100542	0.489792	A0A096LNJ4;A0A087WX43;D6RE84;A0A087WTT9;A0A1B0GVW6;Q9NP73	A0A096LNJ4;A0A087WX43;D6RE84;A0A087WTT9;A0A1B0GVW6;Q9NP73	Putative bifunctional UDP-N-acetylglucosamine transferase and deubiquitinase ALG13	ALG13	tr|A0A096LNJ4|A0A096LNJ4_HUMAN N-acetylglucosaminyldiphosphodolichol N-acetylglucosaminyltransferase OS=Homo sapiens OX=9606 GN=ALG13 PE=1 SV=1;tr|A0A087WX43|A0A087WX43_HUMAN N-acetylglucosaminyldiphosphodolichol N-acetylglucosaminyltransferase OS=Homo sap
70088	74426	78907	81675.1	74065	80852			0.550829	0.0829474	0.281301	Q96F25	Q96F25	UDP-N-acetylglucosamine transferase subunit ALG14 homolog	ALG14	sp|Q96F25|ALG14_HUMAN UDP-N-acetylglucosamine transferase subunit ALG14 homolog OS=Homo sapiens OX=9606 GN=ALG14 PE=1 SV=1
1.5496e+06	1.6967e+06	1.7081e+06	1.7177e+06	1.8312e+06	1.9419e+06			1.01642	0.147906	0.0962896	Q9H553;A0A0A0MTE0	Q9H553	Alpha-1,3/1,6-mannosyltransferase ALG2	ALG2	sp|Q9H553|ALG2_HUMAN Alpha-1,3/1,6-mannosyltransferase ALG2 OS=Homo sapiens OX=9606 GN=ALG2 PE=1 SV=1
2.226e+06	2.2105e+06	2.2305e+06	2.4389e+06	2.5738e+06	2.7916e+06	+		1.77908	0.22501	0.0166312	Q92685;H7C0X4;C9J7S5;F8WF93;H7BZZ2;F8WE30	Q92685;H7C0X4;C9J7S5	Dol-P-Man:Man(5)GlcNAc(2)-PP-Dol alpha-1,3-mannosyltransferase	ALG3	sp|Q92685|ALG3_HUMAN Dol-P-Man:Man(5)GlcNAc(2)-PP-Dol alpha-1,3-mannosyltransferase OS=Homo sapiens OX=9606 GN=ALG3 PE=1 SV=1;tr|H7C0X4|H7C0X4_HUMAN Dol-P-Man:Man(5)GlcNAc(2)-PP-Dol alpha-1,3-mannosyltransferase (Fragment) OS=Homo sapiens OX=9606 GN=ALG3 P
5.8617e+06	5.9324e+06	6.8768e+06	5.768e+06	6.5899e+06	7.0897e+06			0.192604	0.0574601	0.641794	Q9Y673	Q9Y673	Dolichyl-phosphate beta-glucosyltransferase	ALG5	sp|Q9Y673|ALG5_HUMAN Dolichyl-phosphate beta-glucosyltransferase OS=Homo sapiens OX=9606 GN=ALG5 PE=1 SV=1
1.7901e+06	1.8881e+06	1.835e+06	1.6965e+06	1.8826e+06	1.9952e+06			0.0628918	0.0130227	0.865184	Q9Y672;S4R350;A0A3B3IS62;A0A3B3ITD6;A0A3B3ITI5	Q9Y672;S4R350;A0A3B3IS62;A0A3B3ITD6;A0A3B3ITI5	Dolichyl pyrophosphate Man9GlcNAc2 alpha-1,3-glucosyltransferase	ALG6	sp|Q9Y672|ALG6_HUMAN Dolichyl pyrophosphate Man9GlcNAc2 alpha-1,3-glucosyltransferase OS=Homo sapiens OX=9606 GN=ALG6 PE=1 SV=2;tr|S4R350|S4R350_HUMAN Alpha-1,3-glucosyltransferase OS=Homo sapiens OX=9606 GN=ALG6 PE=1 SV=2;tr|A0A3B3IS62|A0A3B3IS62_HUMAN Al
1.3647e+06	1.4193e+06	1.4499e+06	1.3677e+06	1.4655e+06	1.6186e+06			0.390041	0.0693913	0.407342	H0YDD3	H0YDD3		ALG8	tr|H0YDD3|H0YDD3_HUMAN Alpha-1,3-glucosyltransferase (Fragment) OS=Homo sapiens OX=9606 GN=ALG8 PE=1 SV=1
55478	57385	51618	61078	61448	76981			1.07418	0.271352	0.0842992	Q9BVK2;E9PK79;E9PP96;H0YDQ1;E9PLP7;E9PP04;E9PP80;H0YD42;E9PKA5;E9PNE2;H0YEE0	Q9BVK2;E9PK79;E9PP96	Probable dolichyl pyrophosphate Glc1Man9GlcNAc2 alpha-1,3-glucosyltransferase	ALG8	sp|Q9BVK2|ALG8_HUMAN Probable dolichyl pyrophosphate Glc1Man9GlcNAc2 alpha-1,3-glucosyltransferase OS=Homo sapiens OX=9606 GN=ALG8 PE=1 SV=2;tr|E9PK79|E9PK79_HUMAN Alpha-1,3-glucosyltransferase (Fragment) OS=Homo sapiens OX=9606 GN=ALG8 PE=1 SV=1;tr|E9PP96
919230	940610	1.0089e+06	962510	992820	1.0457e+06			0.540538	0.065333	0.288046	A0A087WZ62;Q9H6U8;H0YCW6;A0A087WTZ3;A0A087WVC0;A0A087WZY8;A0A087WX16;A0A087WV58	A0A087WZ62;Q9H6U8;H0YCW6	Alpha-1,2-mannosyltransferase ALG9	ALG9	tr|A0A087WZ62|A0A087WZ62_HUMAN Mannosyltransferase OS=Homo sapiens OX=9606 PE=3 SV=1;sp|Q9H6U8|ALG9_HUMAN Alpha-1,2-mannosyltransferase ALG9 OS=Homo sapiens OX=9606 GN=ALG9 PE=1 SV=2;tr|H0YCW6|H0YCW6_HUMAN Mannosyltransferase (Fragment) OS=Homo sapiens OX=
70665	84748	80324	73791	81948.1	75091			0.110605	-0.0277367	0.775167	Q13686	Q13686	Alkylated DNA repair protein alkB homolog 1	ALKBH1	sp|Q13686|ALKB1_HUMAN Nucleic acid dioxygenase ALKBH1 OS=Homo sapiens OX=9606 GN=ALKBH1 PE=1 SV=2
861430	1.0091e+06	894030	915229	972730	981010			0.300982	0.0561288	0.500055	Q6P6C2;K7ER58	Q6P6C2	RNA demethylase ALKBH5	ALKBH5	sp|Q6P6C2|ALKB5_HUMAN RNA demethylase ALKBH5 OS=Homo sapiens OX=9606 GN=ALKBH5 PE=1 SV=2
76521	107890	65460	104450	121740	115910			1.01705	0.482482	0.0961512	M0QZH2;M0QZI0;Q9BT30	M0QZH2;M0QZI0;Q9BT30	Alpha-ketoglutarate-dependent dioxygenase alkB homolog 7, mitochondrial	ALKBH7	tr|M0QZH2|M0QZH2_HUMAN Alpha-ketoglutarate-dependent dioxygenase alkB homolog 7, mitochondrial OS=Homo sapiens OX=9606 GN=ALKBH7 PE=1 SV=1;tr|M0QZI0|M0QZI0_HUMAN Alpha-ketoglutarate-dependent dioxygenase alkB homolog 7, mitochondrial OS=Homo sapiens OX=960
1.0022e+07	1.0296e+07	1.0514e+07	9.52501e+06	9.9391e+06	1.1078e+07			0.0850767	-0.0162958	0.822097	E9PB61;Q86V81	E9PB61;Q86V81	THO complex subunit 4	ALYREF	tr|E9PB61|E9PB61_HUMAN THO complex subunit 4 OS=Homo sapiens OX=9606 GN=ALYREF PE=1 SV=1;sp|Q86V81|THOC4_HUMAN THO complex subunit 4 OS=Homo sapiens OX=9606 GN=ALYREF PE=1 SV=3
422870	676160	300200	585620	715920	652540			0.730112	0.557442	0.186161	A0A075B6T1;Q9C0C7	A0A075B6T1;Q9C0C7	Activating molecule in BECN1-regulated autophagy protein 1	AMBRA1	tr|A0A075B6T1|A0A075B6T1_HUMAN Activating molecule in BECN1-regulated autophagy protein 1 OS=Homo sapiens OX=9606 GN=AMBRA1 PE=1 SV=1;sp|Q9C0C7|AMRA1_HUMAN Activating molecule in BECN1-regulated autophagy protein 1 OS=Homo sapiens OX=9606 GN=AMBRA1 PE=1 SV
107170	149500	102030	102800	116790	94296.9			0.380834	-0.176667	0.41607	H3BSD5;H3BT49;H3BTZ6;H3BSV9;A0A3B3IU33;Q9Y303	H3BSD5;H3BT49;H3BTZ6;H3BSV9;A0A3B3IU33;Q9Y303	Putative N-acetylglucosamine-6-phosphate deacetylase	AMDHD2	tr|H3BSD5|H3BSD5_HUMAN N-acetylglucosamine-6-phosphate deacetylase (Fragment) OS=Homo sapiens OX=9606 GN=AMDHD2 PE=1 SV=8;tr|H3BT49|H3BT49_HUMAN N-acetylglucosamine-6-phosphate deacetylase OS=Homo sapiens OX=9606 GN=AMDHD2 PE=1 SV=1;tr|H3BTZ6|H3BTZ6_HUMAN
49514	67821	48430	50162	59065	57419			0.0426807	0.0216525	0.906399	Q5JTC6	Q5JTC6	APC membrane recruitment protein 1	AMER1	sp|Q5JTC6|AMER1_HUMAN APC membrane recruitment protein 1 OS=Homo sapiens OX=9606 GN=AMER1 PE=1 SV=2
2.0763e+06	2.2071e+06	2.2649e+06	2.0559e+06	2.3085e+06	2.6064e+06			0.328912	0.08439	0.468908	Q9UKV5;H3BRK9;R4GNG2;H3BSK3	Q9UKV5;H3BRK9;R4GNG2	E3 ubiquitin-protein ligase AMFR	AMFR	sp|Q9UKV5|AMFR_HUMAN E3 ubiquitin-protein ligase AMFR OS=Homo sapiens OX=9606 GN=AMFR PE=1 SV=2;tr|H3BRK9|H3BRK9_HUMAN E3 ubiquitin-protein ligase AMFR (Fragment) OS=Homo sapiens OX=9606 GN=AMFR PE=1 SV=1;tr|R4GNG2|R4GNG2_HUMAN E3 ubiquitin-protein ligase
834900	901941	855190	1.065e+06	1.1405e+06	1.1045e+06	+		2.89859	0.35294	0.00126302	Q86SJ2	Q86SJ2	Amphoterin-induced protein 2	AMIGO2	sp|Q86SJ2|AMGO2_HUMAN Amphoterin-induced protein 2 OS=Homo sapiens OX=9606 GN=AMIGO2 PE=1 SV=1
68210	89418	68404	87400	88094	87344			0.820672	0.229586	0.151122	Q8IY63	Q8IY63	Angiomotin-like protein 1	AMOTL1	sp|Q8IY63|AMOL1_HUMAN Angiomotin-like protein 1 OS=Homo sapiens OX=9606 GN=AMOTL1 PE=1 SV=1
153550	167740	128270	155520	174530	162740			0.492048	0.139675	0.322071	Q9Y2J4	Q9Y2J4	Angiomotin-like protein 2	AMOTL2	sp|Q9Y2J4|AMOL2_HUMAN Angiomotin-like protein 2 OS=Homo sapiens OX=9606 GN=AMOTL2 PE=1 SV=3
2.0733e+06	2.5578e+06	1.9065e+06	2.0909e+06	2.6468e+06	2.1821e+06			0.200949	0.0854435	0.62958	A0A5F9UK94;H0Y360;Q01433;A0A590UK85;A0A590UJY6;E9PIJ1;E9PJF6;H0YF16;A0A590UJX5;Q01432	A0A5F9UK94;H0Y360;Q01433;A0A590UK85;A0A590UJY6	AMP deaminase 2	AMPD2	tr|A0A5F9UK94|A0A5F9UK94_HUMAN AMP deaminase OS=Homo sapiens OX=9606 GN=AMPD2 PE=1 SV=1;tr|H0Y360|H0Y360_HUMAN AMP deaminase OS=Homo sapiens OX=9606 GN=AMPD2 PE=1 SV=2;sp|Q01433|AMPD2_HUMAN AMP deaminase 2 OS=Homo sapiens OX=9606 GN=AMPD2 PE=1 SV=2;tr|A0A5
1.9472e+06	2.0381e+06	2.093e+06	1.9173e+06	2.0924e+06	2.2677e+06			0.224163	0.0437558	0.596811	Q9H1A4;H0Y564;F8WAS1;A0A2R8YF63	Q9H1A4;H0Y564	Anaphase-promoting complex subunit 1	ANAPC1	sp|Q9H1A4|APC1_HUMAN Anaphase-promoting complex subunit 1 OS=Homo sapiens OX=9606 GN=ANAPC1 PE=1 SV=1;tr|H0Y564|H0Y564_HUMAN Anaphase-promoting complex subunit 1 (Fragment) OS=Homo sapiens OX=9606 GN=ANAPC1 PE=1 SV=1
278030	285830	303130	257640	300220	318900			0.0391762	0.0113818	0.913743	Q9UM13;D6RA92;D6R9Q5;A0A3B3ISY7;A0A286YEY6;D6RD74	Q9UM13;D6RA92	Anaphase-promoting complex subunit 10	ANAPC10	sp|Q9UM13|APC10_HUMAN Anaphase-promoting complex subunit 10 OS=Homo sapiens OX=9606 GN=ANAPC10 PE=1 SV=1;tr|D6RA92|D6RA92_HUMAN Anaphase-promoting complex subunit 10 (Fragment) OS=Homo sapiens OX=9606 GN=ANAPC10 PE=1 SV=1
261740	317140	246730	316110	373390	349670			1.22015	0.336973	0.060235	Q96DE5;A0A087WUN5	Q96DE5;A0A087WUN5	Anaphase-promoting complex subunit 16	ANAPC16	sp|Q96DE5|APC16_HUMAN Anaphase-promoting complex subunit 16 OS=Homo sapiens OX=9606 GN=ANAPC16 PE=1 SV=1;tr|A0A087WUN5|A0A087WUN5_HUMAN Anaphase-promoting complex subunit 16 OS=Homo sapiens OX=9606 GN=ANAPC16 PE=1 SV=1
297780	314700	325110	303960	325060	337150			0.305117	0.042942	0.495317	Q9UJX6	Q9UJX6	Anaphase-promoting complex subunit 2	ANAPC2	sp|Q9UJX6|ANC2_HUMAN Anaphase-promoting complex subunit 2 OS=Homo sapiens OX=9606 GN=ANAPC2 PE=1 SV=1
717290	699550	811680	738530	722090	812400			0.129378	0.0297101	0.742373	Q9UJX5;D6RFM7;D6RAP6	Q9UJX5	Anaphase-promoting complex subunit 4	ANAPC4	sp|Q9UJX5|APC4_HUMAN Anaphase-promoting complex subunit 4 OS=Homo sapiens OX=9606 GN=ANAPC4 PE=1 SV=2
1.6536e+06	1.7125e+06	1.8519e+06	1.5557e+06	1.7017e+06	1.9846e+06			0.00256105	0.000888824	0.99412	F5H0F9;Q9UJX4;H0YFB5;F5H0N1;F5GY68;F5H3S5	F5H0F9;Q9UJX4;H0YFB5	Anaphase-promoting complex subunit 5	ANAPC5	tr|F5H0F9|F5H0F9_HUMAN Anaphase-promoting complex subunit 5 OS=Homo sapiens OX=9606 GN=ANAPC5 PE=1 SV=1;sp|Q9UJX4|APC5_HUMAN Anaphase-promoting complex subunit 5 OS=Homo sapiens OX=9606 GN=ANAPC5 PE=1 SV=2;tr|H0YFB5|H0YFB5_HUMAN Anaphase-promoting complex
1.6527e+06	1.7058e+06	1.7932e+06	1.5646e+06	1.7088e+06	1.8533e+06			0.0418911	-0.00964546	0.908048	Q9UJX3;H0YIW2;H0YIX7	Q9UJX3	Anaphase-promoting complex subunit 7	ANAPC7	sp|Q9UJX3|APC7_HUMAN Anaphase-promoting complex subunit 7 OS=Homo sapiens OX=9606 GN=ANAPC7 PE=1 SV=4
354760	378190	321710	343920	360980	365500			0.120231	0.0240498	0.758174	Q5VTE6	Q5VTE6	Protein angel homolog 2	ANGEL2	sp|Q5VTE6|ANGE2_HUMAN Protein angel homolog 2 OS=Homo sapiens OX=9606 GN=ANGEL2 PE=1 SV=1
733520	786870	943960	746230	775580	1.0593e+06			0.10587	0.0567493	0.783664	Q15389;E7ERK4;B4DTQ9	Q15389	Angiopoietin-1	ANGPT1	sp|Q15389|ANGP1_HUMAN Angiopoietin-1 OS=Homo sapiens OX=9606 GN=ANGPT1 PE=1 SV=2
2.2303e+06	2.0805e+06	2.1645e+06	2.0979e+06	2.1589e+06	2.4077e+06			0.231103	0.0395654	0.58735	Q12955;A0A087WTF3;A0A087WZ65;H0Y3A4;A0A087X0B4;A0A087WY90;D6RHY3;H0Y951;A0A5F9ZI46;A0A5F9ZHE2;A0A5F9ZHT8;A0A5F9ZHN0;A0A5F9ZH03;A0A5F9ZHQ3;A0A5F9ZI08;A0A5F9ZHL3;A0A5F9ZH17;A0A5F9ZHF7;A0A5F9ZHT4;A0A087WX55;A0A5F9ZI36;A0A5F9ZH18;E9PCH6;D6RBY7;H0Y8Y2;A0A669KB19;A0A087X0L3;A0A5F9ZH99;A0A087WZ26;A0A087WWI5;D6RFK6;H0YA66;H0YAG3;B1AQT1;H0Y9E9;H0YAH5;A0A5F9ZI16;A0A087WTE8;A0A087WVC2;A0A5F9ZI41;H0Y931;P161…	Q12955;A0A087WTF3;A0A087WZ65	Ankyrin-3	ANK3	sp|Q12955|ANK3_HUMAN Ankyrin-3 OS=Homo sapiens OX=9606 GN=ANK3 PE=1 SV=3;tr|A0A087WTF3|A0A087WTF3_HUMAN Ankyrin-3 (Fragment) OS=Homo sapiens OX=9606 GN=ANK3 PE=1 SV=1;tr|A0A087WZ65|A0A087WZ65_HUMAN Ankyrin-3 (Fragment) OS=Homo sapiens OX=9606 GN=ANK3 PE=1
8.7133e+06	9.5351e+06	7.8712e+06	8.5061e+06	9.8301e+06	8.7184e+06			0.195396	0.0522391	0.637682	Q9P2R3;I3L3P8;K7EPT2;I3L1Z9	Q9P2R3	Rabankyrin-5	ANKFY1	sp|Q9P2R3|ANFY1_HUMAN Rabankyrin-5 OS=Homo sapiens OX=9606 GN=ANKFY1 PE=1 SV=2
456760	413520	487900	391380	429380	464270			0.33187	-0.0800641	0.465725	Q9HCJ1	Q9HCJ1	Progressive ankylosis protein homolog	ANKH	sp|Q9HCJ1|ANKH_HUMAN Progressive ankylosis protein homolog OS=Homo sapiens OX=9606 GN=ANKH PE=1 SV=2
1.8726e+06	2.2369e+06	1.7381e+06	1.7259e+06	2.0076e+06	1.7888e+06			0.241488	-0.0774136	0.573471	Q8IWZ3;E9PDP5;H0Y4P6;H7C2F5;H3BLS9;H0Y785;H0Y472;D6RHC4;H0Y7Y3;A0A0A0MQZ8;H7C2E1;H7C0V5	Q8IWZ3;E9PDP5	Ankyrin repeat and KH domain-containing protein 1	ANKHD1	sp|Q8IWZ3|ANKH1_HUMAN Ankyrin repeat and KH domain-containing protein 1 OS=Homo sapiens OX=9606 GN=ANKHD1 PE=1 SV=1;tr|E9PDP5|E9PDP5_HUMAN Ankyrin repeat and KH domain-containing protein 1 (Fragment) OS=Homo sapiens OX=9606 GN=ANKHD1 PE=1 SV=1
463460	557000	467630	451050	548560	495250			0.0201998	0.00720151	0.954553	Q9P2G1;H7C2V2	Q9P2G1	Ankyrin repeat and IBR domain-containing protein 1	ANKIB1	sp|Q9P2G1|AKIB1_HUMAN Ankyrin repeat and IBR domain-containing protein 1 OS=Homo sapiens OX=9606 GN=ANKIB1 PE=1 SV=3
2.414e+06	2.6698e+06	2.4529e+06	2.9845e+06	3.2373e+06	3.2458e+06	+		2.26787	0.329403	0.00539672	Q86XL3;F5H1D4;F5H6J0	Q86XL3	Ankyrin repeat and LEM domain-containing protein 2	ANKLE2	sp|Q86XL3|ANKL2_HUMAN Ankyrin repeat and LEM domain-containing protein 2 OS=Homo sapiens OX=9606 GN=ANKLE2 PE=1 SV=4
30213	54440	21219	40122	34991	38284			0.19953	0.207642	0.631641	Q8IV38;G3V0G5	Q8IV38;G3V0G5	Ankyrin repeat and MYND domain-containing protein 2	ANKMY2	sp|Q8IV38|ANKY2_HUMAN Ankyrin repeat and MYND domain-containing protein 2 OS=Homo sapiens OX=9606 GN=ANKMY2 PE=1 SV=1;tr|G3V0G5|G3V0G5_HUMAN Ankyrin repeat and MYND domain containing 2, isoform CRA_c OS=Homo sapiens OX=9606 GN=ANKMY2 PE=1 SV=1
594290	733180	623600	680410	706140	784180			0.643751	0.157196	0.227117	Q6UB99;A0A2R8Y438;A0A087WTN8;X5D778;A0A2R8YE03;A0A2R8YEI0	Q6UB99	Ankyrin repeat domain-containing protein 11	ANKRD11	sp|Q6UB99|ANR11_HUMAN Ankyrin repeat domain-containing protein 11 OS=Homo sapiens OX=9606 GN=ANKRD11 PE=1 SV=3
135230	148250	155750	123860	140560	148250			0.397757	-0.0915839	0.400168	H0YM23;O75179;A0A1W2PQ15;H0YLQ3	H0YM23;O75179;A0A1W2PQ15	Ankyrin repeat domain-containing protein 17	ANKRD17	tr|H0YM23|H0YM23_HUMAN Ankyrin repeat domain-containing protein 17 (Fragment) OS=Homo sapiens OX=9606 GN=ANKRD17 PE=1 SV=1;sp|O75179|ANR17_HUMAN Ankyrin repeat domain-containing protein 17 OS=Homo sapiens OX=9606 GN=ANKRD17 PE=1 SV=3;tr|A0A1W2PQ15|A0A1W2PQ
370080	398220	361390	420760	452940	402430			1.26243	0.175364	0.0546481	Q96NW4;K7ELM1;K7EIN0;K7ENE0;V9GYL8;K7EIH4	Q96NW4;K7ELM1	Ankyrin repeat domain-containing protein 27	ANKRD27	sp|Q96NW4|ANR27_HUMAN Ankyrin repeat domain-containing protein 27 OS=Homo sapiens OX=9606 GN=ANKRD27 PE=1 SV=2;tr|K7ELM1|K7ELM1_HUMAN Ankyrin repeat domain-containing protein 27 OS=Homo sapiens OX=9606 GN=ANKRD27 PE=1 SV=1
329740	418820	361130	340580	407430	354340			0.0178026	-0.00683212	0.959837	O15084;B4DIW9;H7C4A0;H7C209;A0A2R8Y7Y4;Q8N8A2	O15084;B4DIW9	Serine/threonine-protein phosphatase 6 regulatory ankyrin repeat subunit A	ANKRD28	sp|O15084|ANR28_HUMAN Serine/threonine-protein phosphatase 6 regulatory ankyrin repeat subunit A OS=Homo sapiens OX=9606 GN=ANKRD28 PE=1 SV=5;tr|B4DIW9|B4DIW9_HUMAN Serine/threonine-protein phosphatase 6 regulatory ankyrin repeat subunit A OS=Homo sapiens
212150	148140	226490	136700	146690	176960			0.691437	-0.334762	0.203499	E5RHV2;E5RI20;E5RFM7;E5RI04;J3KP26;Q86W74	E5RHV2;E5RI20;E5RFM7;E5RI04;J3KP26;Q86W74	Ankyrin repeat domain-containing protein 46	ANKRD46	tr|E5RHV2|E5RHV2_HUMAN Ankyrin repeat domain-containing protein 46 (Fragment) OS=Homo sapiens OX=9606 GN=ANKRD46 PE=1 SV=1;tr|E5RI20|E5RI20_HUMAN Ankyrin repeat domain-containing protein 46 (Fragment) OS=Homo sapiens OX=9606 GN=ANKRD46 PE=1 SV=8;tr|E5RFM7|
119940	147600	120790	102270	123740	116070			0.641315	-0.180606	0.228394	Q9ULJ7	Q9ULJ7	Ankyrin repeat domain-containing protein 50	ANKRD50	sp|Q9ULJ7|ANR50_HUMAN Ankyrin repeat domain-containing protein 50 OS=Homo sapiens OX=9606 GN=ANKRD50 PE=1 SV=4
77516	108240	69938	67099	80846	87240			0.177767	-0.103425	0.664099	Q8NB46	Q8NB46	Serine/threonine-protein phosphatase 6 regulatory ankyrin repeat subunit C	ANKRD52	sp|Q8NB46|ANR52_HUMAN Serine/threonine-protein phosphatase 6 regulatory ankyrin repeat subunit C OS=Homo sapiens OX=9606 GN=ANKRD52 PE=1 SV=3
5.0467e+06	6.3351e+06	4.3161e+06	7.0241e+06	7.2895e+06	5.6363e+06			0.83041	0.354815	0.147771	Q9NQW6;H7C1K5;H7C3S1;H7C1C2;H7C0Y6;H7C167;C9JJT6	Q9NQW6	Actin-binding protein anillin	ANLN	sp|Q9NQW6|ANLN_HUMAN Anillin OS=Homo sapiens OX=9606 GN=ANLN PE=1 SV=2
2.298e+06	2.7431e+06	2.2314e+06	3.066e+06	3.0933e+06	3.1902e+06	+		1.75314	0.368339	0.0176548	Q9NW15;C9J670;C9IZD0;C9JA49;C9IYD3;C9JQC9;C9JPY2;C9JH90;H7C3N6	Q9NW15	Anoctamin-10	ANO10	sp|Q9NW15|ANO10_HUMAN Anoctamin-10 OS=Homo sapiens OX=9606 GN=ANO10 PE=1 SV=2
5.7179e+06	5.7411e+06	5.9927e+06	6.1254e+06	5.8732e+06	6.5407e+06			0.793707	0.0861263	0.160803	Q4KMQ2	Q4KMQ2	Anoctamin-6	ANO6	sp|Q4KMQ2|ANO6_HUMAN Anoctamin-6 OS=Homo sapiens OX=9606 GN=ANO6 PE=1 SV=2
1.8437e+06	2.9312e+06	1.4579e+06	1.416e+06	1.888e+06	1.5542e+06			0.407726	-0.307712	0.391087	P39687;H0YN26;H7BZ09;O95626;O43423	P39687;H0YN26	Acidic leucine-rich nuclear phosphoprotein 32 family member A	ANP32A	sp|P39687|AN32A_HUMAN Acidic leucine-rich nuclear phosphoprotein 32 family member A OS=Homo sapiens OX=9606 GN=ANP32A PE=1 SV=1;tr|H0YN26|H0YN26_HUMAN Acidic leucine-rich nuclear phosphoprotein 32 family member A OS=Homo sapiens OX=9606 GN=ANP32A PE=1 SV=1
1.2099e+06	1.744e+06	1.0263e+06	846540	1.167e+06	873650			0.753284	-0.442386	0.176488	Q92688	Q92688	Acidic leucine-rich nuclear phosphoprotein 32 family member B	ANP32B	sp|Q92688|AN32B_HUMAN Acidic leucine-rich nuclear phosphoprotein 32 family member B OS=Homo sapiens OX=9606 GN=ANP32B PE=1 SV=1
560080	691960	542120	490160	522880	517090			0.90674	-0.221595	0.123954	E9PPH5;Q9BTT0;Q5TB19;E9PLC4	E9PPH5;Q9BTT0;Q5TB19;E9PLC4	Acidic leucine-rich nuclear phosphoprotein 32 family member E	ANP32E	tr|E9PPH5|E9PPH5_HUMAN Acidic leucine-rich nuclear phosphoprotein 32 family member E (Fragment) OS=Homo sapiens OX=9606 GN=ANP32E PE=1 SV=1;sp|Q9BTT0|AN32E_HUMAN Acidic leucine-rich nuclear phosphoprotein 32 family member E OS=Homo sapiens OX=9606 GN=ANP32
1.2202e+06	1.4176e+06	1.3323e+06	1.0693e+06	1.099e+06	1.3071e+06			0.819133	-0.195087	0.151658	Q9H6X2;H0YC24	Q9H6X2	Anthrax toxin receptor 1	ANTXR1	sp|Q9H6X2|ANTR1_HUMAN Anthrax toxin receptor 1 OS=Homo sapiens OX=9606 GN=ANTXR1 PE=1 SV=2
271330	289120	271730	242560	280970	271910			0.40151	-0.0673351	0.396725	P58335;J3KPY9;A0A0C4DG84	P58335;J3KPY9;A0A0C4DG84	Anthrax toxin receptor 2	ANTXR2	sp|P58335|ANTR2_HUMAN Anthrax toxin receptor 2 OS=Homo sapiens OX=9606 GN=ANTXR2 PE=1 SV=5;tr|J3KPY9|J3KPY9_HUMAN Anthrax toxin receptor OS=Homo sapiens OX=9606 GN=ANTXR2 PE=1 SV=1;tr|A0A0C4DG84|A0A0C4DG84_HUMAN Anthrax toxin receptor 2 OS=Homo sapiens OX=
1.7903e+07	2.4011e+07	1.5736e+07	1.5064e+07	1.8169e+07	1.4726e+07			0.537629	-0.249006	0.289982	P04083;Q5T3N1;Q5T3N0	P04083	Annexin A1	ANXA1	sp|P04083|ANXA1_HUMAN Annexin A1 OS=Homo sapiens OX=9606 GN=ANXA1 PE=1 SV=2
3.5832e+06	4.7091e+06	3.3126e+06	2.8435e+06	3.3087e+06	3.2345e+06			0.803786	-0.292397	0.157114	P50995;H0Y6E1	P50995	Annexin A11	ANXA11	sp|P50995|ANX11_HUMAN Annexin A11 OS=Homo sapiens OX=9606 GN=ANXA11 PE=1 SV=1
5.4904e+07	5.2258e+07	5.7108e+07	5.6476e+07	5.7489e+07	5.8463e+07			0.824692	0.0707308	0.14973	P07355;H0YMU9;H0YMD0;A6NMY6;H0YM50;H0YKS4;H0YNP5;H0YL33;H0YMM1;H0YKX9;H0YMT9;H0YLV6;H0YKZ7;H0YNA0;H0YMW4;H0YKL9;H0YN52;H0YKV8;H0YMD9;H0YNB8;H0YKN4;H0YLE2	P07355;H0YMU9;H0YMD0;A6NMY6;H0YM50;H0YKS4;H0YNP5	Annexin A2;Annexin;Putative annexin A2-like protein	ANXA2;ANXA2P2	sp|P07355|ANXA2_HUMAN Annexin A2 OS=Homo sapiens OX=9606 GN=ANXA2 PE=1 SV=2;tr|H0YMU9|H0YMU9_HUMAN Annexin OS=Homo sapiens OX=9606 GN=ANXA2 PE=1 SV=1;tr|H0YMD0|H0YMD0_HUMAN Annexin (Fragment) OS=Homo sapiens OX=9606 GN=ANXA2 PE=1 SV=1;sp|A6NMY6|AXA2L_HUMAN
3.9556e+06	4.2103e+06	4.3373e+06	2.9514e+06	3.7301e+06	3.528e+06			1.28192	-0.298384	0.0522488	P09525;Q6P452;B4E1S2	P09525;Q6P452	Annexin A4;Annexin	ANXA4	sp|P09525|ANXA4_HUMAN Annexin A4 OS=Homo sapiens OX=9606 GN=ANXA4 PE=1 SV=4;tr|Q6P452|Q6P452_HUMAN Annexin OS=Homo sapiens OX=9606 GN=ANXA4 PE=1 SV=1
1.6105e+07	1.7733e+07	1.568e+07	1.1798e+07	1.499e+07	1.2158e+07	+		1.35926	-0.352807	0.0437264	P08758;D6RBL5;D6RBE9;E9PHT9;D6RCN3	P08758;D6RBL5;D6RBE9	Annexin A5;Annexin	ANXA5	sp|P08758|ANXA5_HUMAN Annexin A5 OS=Homo sapiens OX=9606 GN=ANXA5 PE=1 SV=2;tr|D6RBL5|D6RBL5_HUMAN Annexin OS=Homo sapiens OX=9606 GN=ANXA5 PE=1 SV=1;tr|D6RBE9|D6RBE9_HUMAN Annexin OS=Homo sapiens OX=9606 GN=ANXA5 PE=1 SV=1
191310	204620	176680	167910	188480	217500			0.00606309	-0.00229454	0.986136	E5RK69;H0YC77	E5RK69	Annexin	ANXA6	tr|E5RK69|E5RK69_HUMAN Annexin OS=Homo sapiens OX=9606 GN=ANXA6 PE=1 SV=1
2.2985e+07	2.4946e+07	2.5219e+07	1.4944e+07	1.9571e+07	2.1262e+07			1.1976	-0.405817	0.0634448	P08133;E7EMC6;E5RK63;E5RJF5;E5RFF0;E5RI05;E5RIU8;E5RJR0	P08133;E7EMC6	Annexin A6;Annexin	ANXA6	sp|P08133|ANXA6_HUMAN Annexin A6 OS=Homo sapiens OX=9606 GN=ANXA6 PE=1 SV=3;tr|E7EMC6|E7EMC6_HUMAN Annexin OS=Homo sapiens OX=9606 GN=ANXA6 PE=1 SV=1
2.0628e+06	2.5716e+06	1.8896e+06	1.7033e+06	2.003e+06	1.8771e+06			0.655782	-0.21545	0.220911	P20073	P20073	Annexin A7	ANXA7	sp|P20073|ANXA7_HUMAN Annexin A7 OS=Homo sapiens OX=9606 GN=ANXA7 PE=1 SV=3
27156	30979	27579	28098	29214	23330			0.324791	-0.0922721	0.473379	Q63HQ0	Q63HQ0	AP-1 complex-associated regulatory protein	AP1AR	sp|Q63HQ0|AP1AR_HUMAN AP-1 complex-associated regulatory protein OS=Homo sapiens OX=9606 GN=AP1AR PE=1 SV=1
4.8491e+06	4.8797e+06	4.9593e+06	4.5551e+06	4.9418e+06	4.9884e+06			0.189719	-0.0211836	0.646073	Q10567;C9J1E7	Q10567;C9J1E7	AP-1 complex subunit beta-1	AP1B1	sp|Q10567|AP1B1_HUMAN AP-1 complex subunit beta-1 OS=Homo sapiens OX=9606 GN=AP1B1 PE=1 SV=2;tr|C9J1E7|C9J1E7_HUMAN AP-1 complex subunit beta-1 (Fragment) OS=Homo sapiens OX=9606 GN=AP1B1 PE=1 SV=1
5.6061e+06	6.3269e+06	5.3436e+06	4.4942e+06	5.1278e+06	5.0849e+06			1.14373	-0.231228	0.0718246	O43747;H3BNR4;B4DGE1;H3BR36;H3BUN9;H3BN71;H3BN75;H3BNN2;H3BS13;H3BV30;H3BRM7	O43747	AP-1 complex subunit gamma-1	AP1G1	sp|O43747|AP1G1_HUMAN AP-1 complex subunit gamma-1 OS=Homo sapiens OX=9606 GN=AP1G1 PE=1 SV=5
287420	292690	257100	233060	249380	253870			1.24241	-0.183909	0.0572252	H0YJ47;O75843	H0YJ47;O75843	AP-1 complex subunit gamma-like 2	AP1G2	tr|H0YJ47|H0YJ47_HUMAN AP-1 complex subunit gamma-like 2 (Fragment) OS=Homo sapiens OX=9606 GN=AP1G2 PE=1 SV=1;sp|O75843|AP1G2_HUMAN AP-1 complex subunit gamma-like 2 OS=Homo sapiens OX=9606 GN=AP1G2 PE=1 SV=1
4.1888e+06	5.1523e+06	3.8237e+06	3.4266e+06	3.8696e+06	3.8248e+06			0.776177	-0.234126	0.167426	Q9BXS5;K7EJL1;E7ENJ6;K7EPJ8;A0A087WZX7;K7ER75;K7ENA7;K7EQX3;K7EPR4;K7EJJ1;K7EMG5;Q9Y6Q5;K7EQ90	Q9BXS5;K7EJL1;E7ENJ6	AP-1 complex subunit mu-1	AP1M1	sp|Q9BXS5|AP1M1_HUMAN AP-1 complex subunit mu-1 OS=Homo sapiens OX=9606 GN=AP1M1 PE=1 SV=3;tr|K7EJL1|K7EJL1_HUMAN AP-1 complex subunit mu-1 OS=Homo sapiens OX=9606 GN=AP1M1 PE=1 SV=1;tr|E7ENJ6|E7ENJ6_HUMAN AP-1 complex subunit mu-1 OS=Homo sapiens OX=9606
2.4016e+06	2.6123e+06	2.1787e+06	1.8799e+06	2.142e+06	1.9969e+06			1.2838	-0.255136	0.0520239	A0A2R8YGH5;H7C1E4;P61966;F6SFB5;B8ZZZ1;A0A5F9ZI43;H7BZG6;H0Y673;A0A5F9ZHX2;A6NH01;A0A5F9ZHW1;Q96PC3	A0A2R8YGH5;H7C1E4;P61966	AP-1 complex subunit sigma-1A	AP1S1	tr|A0A2R8YGH5|A0A2R8YGH5_HUMAN AP complex subunit sigma OS=Homo sapiens OX=9606 GN=AP1S1 PE=1 SV=1;tr|H7C1E4|H7C1E4_HUMAN AP-1 complex subunit sigma-1A (Fragment) OS=Homo sapiens OX=9606 GN=AP1S1 PE=1 SV=1;sp|P61966|AP1S1_HUMAN AP-1 complex subunit sigma-1
212430	170530	226680	178910	209300	215110			0.0206739	-0.00926272	0.953512	P56377	P56377	AP-1 complex subunit sigma-2	AP1S2	sp|P56377|AP1S2_HUMAN AP-1 complex subunit sigma-2 OS=Homo sapiens OX=9606 GN=AP1S2 PE=1 SV=1
4.0436e+07	3.6684e+07	4.6799e+07	3.8127e+07	3.94e+07	4.4141e+07			0.0636207	-0.022047	0.863733	O95782	O95782	AP-2 complex subunit alpha-1	AP2A1	sp|O95782|AP2A1_HUMAN AP-2 complex subunit alpha-1 OS=Homo sapiens OX=9606 GN=AP2A1 PE=1 SV=3
6.5429e+06	6.2052e+06	7.3369e+06	6.4023e+06	6.6172e+06	7.0694e+06			0.0103764	0.00260671	0.976391	O94973;A0A0G2JS82;E9PR62;A0A0G2JRF9;A0A0G2JQA4;A0A0G2JRS3;E9PNC4;M0R2D9	O94973;A0A0G2JS82	AP-2 complex subunit alpha-2	AP2A2	sp|O94973|AP2A2_HUMAN AP-2 complex subunit alpha-2 OS=Homo sapiens OX=9606 GN=AP2A2 PE=1 SV=2;tr|A0A0G2JS82|A0A0G2JS82_HUMAN AP-2 complex subunit alpha-2 (Fragment) OS=Homo sapiens OX=9606 GN=AP2A2 PE=1 SV=1
2.3041e+07	2.4261e+07	2.4866e+07	2.2725e+07	2.4364e+07	2.5642e+07			0.0587057	0.0101744	0.873563	P63010;A0A087X253;A0A087WU93;A0A087WZQ6;A0A087WYD1;K7ERB2;K7EN71;K7EJ01;H7C034;A0A087WXS3;K7EKZ5;K7EJX1	P63010;A0A087X253;A0A087WU93;A0A087WZQ6;A0A087WYD1	AP-2 complex subunit beta	AP2B1	sp|P63010|AP2B1_HUMAN AP-2 complex subunit beta OS=Homo sapiens OX=9606 GN=AP2B1 PE=1 SV=1;tr|A0A087X253|A0A087X253_HUMAN AP complex subunit beta OS=Homo sapiens OX=9606 GN=AP2B1 PE=1 SV=1;tr|A0A087WU93|A0A087WU93_HUMAN AP-2 complex subunit beta (Fragment)
1.2878e+07	1.1068e+07	1.4569e+07	1.1665e+07	1.1522e+07	1.328e+07			0.214066	-0.0727901	0.610849	A0A087WY71;E9PFW3;Q96CW1;C9JJ47;C9JTK4;C9JGT8;C9JJD3;C9JPV8;H7C4C3	A0A087WY71;E9PFW3;Q96CW1;C9JJ47	AP-2 complex subunit mu	AP2M1	tr|A0A087WY71|A0A087WY71_HUMAN AP-2 complex subunit mu OS=Homo sapiens OX=9606 GN=AP2M1 PE=1 SV=1;tr|E9PFW3|E9PFW3_HUMAN AP-2 complex subunit mu OS=Homo sapiens OX=9606 GN=AP2M1 PE=1 SV=1;sp|Q96CW1|AP2M1_HUMAN AP-2 complex subunit mu OS=Homo sapiens OX=960
1.7759e+06	1.7755e+06	1.8119e+06	1.7163e+06	1.7972e+06	1.8789e+06			0.0613982	0.00688744	0.868164	M0R0N4;M0QYZ2;P53680;X6R390;M0R1S0	M0R0N4;M0QYZ2;P53680;X6R390	AP-2 complex subunit sigma	AP2S1	tr|M0R0N4|M0R0N4_HUMAN AP complex subunit sigma OS=Homo sapiens OX=9606 GN=AP2S1 PE=1 SV=1;tr|M0QYZ2|M0QYZ2_HUMAN AP complex subunit sigma OS=Homo sapiens OX=9606 GN=AP2S1 PE=1 SV=1;sp|P53680|AP2S1_HUMAN AP-2 complex subunit sigma OS=Homo sapiens OX=9606 G
62802	139920	40469	113660	138640	116980			0.676226	0.791319	0.210753	M0QZ21	M0QZ21		AP2S1	tr|M0QZ21|M0QZ21_HUMAN AP complex subunit sigma OS=Homo sapiens OX=9606 GN=AP2S1 PE=1 SV=1
6.2756e+06	7.0883e+06	6.0579e+06	5.9423e+06	6.7217e+06	6.1318e+06			0.204062	-0.0459506	0.625084	O00203;H0YBD0;A0A590UJW5;A0A590UK30;F5GWU4	O00203	AP-3 complex subunit beta-1	AP3B1	sp|O00203|AP3B1_HUMAN AP-3 complex subunit beta-1 OS=Homo sapiens OX=9606 GN=AP3B1 PE=1 SV=3
40242	46551	35698	39039	39004	45965			0.0556456	0.0219056	0.87974	A0A590UK04;A0A5F9UJV3;A0A2R8Y2A8;Q13367;A0A590UJU0;A0A590UJE5;A0A590UJ60;A0A590UKC4;A0A590UKD3;A0A590UJU7;A0A590UK64	A0A590UK04;A0A5F9UJV3;A0A2R8Y2A8;Q13367;A0A590UJU0;A0A590UJE5;A0A590UJ60;A0A590UKC4;A0A590UKD3;A0A590UJU7	AP-3 complex subunit beta-2	AP3B2	tr|A0A590UK04|A0A590UK04_HUMAN AP-3 complex subunit beta OS=Homo sapiens OX=9606 GN=AP3B2 PE=1 SV=1;tr|A0A5F9UJV3|A0A5F9UJV3_HUMAN AP-3 complex subunit beta OS=Homo sapiens OX=9606 GN=AP3B2 PE=1 SV=1;tr|A0A2R8Y2A8|A0A2R8Y2A8_HUMAN AP-3 complex subunit beta
2.7718e+06	3.5052e+06	2.5427e+06	2.8565e+06	3.2311e+06	2.6583e+06			0.0067302	-0.00330035	0.984623	O14617;A0A2R8Y611;A0A2R8Y4J3;K7ERW8;K7ELX8	O14617;A0A2R8Y611	AP-3 complex subunit delta-1	AP3D1	sp|O14617|AP3D1_HUMAN AP-3 complex subunit delta-1 OS=Homo sapiens OX=9606 GN=AP3D1 PE=1 SV=1;tr|A0A2R8Y611|A0A2R8Y611_HUMAN AP-3 complex subunit delta (Fragment) OS=Homo sapiens OX=9606 GN=AP3D1 PE=1 SV=1
1.1943e+06	1.4331e+06	1.2733e+06	1.4633e+06	1.5418e+06	1.5077e+06			1.25527	0.214104	0.0555561	Q9Y2T2;H0YBA0;E7ER80	Q9Y2T2	AP-3 complex subunit mu-1	AP3M1	sp|Q9Y2T2|AP3M1_HUMAN AP-3 complex subunit mu-1 OS=Homo sapiens OX=9606 GN=AP3M1 PE=1 SV=1
862350	1.1727e+06	754700	847421	1.0672e+06	877481			0.0293574	0.018755	0.934636	Q92572;F5H459	Q92572;F5H459	AP-3 complex subunit sigma-1	AP3S1	sp|Q92572|AP3S1_HUMAN AP-3 complex subunit sigma-1 OS=Homo sapiens OX=9606 GN=AP3S1 PE=1 SV=1;tr|F5H459|F5H459_HUMAN AP complex subunit sigma OS=Homo sapiens OX=9606 GN=AP3S1 PE=1 SV=1
49655	52703	46691	50399	56705	48320			0.276247	0.0588411	0.529362	H7C0A0;H7BZV3;C9JWL4;C9IZL5;C9JC87;O00189	H7C0A0;H7BZV3;C9JWL4;C9IZL5;C9JC87;O00189	AP-4 complex subunit mu-1	AP4M1	tr|H7C0A0|H7C0A0_HUMAN AP-4 complex subunit mu-1 (Fragment) OS=Homo sapiens OX=9606 GN=AP4M1 PE=1 SV=1;tr|H7BZV3|H7BZV3_HUMAN AP-4 complex subunit mu-1 (Fragment) OS=Homo sapiens OX=9606 GN=AP4M1 PE=1 SV=1;tr|C9JWL4|C9JWL4_HUMAN AP-4 complex subunit mu-1 (
106820	151620	100390	109410	138070	118990			0.0813265	0.0482432	0.829227	C9JLV4;O14727	C9JLV4;O14727	Apoptotic protease-activating factor 1	APAF1	tr|C9JLV4|C9JLV4_HUMAN Apoptotic protease-activating factor 1 OS=Homo sapiens OX=9606 GN=APAF1 PE=1 SV=1;sp|O14727|APAF_HUMAN Apoptotic protease-activating factor 1 OS=Homo sapiens OX=9606 GN=APAF1 PE=1 SV=2
368090	407540	362290	357820	366430	360370			0.549969	-0.0672976	0.281859	H0YAJ5;G5E9Y1;Q92870;D6RB55;H0Y943;H0Y9U9;H0YA92	H0YAJ5;G5E9Y1;Q92870;D6RB55	Amyloid beta A4 precursor protein-binding family B member 2	APBB2	tr|H0YAJ5|H0YAJ5_HUMAN Amyloid-beta A4 precursor protein-binding family B member 2 (Fragment) OS=Homo sapiens OX=9606 GN=APBB2 PE=1 SV=1;tr|G5E9Y1|G5E9Y1_HUMAN Amyloid beta (A4) protein-binding, family B, member 2 (Fe65-like), isoform CRA_c OS=Homo sapiens
333440	417830	326040	402760	479430	434620			1.02296	0.295201	0.0948509	P25054;E9PFT7;A0A2Q2SV78;D6RFL6;R4GMU6;E7EMH9	P25054;E9PFT7;A0A2Q2SV78	Adenomatous polyposis coli protein	APC	sp|P25054|APC_HUMAN Adenomatous polyposis coli protein OS=Homo sapiens OX=9606 GN=APC PE=1 SV=2;tr|E9PFT7|E9PFT7_HUMAN Adenomatous polyposis coli protein (Fragment) OS=Homo sapiens OX=9606 GN=APC PE=1 SV=8;tr|A0A2Q2SV78|A0A2Q2SV78_HUMAN Adenomatous polypos
1.6614e+06	2.2423e+06	1.4487e+06	1.3321e+06	1.6738e+06	1.4854e+06			0.489347	-0.234819	0.324081	C9JIF9;P13798;H7C393;H7C1U0;C9JLK2	C9JIF9;P13798;H7C393;H7C1U0;C9JLK2	Acylamino-acid-releasing enzyme	APEH	tr|C9JIF9|C9JIF9_HUMAN Acyl-peptide hydrolase OS=Homo sapiens OX=9606 GN=APEH PE=1 SV=1;sp|P13798|ACPH_HUMAN Acylamino-acid-releasing enzyme OS=Homo sapiens OX=9606 GN=APEH PE=1 SV=4;tr|H7C393|H7C393_HUMAN Acylamino-acid-releasing enzyme (Fragment) OS=Homo
2.7047e+06	3.877e+06	2.3162e+06	2.2399e+06	2.7979e+06	2.4063e+06			0.405684	-0.229191	0.39293	G3V3M6;P27695;G3V5Q1;G3V3C7;A0A0C4DGK8;G3V5M0;G3V359;G3V5D9;H7C4A8;G3V3Y6;G3V2D9	G3V3M6;P27695;G3V5Q1;G3V3C7;A0A0C4DGK8;G3V5M0;G3V359	DNA-(apurinic or apyrimidinic site) lyase;DNA-(apurinic or apyrimidinic site) lyase, mitochondrial	APEX1	tr|G3V3M6|G3V3M6_HUMAN DNA-(apurinic or apyrimidinic site) endonuclease (Fragment) OS=Homo sapiens OX=9606 GN=APEX1 PE=1 SV=1;sp|P27695|APEX1_HUMAN DNA-(apurinic or apyrimidinic site) endonuclease OS=Homo sapiens OX=9606 GN=APEX1 PE=1 SV=2;tr|G3V5Q1|G3V5Q1
342460	351830	274980	373690	391840	427730			1.14086	0.306222	0.0723	Q96BI3	Q96BI3	Gamma-secretase subunit APH-1A	APH1A	sp|Q96BI3|APH1A_HUMAN Gamma-secretase subunit APH-1A OS=Homo sapiens OX=9606 GN=APH1A PE=1 SV=1
1.9487e+06	2.4638e+06	1.6568e+06	1.9573e+06	2.0871e+06	1.9255e+06			0.0104739	-0.0053997	0.976171	G3V1C3;Q9BZZ5;H0YER7;E9PQK6	G3V1C3;Q9BZZ5;H0YER7	Apoptosis inhibitor 5	API5	tr|G3V1C3|G3V1C3_HUMAN Apoptosis inhibitor 5 OS=Homo sapiens OX=9606 GN=API5 PE=1 SV=1;sp|Q9BZZ5|API5_HUMAN Apoptosis inhibitor 5 OS=Homo sapiens OX=9606 GN=API5 PE=1 SV=3;tr|H0YER7|H0YER7_HUMAN Apoptosis inhibitor 5 (Fragment) OS=Homo sapiens OX=9606 GN=A
152780	168460	167500	155780	178870	188770			0.434405	0.0956758	0.367786	Q8N2Z9;A0A087WT10	Q8N2Z9;A0A087WT10	Centromere protein S	APITD1;APITD1-CORT	sp|Q8N2Z9|CENPS_HUMAN Centromere protein S OS=Homo sapiens OX=9606 GN=CENPS PE=1 SV=1;tr|A0A087WT10|A0A087WT10_HUMAN Centromere protein S OS=Homo sapiens OX=9606 GN=CENPS-CORT PE=1 SV=1
3.7062e+06	4.0017e+06	3.6783e+06	3.3947e+06	3.6049e+06	3.835e+06			0.493611	-0.0723743	0.320914	Q06481;E9PSC7;E9PQS3;E9PK76	Q06481	Amyloid-like protein 2	APLP2	sp|Q06481|APLP2_HUMAN Amyloid-like protein 2 OS=Homo sapiens OX=9606 GN=APLP2 PE=1 SV=2
1.0381e+07	1.0271e+07	1.0709e+07	1.037e+07	1.052e+07	1.1529e+07			0.381971	0.0464904	0.414982	Q9HDC9;H0Y512	Q9HDC9;H0Y512	Adipocyte plasma membrane-associated protein	APMAP	sp|Q9HDC9|APMAP_HUMAN Adipocyte plasma membrane-associated protein OS=Homo sapiens OX=9606 GN=APMAP PE=1 SV=2;tr|H0Y512|H0Y512_HUMAN Adipocyte plasma membrane-associated protein (Fragment) OS=Homo sapiens OX=9606 GN=APMAP PE=1 SV=1
1.7992e+06	1.9092e+06	1.878e+06	1.7393e+06	1.8263e+06	1.866e+06			0.444014	-0.040713	0.359737	Q8NCW5;Q5T3I4;Q5T3I3	Q8NCW5;Q5T3I4	NAD(P)H-hydrate epimerase	APOA1BP	sp|Q8NCW5|NNRE_HUMAN NAD(P)H-hydrate epimerase OS=Homo sapiens OX=9606 GN=NAXE PE=1 SV=2;tr|Q5T3I4|Q5T3I4_HUMAN NAD(P)H-hydrate epimerase OS=Homo sapiens OX=9606 GN=NAXE PE=1 SV=1
2.6331e+06	2.6465e+06	2.18e+06	2.212e+06	2.4679e+06	2.2241e+06			0.438368	-0.107773	0.364445	P04114	P04114	Apolipoprotein B-100;Apolipoprotein B-48	APOB	sp|P04114|APOB_HUMAN Apolipoprotein B-100 OS=Homo sapiens OX=9606 GN=APOB PE=1 SV=2
4.7586e+06	4.4704e+06	5.4247e+06	3.9763e+06	4.3252e+06	4.8929e+06			0.563545	-0.151868	0.273184	B0QYD3;Q9UH17;P31941	B0QYD3;Q9UH17	DNA dC->dU-editing enzyme APOBEC-3B	APOBEC3B	tr|B0QYD3|B0QYD3_HUMAN DNA dC->dU-editing enzyme APOBEC-3B OS=Homo sapiens OX=9606 GN=APOBEC3B PE=1 SV=1;sp|Q9UH17|ABC3B_HUMAN DNA dC->dU-editing enzyme APOBEC-3B OS=Homo sapiens OX=9606 GN=APOBEC3B PE=1 SV=1
71352	99134	84260	108740	108400	105270			1.20305	0.352649	0.0626536	Q9NRW3	Q9NRW3	DNA dC->dU-editing enzyme APOBEC-3C	APOBEC3C	sp|Q9NRW3|ABC3C_HUMAN DNA dC->dU-editing enzyme APOBEC-3C OS=Homo sapiens OX=9606 GN=APOBEC3C PE=1 SV=2
192670	172560	212030	197380	191800	196150			0.10377	0.025013	0.787463	Q8IUX4;A0A087WX48	Q8IUX4	DNA dC->dU-editing enzyme APOBEC-3F	APOBEC3F	sp|Q8IUX4|ABC3F_HUMAN DNA dC->dU-editing enzyme APOBEC-3F OS=Homo sapiens OX=9606 GN=APOBEC3F PE=1 SV=3
990049	956620	985010	790790	841410	920700	+		1.43495	-0.20225	0.0367322	Q9HC16	Q9HC16	DNA dC->dU-editing enzyme APOBEC-3G	APOBEC3G	sp|Q9HC16|ABC3G_HUMAN DNA dC->dU-editing enzyme APOBEC-3G OS=Homo sapiens OX=9606 GN=APOBEC3G PE=1 SV=1
67054	70904	73230	73951	66126	81397			0.274066	0.06438	0.532027	B0YIW2;P02656	B0YIW2;P02656	Apolipoprotein C-III	APOC3	tr|B0YIW2|B0YIW2_HUMAN Apolipoprotein C-III OS=Homo sapiens OX=9606 GN=APOC3 PE=1 SV=1;sp|P02656|APOC3_HUMAN Apolipoprotein C-III OS=Homo sapiens OX=9606 GN=APOC3 PE=1 SV=1
353290	787070	199780	894410	626780	823670			0.791154	1.0184	0.161751	O14791;B1AH94;B1AH95;F8WCH3;B1AH96	O14791	Apolipoprotein L1	APOL1	sp|O14791|APOL1_HUMAN Apolipoprotein L1 OS=Homo sapiens OX=9606 GN=APOL1 PE=1 SV=5
140950	160130	147800	172040	152120	174370			0.847898	0.150677	0.141939	J3KQL8	J3KQL8		APOL2	tr|J3KQL8|J3KQL8_HUMAN Apolipoprotein L2 OS=Homo sapiens OX=9606 GN=APOL2 PE=1 SV=2
5.0558e+06	5.8156e+06	5.0334e+06	5.4883e+06	6.1939e+06	6.1962e+06			0.879653	0.16973	0.131931	Q9BQE5;E9PM95;B0QYK8	Q9BQE5;E9PM95	Apolipoprotein L2	APOL2	sp|Q9BQE5|APOL2_HUMAN Apolipoprotein L2 OS=Homo sapiens OX=9606 GN=APOL2 PE=1 SV=1;tr|E9PM95|E9PM95_HUMAN Apolipoprotein L2 (Fragment) OS=Homo sapiens OX=9606 GN=APOL2 PE=1 SV=1
593120	734970	560680	658850	719150	694700			0.502574	0.143148	0.314359	O95236	O95236	Apolipoprotein L3	APOL3	sp|O95236|APOL3_HUMAN Apolipoprotein L3 OS=Homo sapiens OX=9606 GN=APOL3 PE=1 SV=3
479240	518100	467400	497130	431900	537580			0.00837068	-0.00261307	0.98091	Q9BWW8	Q9BWW8	Apolipoprotein L6	APOL6	sp|Q9BWW8|APOL6_HUMAN Apolipoprotein L6 OS=Homo sapiens OX=9606 GN=APOL6 PE=1 SV=1
3.1005e+06	2.6836e+06	3.2798e+06	3.0179e+06	2.5156e+06	3.3933e+06			0.0632347	-0.0277138	0.864501	H7C1U8;Q9BUR5;A0A0J9YWW6;G3V1B6	H7C1U8;Q9BUR5;A0A0J9YWW6;G3V1B6	Apolipoprotein O	APOO	tr|H7C1U8|H7C1U8_HUMAN MICOS complex subunit (Fragment) OS=Homo sapiens OX=9606 GN=APOO PE=1 SV=1;sp|Q9BUR5|MIC26_HUMAN MICOS complex subunit MIC26 OS=Homo sapiens OX=9606 GN=APOO PE=1 SV=1;tr|A0A0J9YWW6|A0A0J9YWW6_HUMAN MICOS complex subunit (Fragment) OS
2.0178e+06	2.0239e+06	2.3082e+06	2.2403e+06	2.3084e+06	2.499e+06			0.891065	0.15175	0.128509	Q6UXV4;A0A087WYF7;A0A087WUX8	Q6UXV4;A0A087WYF7;A0A087WUX8	MICOS complex subunit MIC27	APOOL	sp|Q6UXV4|MIC27_HUMAN MICOS complex subunit MIC27 OS=Homo sapiens OX=9606 GN=APOOL PE=1 SV=1;tr|A0A087WYF7|A0A087WYF7_HUMAN MICOS complex subunit OS=Homo sapiens OX=9606 GN=APOOL PE=1 SV=1;tr|A0A087WUX8|A0A087WUX8_HUMAN MICOS complex subunit OS=Homo sapien
5.9399e+06	5.8865e+06	6.6304e+06	5.5661e+06	5.8573e+06	6.1211e+06			0.457832	-0.0720838	0.348472	E9PG40;P05067;A0A0A0MRG2;H7C0V9;H7C2L2	E9PG40;P05067;A0A0A0MRG2;H7C0V9	Amyloid beta A4 protein;N-APP;Soluble APP-alpha;Soluble APP-beta;C99;Beta-amyloid protein 42;Beta-amyloid protein 40;C83;P3(42);P3(40);C80;Gamma-secretase C-terminal fragment 59;Gamma-secretase C-terminal fragment 57;Gamma-secretase C-terminal fragment 50;C31	APP	tr|E9PG40|E9PG40_HUMAN ABPP OS=Homo sapiens OX=9606 GN=APP PE=1 SV=1;sp|P05067|A4_HUMAN Amyloid-beta precursor protein OS=Homo sapiens OX=9606 GN=APP PE=1 SV=3;tr|A0A0A0MRG2|A0A0A0MRG2_HUMAN ABPP OS=Homo sapiens OX=9606 GN=APP PE=1 SV=1;tr|H7C0V9|H7C0V9_HU
289710	385430	242460	239230	298810	280340			0.266632	-0.144673	0.541212	Q9UKG1	Q9UKG1	DCC-interacting protein 13-alpha	APPL1	sp|Q9UKG1|DP13A_HUMAN DCC-interacting protein 13-alpha OS=Homo sapiens OX=9606 GN=APPL1 PE=1 SV=1
24396	42973	28264	39706	38604	34479			0.478547	0.278261	0.332241	Q8NEU8;F8VXB0	Q8NEU8;F8VXB0	DCC-interacting protein 13-beta	APPL2	sp|Q8NEU8|DP13B_HUMAN DCC-interacting protein 13-beta OS=Homo sapiens OX=9606 GN=APPL2 PE=1 SV=3;tr|F8VXB0|F8VXB0_HUMAN DCC-interacting protein 13-beta OS=Homo sapiens OX=9606 GN=APPL2 PE=1 SV=1
1.8527e+06	2.4036e+06	1.9275e+06	1.4592e+06	1.8052e+06	1.6692e+06			1.02559	-0.321688	0.0942788	H3BQB1;P07741;H3BQF1;H3BQZ9;H3BSW3	H3BQB1;P07741;H3BQF1;H3BQZ9;H3BSW3	Adenine phosphoribosyltransferase	APRT	tr|H3BQB1|H3BQB1_HUMAN Adenine phosphoribosyltransferase (Fragment) OS=Homo sapiens OX=9606 GN=APRT PE=1 SV=1;sp|P07741|APT_HUMAN Adenine phosphoribosyltransferase OS=Homo sapiens OX=9606 GN=APRT PE=1 SV=2;tr|H3BQF1|H3BQF1_HUMAN Adenine phosphoribosyltrans
799200	888220	699600	879531	865920	797110			0.371205	0.0965818	0.425397	A0A5K1VW64;Q7Z2E3;C9J8U3;A0A0A0MRW7;A0A5F9ZGW5;F8WBD6;A0A5K1VW80;F8WBM3;Q6JV79;A0A5F9ZI51	A0A5K1VW64;Q7Z2E3;C9J8U3;A0A0A0MRW7	Aprataxin	APTX	tr|A0A5K1VW64|A0A5K1VW64_HUMAN Aprataxin OS=Homo sapiens OX=9606 GN=APTX PE=1 SV=1;sp|Q7Z2E3|APTX_HUMAN Aprataxin OS=Homo sapiens OX=9606 GN=APTX PE=1 SV=2;tr|C9J8U3|C9J8U3_HUMAN Aprataxin OS=Homo sapiens OX=9606 GN=APTX PE=1 SV=2;tr|A0A0A0MRW7|A0A0A0MRW7_
8.1521e+06	9.13039e+06	8.6227e+06	8.7323e+06	9.9784e+06	1.0562e+07			0.856705	0.173331	0.13909	O60306;H0YH15;H0YLN9	O60306	Intron-binding protein aquarius	AQR	sp|O60306|AQR_HUMAN RNA helicase aquarius OS=Homo sapiens OX=9606 GN=AQR PE=1 SV=4
643520	735630	664190	558900	620920	611490			1.18423	-0.189079	0.0654292	Q96II5;P10398;H7C560;A0A2U3TZI2;A0A2R8Y8E0;P15056	Q96II5;P10398;H7C560;A0A2U3TZI2;A0A2R8Y8E0;P15056	Serine/threonine-protein kinase A-Raf;Serine/threonine-protein kinase B-raf	ARAF;BRAF	tr|Q96II5|Q96II5_HUMAN Non-specific serine/threonine protein kinase OS=Homo sapiens OX=9606 GN=ARAF PE=1 SV=1;sp|P10398|ARAF_HUMAN Serine/threonine-protein kinase A-Raf OS=Homo sapiens OX=9606 GN=ARAF PE=1 SV=2;tr|H7C560|H7C560_HUMAN Non-specific serine/th
242370	322890	251540	259170	315200	276880			0.162962	0.0667947	0.687129	Q96P48;E7EU13;A0A0A0MSJ2	Q96P48;E7EU13	Arf-GAP with Rho-GAP domain, ANK repeat and PH domain-containing protein 1	ARAP1	sp|Q96P48|ARAP1_HUMAN Arf-GAP with Rho-GAP domain, ANK repeat and PH domain-containing protein 1 OS=Homo sapiens OX=9606 GN=ARAP1 PE=1 SV=3;tr|E7EU13|E7EU13_HUMAN Arf-GAP with Rho-GAP domain, ANK repeat and PH domain-containing protein 1 OS=Homo sapiens OX
8.4516e+06	1.0278e+07	7.2635e+06	7.9185e+06	9.2857e+06	8.2297e+06			0.0426498	-0.0200996	0.906463	P48444;B0YIW6;Q6P1Q5;E9PK34	P48444;B0YIW6	Coatomer subunit delta	ARCN1	sp|P48444|COPD_HUMAN Coatomer subunit delta OS=Homo sapiens OX=9606 GN=ARCN1 PE=1 SV=1;tr|B0YIW6|B0YIW6_HUMAN Coatomer subunit delta OS=Homo sapiens OX=9606 GN=ARCN1 PE=1 SV=1
2.0338e+06	2.5218e+06	2.5877e+06	2.0248e+06	2.2779e+06	1.6371e+06			0.695414	-0.271225	0.201644	P84077;P61204;F5H423;F5H0C7;H0YGG7	P84077;P61204;F5H423;F5H0C7	ADP-ribosylation factor 1;ADP-ribosylation factor 3	ARF1;ARF3	sp|P84077|ARF1_HUMAN ADP-ribosylation factor 1 OS=Homo sapiens OX=9606 GN=ARF1 PE=1 SV=2;sp|P61204|ARF3_HUMAN ADP-ribosylation factor 3 OS=Homo sapiens OX=9606 GN=ARF3 PE=1 SV=2;tr|F5H423|F5H423_HUMAN Uncharacterized protein OS=Homo sapiens OX=9606 PE=3 SV
1.1271e+07	1.3397e+07	1.0837e+07	8.389e+06	1.0145e+07	9.4764e+06			1.29106	-0.340248	0.0511608	P18085;C9JPM4;C9JAK5;U3KQF2	P18085;C9JPM4;C9JAK5	ADP-ribosylation factor 4	ARF4	sp|P18085|ARF4_HUMAN ADP-ribosylation factor 4 OS=Homo sapiens OX=9606 GN=ARF4 PE=1 SV=3;tr|C9JPM4|C9JPM4_HUMAN ADP-ribosylation factor 4 (Fragment) OS=Homo sapiens OX=9606 GN=ARF4 PE=1 SV=1;tr|C9JAK5|C9JAK5_HUMAN ADP-ribosylation factor 4 OS=Homo sapiens
1.1476e+06	1.3989e+06	981460	885931	1.0155e+06	934730			0.88694	-0.301945	0.129736	P84085;C9J1Z8;F5H1V1;F5H6T5;F8WDB3	P84085;C9J1Z8	ADP-ribosylation factor 5	ARF5	sp|P84085|ARF5_HUMAN ADP-ribosylation factor 5 OS=Homo sapiens OX=9606 GN=ARF5 PE=1 SV=2;tr|C9J1Z8|C9J1Z8_HUMAN ADP-ribosylation factor 5 (Fragment) OS=Homo sapiens OX=9606 GN=ARF5 PE=1 SV=1
870660	1.0002e+06	805620	936280	1.0238e+06	942040			0.533349	0.121388	0.292854	P62330	P62330	ADP-ribosylation factor 6	ARF6	sp|P62330|ARF6_HUMAN ADP-ribosylation factor 6 OS=Homo sapiens OX=9606 GN=ARF6 PE=1 SV=2
843590	994600	774450	804339	878770	818170			0.189994	-0.0560468	0.645664	Q8N6T3;F8VWH9;F8W1U7;E5RHT6;E5RHH7;E5RHC5;F8VWB3;E5RGL6	Q8N6T3;F8VWH9;F8W1U7;E5RHT6;E5RHH7	ADP-ribosylation factor GTPase-activating protein 1	ARFGAP1	sp|Q8N6T3|ARFG1_HUMAN ADP-ribosylation factor GTPase-activating protein 1 OS=Homo sapiens OX=9606 GN=ARFGAP1 PE=1 SV=2;tr|F8VWH9|F8VWH9_HUMAN ADP-ribosylation factor GTPase-activating protein 1 OS=Homo sapiens OX=9606 GN=ARFGAP1 PE=1 SV=1;tr|F8W1U7|F8W1U7_
280830	430440	252930	313120	399930	365480			0.308771	0.194003	0.491167	G5E9L0;Q8N6H7;A0A0D9SF70;E9PMU9;H0YDN9;E9PIY6;H0YDX1;E9PJT7;E9PK28;E9PN48;E9PQP3;E9PM18;E9PMR9;E9PM63;E9PNY8;H0YF45	G5E9L0;Q8N6H7;A0A0D9SF70;E9PMU9;H0YDN9;E9PIY6	ADP-ribosylation factor GTPase-activating protein 2	ARFGAP2	tr|G5E9L0|G5E9L0_HUMAN ADP-ribosylation factor GTPase-activating protein 2 OS=Homo sapiens OX=9606 GN=ARFGAP2 PE=1 SV=2;sp|Q8N6H7|ARFG2_HUMAN ADP-ribosylation factor GTPase-activating protein 2 OS=Homo sapiens OX=9606 GN=ARFGAP2 PE=1 SV=1;tr|A0A0D9SF70|A0A
422920	600070	411270	434150	507320	446220			0.0528032	-0.0289192	0.885517	Q9NP61;H0Y6A0;B0QYV9;B0QYV8	Q9NP61;H0Y6A0	ADP-ribosylation factor GTPase-activating protein 3	ARFGAP3	sp|Q9NP61|ARFG3_HUMAN ADP-ribosylation factor GTPase-activating protein 3 OS=Homo sapiens OX=9606 GN=ARFGAP3 PE=1 SV=1;tr|H0Y6A0|H0Y6A0_HUMAN ADP-ribosylation factor GTPase-activating protein 3 (Fragment) OS=Homo sapiens OX=9606 GN=ARFGAP3 PE=1 SV=1
1.7956e+06	2.2957e+06	1.7377e+06	1.5559e+06	1.7965e+06	1.6775e+06			0.657972	-0.203776	0.2198	Q9Y6D6;E5RIF2;E5RHL7;E5RJN9;E5RHZ1;K7EKA2;K7ERV8;F8W8E2;A0A286YF81;Q9UIA0	Q9Y6D6;E5RIF2	Brefeldin A-inhibited guanine nucleotide-exchange protein 1	ARFGEF1	sp|Q9Y6D6|BIG1_HUMAN Brefeldin A-inhibited guanine nucleotide-exchange protein 1 OS=Homo sapiens OX=9606 GN=ARFGEF1 PE=1 SV=2;tr|E5RIF2|E5RIF2_HUMAN Brefeldin A-inhibited guanine nucleotide-exchange protein 1 (Fragment) OS=Homo sapiens OX=9606 GN=ARFGEF1 P
188040	234670	164030	185490	248850	188350			0.162351	0.0881335	0.688097	Q9Y6D5	Q9Y6D5	Brefeldin A-inhibited guanine nucleotide-exchange protein 2	ARFGEF2	sp|Q9Y6D5|BIG2_HUMAN Brefeldin A-inhibited guanine nucleotide-exchange protein 2 OS=Homo sapiens OX=9606 GN=ARFGEF2 PE=1 SV=3
648710	742930	670540	532110	615630	580070	+		1.40292	-0.255369	0.0395439	P53367	P53367	Arfaptin-1	ARFIP1	sp|P53367|ARFP1_HUMAN Arfaptin-1 OS=Homo sapiens OX=9606 GN=ARFIP1 PE=1 SV=2
67720	62590	68202	51176	53647	54252	+		2.5966	-0.318895	0.00253163	A0A087X1E4;P53365	A0A087X1E4;P53365	Arfaptin-2	ARFIP2	tr|A0A087X1E4|A0A087X1E4_HUMAN Arfaptin-2 OS=Homo sapiens OX=9606 GN=ARFIP2 PE=1 SV=1;sp|P53365|ARFP2_HUMAN Arfaptin-2 OS=Homo sapiens OX=9606 GN=ARFIP2 PE=1 SV=1
1.5908e+06	1.5199e+06	1.8305e+06	1.5789e+06	1.6803e+06	1.8357e+06			0.169631	0.0460014	0.676658	Q13795	Q13795	ADP-ribosylation factor-related protein 1	ARFRP1	sp|Q13795|ARFRP_HUMAN ADP-ribosylation factor-related protein 1 OS=Homo sapiens OX=9606 GN=ARFRP1 PE=1 SV=1
4.9901e+06	5.3328e+06	4.5473e+06	4.8607e+06	4.9687e+06	4.9689e+06			0.0197532	-0.0040048	0.955535	Q9NWB6	Q9NWB6	Arginine and glutamate-rich protein 1	ARGLU1	sp|Q9NWB6|ARGL1_HUMAN Arginine and glutamate-rich protein 1 OS=Homo sapiens OX=9606 GN=ARGLU1 PE=1 SV=1
2.5828e+06	2.7518e+06	2.6243e+06	2.2381e+06	2.4475e+06	2.4676e+06	+		1.36942	-0.154851	0.0427153	Q07960;H0YE29;E9PNR6	Q07960;H0YE29;E9PNR6	Rho GTPase-activating protein 1	ARHGAP1	sp|Q07960|RHG01_HUMAN Rho GTPase-activating protein 1 OS=Homo sapiens OX=9606 GN=ARHGAP1 PE=1 SV=1;tr|H0YE29|H0YE29_HUMAN Rho GTPase-activating protein 1 (Fragment) OS=Homo sapiens OX=9606 GN=ARHGAP1 PE=1 SV=1;tr|E9PNR6|E9PNR6_HUMAN Rho GTPase-activating p
1.2096e+06	1.3051e+06	1.2445e+06	1.2826e+06	1.3823e+06	1.2783e+06			0.634946	0.068704	0.231768	A1A4S6;H0Y8W5;H0YDU1	A1A4S6;H0Y8W5	Rho GTPase-activating protein 10	ARHGAP10	sp|A1A4S6|RHG10_HUMAN Rho GTPase-activating protein 10 OS=Homo sapiens OX=9606 GN=ARHGAP10 PE=1 SV=1;tr|H0Y8W5|H0Y8W5_HUMAN Rho GTPase-activating protein 10 (Fragment) OS=Homo sapiens OX=9606 GN=ARHGAP10 PE=1 SV=1
307780	356560	326680	331270	385230	383930			0.726948	0.150216	0.187522	Q6P4F7;H3BR51;A0A499FJF3;H3BQ41;Q3KRB8	Q6P4F7;H3BR51	Rho GTPase-activating protein 11A	ARHGAP11A	sp|Q6P4F7|RHGBA_HUMAN Rho GTPase-activating protein 11A OS=Homo sapiens OX=9606 GN=ARHGAP11A PE=1 SV=2;tr|H3BR51|H3BR51_HUMAN Rho GTPase-activating protein 11A OS=Homo sapiens OX=9606 GN=ARHGAP11A PE=1 SV=1
747650	868120	652410	820980	953620	786410			0.545675	0.180002	0.284659	Q8IWW6;Q1RLN5;H0Y5D8	Q8IWW6;Q1RLN5	Rho GTPase-activating protein 12	ARHGAP12	sp|Q8IWW6|RHG12_HUMAN Rho GTPase-activating protein 12 OS=Homo sapiens OX=9606 GN=ARHGAP12 PE=1 SV=1;tr|Q1RLN5|Q1RLN5_HUMAN ARHGAP12 protein OS=Homo sapiens OX=9606 GN=ARHGAP12 PE=1 SV=1
831480	918370	744160	777060	821750	799850			0.220541	-0.0513045	0.60181	Q68EM7;C9IZD3;I3L4P0;I3L1S9;I3L4P6	Q68EM7;C9IZD3	Rho GTPase-activating protein 17	ARHGAP17	sp|Q68EM7|RHG17_HUMAN Rho GTPase-activating protein 17 OS=Homo sapiens OX=9606 GN=ARHGAP17 PE=1 SV=1;tr|C9IZD3|C9IZD3_HUMAN Rho GTPase-activating protein 17 (Fragment) OS=Homo sapiens OX=9606 GN=ARHGAP17 PE=1 SV=3
47441	53746	48443	48651	58079	47288			0.128155	0.0377935	0.744466	Q8N392;E9PL26;J3KT69;Q9P2N2	Q8N392;E9PL26;J3KT69;Q9P2N2	Rho GTPase-activating protein 18;Rho GTPase-activating protein 28	ARHGAP18;ARHGAP28	sp|Q8N392|RHG18_HUMAN Rho GTPase-activating protein 18 OS=Homo sapiens OX=9606 GN=ARHGAP18 PE=1 SV=3;tr|E9PL26|E9PL26_HUMAN Rho GTPase-activating protein 28 (Fragment) OS=Homo sapiens OX=9606 GN=ARHGAP28 PE=1 SV=1;tr|J3KT69|J3KT69_HUMAN Rho GTPase-activati
207400	241200	217000	280480	269640	275680	+		2.03514	0.313862	0.00922277	E7ESW5;Q5T5U3;A0A087WW76;A0A452Q6Z5;A0A1B0GV73;A0A1B0GW11;H0Y5T2;A0A1B0GTZ9	E7ESW5;Q5T5U3;A0A087WW76;A0A452Q6Z5;A0A1B0GV73	Rho GTPase-activating protein 21	ARHGAP21	tr|E7ESW5|E7ESW5_HUMAN Rho GTPase-activating protein 21 (Fragment) OS=Homo sapiens OX=9606 GN=ARHGAP21 PE=1 SV=1;sp|Q5T5U3|RHG21_HUMAN Rho GTPase-activating protein 21 OS=Homo sapiens OX=9606 GN=ARHGAP21 PE=1 SV=2;tr|A0A087WW76|A0A087WW76_HUMAN Rho GTPase-
19607	24133	8224.6	34845	40051	26749			1.00955	1.08729	0.0978261	F8VWZ8;Q52LW3	F8VWZ8;Q52LW3	Rho GTPase-activating protein 29	ARHGAP29	tr|F8VWZ8|F8VWZ8_HUMAN Rho GTPase-activating protein 29 OS=Homo sapiens OX=9606 GN=ARHGAP29 PE=1 SV=1;sp|Q52LW3|RHG29_HUMAN Rho GTPase-activating protein 29 OS=Homo sapiens OX=9606 GN=ARHGAP29 PE=1 SV=2
521020	630670	492510	422240	525190	475210			0.662092	-0.206303	0.217725	Q9NRY4	Q9NRY4	Rho GTPase-activating protein 35	ARHGAP35	sp|Q9NRY4|RHG35_HUMAN Rho GTPase-activating protein 35 OS=Homo sapiens OX=9606 GN=ARHGAP35 PE=1 SV=3
2.1872e+06	3.0033e+06	1.9407e+06	1.9606e+06	2.4395e+06	2.0523e+06			0.233931	-0.125696	0.583538	P52565;J3KTF8;J3QQX2;J3KRE2;J3KRY1;J3KS60	P52565;J3KTF8;J3QQX2;J3KRE2;J3KRY1	Rho GDP-dissociation inhibitor 1	ARHGDIA	sp|P52565|GDIR1_HUMAN Rho GDP-dissociation inhibitor 1 OS=Homo sapiens OX=9606 GN=ARHGDIA PE=1 SV=3;tr|J3KTF8|J3KTF8_HUMAN Rho GDP-dissociation inhibitor 1 (Fragment) OS=Homo sapiens OX=9606 GN=ARHGDIA PE=1 SV=8;tr|J3QQX2|J3QQX2_HUMAN Rho GDP-dissociation
2.1685e+06	2.8107e+06	2.2017e+06	2.1313e+06	2.4415e+06	2.2112e+06			0.213265	-0.0739714	0.611977	M0QZR4;Q92888;M0QYC1;M0R2C7;M0QYS3;M0QZH8;M0QXV6	M0QZR4;Q92888;M0QYC1	Rho guanine nucleotide exchange factor 1	ARHGEF1	tr|M0QZR4|M0QZR4_HUMAN Rho guanine nucleotide exchange factor 1 OS=Homo sapiens OX=9606 GN=ARHGEF1 PE=1 SV=1;sp|Q92888|ARHG1_HUMAN Rho guanine nucleotide exchange factor 1 OS=Homo sapiens OX=9606 GN=ARHGEF1 PE=1 SV=2;tr|M0QYC1|M0QYC1_HUMAN Rho guanine nucl
232180	257510	282540	215390	235160	239690			0.773799	-0.158855	0.168345	O15013;H0YAN8;E9PB39	O15013;H0YAN8;E9PB39	Rho guanine nucleotide exchange factor 10	ARHGEF10	sp|O15013|ARHGA_HUMAN Rho guanine nucleotide exchange factor 10 OS=Homo sapiens OX=9606 GN=ARHGEF10 PE=1 SV=4;tr|H0YAN8|H0YAN8_HUMAN Rho guanine nucleotide exchange factor 10 (Fragment) OS=Homo sapiens OX=9606 GN=ARHGEF10 PE=1 SV=1;tr|E9PB39|E9PB39_HUMAN R
342730	398120	364200	358030	396250	356710			0.0370304	0.00874519	0.918268	O15085	O15085	Rho guanine nucleotide exchange factor 11	ARHGEF11	sp|O15085|ARHGB_HUMAN Rho guanine nucleotide exchange factor 11 OS=Homo sapiens OX=9606 GN=ARHGEF11 PE=1 SV=1
1.7502e+06	1.9135e+06	1.6911e+06	1.666e+06	1.7614e+06	1.6627e+06			0.528483	-0.0716858	0.296153	Q9NZN5;E9PMR6	Q9NZN5;E9PMR6	Rho guanine nucleotide exchange factor 12	ARHGEF12	sp|Q9NZN5|ARHGC_HUMAN Rho guanine nucleotide exchange factor 12 OS=Homo sapiens OX=9606 GN=ARHGEF12 PE=1 SV=1;tr|E9PMR6|E9PMR6_HUMAN Rho guanine nucleotide exchange factor 12 OS=Homo sapiens OX=9606 GN=ARHGEF12 PE=1 SV=1
1.3511e+06	1.5126e+06	1.4943e+06	1.4532e+06	1.6084e+06	1.5779e+06			0.592757	0.090744	0.255413	Q96PE2;A0A2R8Y4D7;REV__Q8WY22;REV__A0A5F9ZHY7;REV__Q13751	Q96PE2;A0A2R8Y4D7	Rho guanine nucleotide exchange factor 17	ARHGEF17	sp|Q96PE2|ARHGH_HUMAN Rho guanine nucleotide exchange factor 17 OS=Homo sapiens OX=9606 GN=ARHGEF17 PE=1 SV=1;tr|A0A2R8Y4D7|A0A2R8Y4D7_HUMAN Rho guanine nucleotide exchange factor 17 OS=Homo sapiens OX=9606 GN=ARHGEF17 PE=1 SV=1
238230	290900	226270	278920	320730	313130			1.03298	0.279017	0.0926871	A0A590UK10;Q6ZSZ5;M0QZS0;A0A3B3IPE9;A0A087WZG4	A0A590UK10;Q6ZSZ5;M0QZS0;A0A3B3IPE9;A0A087WZG4	Rho guanine nucleotide exchange factor 18	ARHGEF18	tr|A0A590UK10|A0A590UK10_HUMAN Rho guanine nucleotide exchange factor 18 (Fragment) OS=Homo sapiens OX=9606 GN=ARHGEF18 PE=4 SV=1;sp|Q6ZSZ5|ARHGI_HUMAN Rho guanine nucleotide exchange factor 18 OS=Homo sapiens OX=9606 GN=ARHGEF18 PE=1 SV=4;tr|M0QZS0|M0QZS0
3.1151e+06	3.3898e+06	3.3224e+06	3.7251e+06	4.0839e+06	3.9315e+06	+		2.06912	0.256535	0.00852867	Q92974;V9GYM8;A0A5F9ZI21;Q5VY93;V9GYF0;V9GYG5;V9GYF5;V9GZ14;REV__J3KQ37;REV__Q99666;REV__A0A1W2PNU4;REV__P0DJD1;REV__A0A286YES2;REV__F8VYC4;REV__A6NKT7;REV__J3KNE0;REV__O14715;REV__P0DJD0	Q92974;V9GYM8;A0A5F9ZI21	Rho guanine nucleotide exchange factor 2	ARHGEF2	sp|Q92974|ARHG2_HUMAN Rho guanine nucleotide exchange factor 2 OS=Homo sapiens OX=9606 GN=ARHGEF2 PE=1 SV=4;tr|V9GYM8|V9GYM8_HUMAN Guanine nucleotide exchange factor H1 OS=Homo sapiens OX=9606 GN=ARHGEF2 PE=1 SV=1;tr|A0A5F9ZI21|A0A5F9ZI21_HUMAN Guanine nuc
33111	33709	28493	36783	34284	37976			1.04629	0.19687	0.0898898	D6RGZ3;Q8N1W1	D6RGZ3;Q8N1W1	Rho guanine nucleotide exchange factor 28	ARHGEF28	tr|D6RGZ3|D6RGZ3_HUMAN Rho guanine nucleotide exchange factor 28 OS=Homo sapiens OX=9606 GN=ARHGEF28 PE=1 SV=1;sp|Q8N1W1|ARG28_HUMAN Rho guanine nucleotide exchange factor 28 OS=Homo sapiens OX=9606 GN=ARHGEF28 PE=1 SV=3
90846	97198.1	102550	77188	74997	80306	+		2.27848	-0.320629	0.00526651	Q8TER5	Q8TER5	Rho guanine nucleotide exchange factor 40	ARHGEF40	sp|Q8TER5|ARH40_HUMAN Rho guanine nucleotide exchange factor 40 OS=Homo sapiens OX=9606 GN=ARHGEF40 PE=1 SV=3
820260	942149	774530	750120	823560	777700			0.498451	-0.105717	0.317358	B1ALK7;A0A2R8YG42;Q14155;E7EUY6;E9PDQ5;F6SJA5;Q15052;E7EU80	B1ALK7;A0A2R8YG42;Q14155;E7EUY6;E9PDQ5	Rho guanine nucleotide exchange factor 7	ARHGEF7	tr|B1ALK7|B1ALK7_HUMAN Rho guanine nucleotide exchange factor 7 OS=Homo sapiens OX=9606 GN=ARHGEF7 PE=1 SV=1;tr|A0A2R8YG42|A0A2R8YG42_HUMAN Rho guanine nucleotide exchange factor 7 OS=Homo sapiens OX=9606 GN=ARHGEF7 PE=1 SV=1;sp|Q14155|ARHG7_HUMAN Rho guan
4.8541e+06	5.4441e+06	5.1329e+06	4.9412e+06	5.2932e+06	5.9928e+06			0.298908	0.0695203	0.502449	O14497;H0Y488;A0A1B0GTU5;A0A087WUV6;H0YEW5;H0YCU6	O14497;H0Y488;A0A1B0GTU5	AT-rich interactive domain-containing protein 1A	ARID1A	sp|O14497|ARI1A_HUMAN AT-rich interactive domain-containing protein 1A OS=Homo sapiens OX=9606 GN=ARID1A PE=1 SV=3;tr|H0Y488|H0Y488_HUMAN AT-rich interactive domain-containing protein 1A OS=Homo sapiens OX=9606 GN=ARID1A PE=1 SV=2;tr|A0A1B0GTU5|A0A1B0GTU5_
1.4326e+06	1.7267e+06	1.428e+06	1.6492e+06	1.758e+06	1.8801e+06			0.921595	0.208621	0.119786	A0A3F2YNW7;Q8NFD5;A0A1B0GWJ2;A0A1B0GTJ8;A0A1B0GVK1;H0Y7H8;A0A1B0GV63;A0A1B0GTI6;H0Y3S9;H0Y2R3;A0A6I8PTU7	A0A3F2YNW7;Q8NFD5;A0A1B0GWJ2;A0A1B0GTJ8;A0A1B0GVK1;H0Y7H8;A0A1B0GV63	AT-rich interactive domain-containing protein 1B	ARID1B	tr|A0A3F2YNW7|A0A3F2YNW7_HUMAN AT-rich interactive domain-containing protein 1B OS=Homo sapiens OX=9606 GN=ARID1B PE=1 SV=1;sp|Q8NFD5|ARI1B_HUMAN AT-rich interactive domain-containing protein 1B OS=Homo sapiens OX=9606 GN=ARID1B PE=1 SV=2;tr|A0A1B0GWJ2|A0A
3.1982e+06	3.3765e+06	3.2419e+06	3.051e+06	3.1169e+06	3.5917e+06			0.0526444	-0.0118561	0.885841	Q68CP9;F8WCU9;F8W108;F8VWP4;A0A087WY37	Q68CP9;F8WCU9;F8W108	AT-rich interactive domain-containing protein 2	ARID2	sp|Q68CP9|ARID2_HUMAN AT-rich interactive domain-containing protein 2 OS=Homo sapiens OX=9606 GN=ARID2 PE=1 SV=2;tr|F8WCU9|F8WCU9_HUMAN AT-rich interactive domain-containing protein 2 (Fragment) OS=Homo sapiens OX=9606 GN=ARID2 PE=1 SV=2;tr|F8W108|F8W108_H
417540	465130	461520	362140	449110	424720			0.520726	-0.125271	0.301491	P29374;H7C485;C9J1W3	P29374;H7C485	AT-rich interactive domain-containing protein 4A	ARID4A	sp|P29374|ARI4A_HUMAN AT-rich interactive domain-containing protein 4A OS=Homo sapiens OX=9606 GN=ARID4A PE=1 SV=3;tr|H7C485|H7C485_HUMAN AT-rich interactive domain-containing protein 4A (Fragment) OS=Homo sapiens OX=9606 GN=ARID4A PE=1 SV=1
3.3905e+06	4.0836e+06	3.3317e+06	3.4684e+06	3.912e+06	4.1165e+06			0.315989	0.0919984	0.483071	Q4LE39;X6RCR8;H7C5R6;H0Y7Y8	Q4LE39	AT-rich interactive domain-containing protein 4B	ARID4B	sp|Q4LE39|ARI4B_HUMAN AT-rich interactive domain-containing protein 4B OS=Homo sapiens OX=9606 GN=ARID4B PE=1 SV=2
1.2359e+06	1.3569e+06	1.2374e+06	1.2447e+06	1.2377e+06	1.3344e+06			0.0267162	-0.00451279	0.940338	Q14865;A0A2R8Y5F2	Q14865	AT-rich interactive domain-containing protein 5B	ARID5B	sp|Q14865|ARI5B_HUMAN AT-rich interactive domain-containing protein 5B OS=Homo sapiens OX=9606 GN=ARID5B PE=1 SV=3
243530	299350	186120	166670	207800	189300			0.732212	-0.349766	0.185263	Q9Y4X5;H3BSK4;H3BNB9	Q9Y4X5;H3BSK4;H3BNB9	E3 ubiquitin-protein ligase ARIH1	ARIH1	sp|Q9Y4X5|ARI1_HUMAN E3 ubiquitin-protein ligase ARIH1 OS=Homo sapiens OX=9606 GN=ARIH1 PE=1 SV=2;tr|H3BSK4|H3BSK4_HUMAN E3 ubiquitin-protein ligase ARIH1 OS=Homo sapiens OX=9606 GN=ARIH1 PE=1 SV=1;tr|H3BNB9|H3BNB9_HUMAN RBR-type E3 ubiquitin transferase (
2.708e+06	2.0895e+06	2.327e+06	2.2e+06	2.1767e+06	2.1706e+06			0.450465	-0.113705	0.354434	B4DZG7;P40616;F8VYN9;F8W1Z8	B4DZG7;P40616;F8VYN9	ADP-ribosylation factor-like protein 1	ARL1	tr|B4DZG7|B4DZG7_HUMAN ADP-ribosylation factor-like protein 1 OS=Homo sapiens OX=9606 GN=ARL1 PE=1 SV=1;sp|P40616|ARL1_HUMAN ADP-ribosylation factor-like protein 1 OS=Homo sapiens OX=9606 GN=ARL1 PE=1 SV=1;tr|F8VYN9|F8VYN9_HUMAN ADP-ribosylation factor-lik
161280	89574.9	224020	110400	108290	142940			0.306884	-0.307104	0.493306	Q3SXY8	Q3SXY8	ADP-ribosylation factor-like protein 13B	ARL13B	sp|Q3SXY8|AR13B_HUMAN ADP-ribosylation factor-like protein 13B OS=Homo sapiens OX=9606 GN=ARL13B PE=1 SV=1
207240	320300	191030	263210	300660	302020			0.562816	0.304822	0.273643	Q8N8R7;E9PRK7	Q8N8R7;E9PRK7	ARL14 effector protein	ARL14EP	sp|Q8N8R7|AL14E_HUMAN ARL14 effector protein OS=Homo sapiens OX=9606 GN=ARL14EP PE=1 SV=1;tr|E9PRK7|E9PRK7_HUMAN ARL14 effector protein (Fragment) OS=Homo sapiens OX=9606 GN=ARL14EP PE=1 SV=1
504910	546680	530490	494220	519390	561710			0.039832	-0.00741768	0.912364	A0A087WUW9;Q9NXU5;A0A0B4J222;R4GN67	A0A087WUW9;Q9NXU5;A0A0B4J222	ADP-ribosylation factor-like protein 15	ARL15	tr|A0A087WUW9|A0A087WUW9_HUMAN ADP-ribosylation factor-like protein 15 OS=Homo sapiens OX=9606 GN=ARL15 PE=1 SV=1;sp|Q9NXU5|ARL15_HUMAN ADP-ribosylation factor-like protein 15 OS=Homo sapiens OX=9606 GN=ARL15 PE=1 SV=1;tr|A0A0B4J222|A0A0B4J222_HUMAN ADP-ri
1.6175e+06	1.5096e+06	1.7228e+06	1.3066e+06	1.3632e+06	1.4941e+06	+		1.30119	-0.220198	0.0499821	P36404;V9GYD0	P36404	ADP-ribosylation factor-like protein 2	ARL2	sp|P36404|ARL2_HUMAN ADP-ribosylation factor-like protein 2 OS=Homo sapiens OX=9606 GN=ARL2 PE=1 SV=4
1965.9	3491.2	2900.9	2658.4	4208.8	2774.8			0.264058	0.213646	0.54443	H3BU49;H3BM52;Q9Y2Y0	H3BU49;H3BM52;Q9Y2Y0	ADP-ribosylation factor-like protein 2-binding protein	ARL2BP	tr|H3BU49|H3BU49_HUMAN ADP-ribosylation factor-like protein 2-binding protein OS=Homo sapiens OX=9606 GN=ARL2BP PE=1 SV=1;tr|H3BM52|H3BM52_HUMAN ADP-ribosylation factor-like protein 2-binding protein (Fragment) OS=Homo sapiens OX=9606 GN=ARL2BP PE=1 SV=1;s
176550	211530	167540	139120	143230	153350	+		1.4542	-0.344652	0.0351402	P36405	P36405	ADP-ribosylation factor-like protein 3	ARL3	sp|P36405|ARL3_HUMAN ADP-ribosylation factor-like protein 3 OS=Homo sapiens OX=9606 GN=ARL3 PE=1 SV=2
461830	494210	464220	419330	453710	445740			1.07988	-0.107079	0.0831998	Q96KC2;Q9Y689	Q96KC2	ADP-ribosylation factor-like protein 5B	ARL5B	sp|Q96KC2|ARL5B_HUMAN ADP-ribosylation factor-like protein 5B OS=Homo sapiens OX=9606 GN=ARL5B PE=1 SV=1
156980	265140	142020	169920	202750	164510			0.0229449	-0.0202319	0.948539	A0A0C4DH18;F5GYV5;F8WCT1;F8WEP2;H7BZV4;A0A0C4DG62;Q66PJ3	A0A0C4DH18;F5GYV5;F8WCT1;F8WEP2;H7BZV4;A0A0C4DG62;Q66PJ3	ADP-ribosylation factor-like protein 6-interacting protein 4	ARL6IP4	tr|A0A0C4DH18|A0A0C4DH18_HUMAN ADP-ribosylation factor-like protein 6-interacting protein 4 OS=Homo sapiens OX=9606 GN=ARL6IP4 PE=1 SV=1;tr|F5GYV5|F5GYV5_HUMAN ADP-ribosylation factor-like protein 6-interacting protein 4 (Fragment) OS=Homo sapiens OX=9606
5.9554e+06	6.0782e+06	6.5036e+06	5.4137e+06	5.7206e+06	6.4976e+06			0.362321	-0.0754649	0.434189	O75915;F8WF90;C9JQU6;F8WF33	O75915	PRA1 family protein 3	ARL6IP5	sp|O75915|PRAF3_HUMAN PRA1 family protein 3 OS=Homo sapiens OX=9606 GN=ARL6IP5 PE=1 SV=1
914079	1.1199e+06	1.0166e+06	848830	933320	1.1586e+06			0.142121	-0.0603797	0.720906	Q8N6S5	Q8N6S5	ADP-ribosylation factor-like protein 6-interacting protein 6	ARL6IP6	sp|Q8N6S5|AR6P6_HUMAN ADP-ribosylation factor-like protein 6-interacting protein 6 OS=Homo sapiens OX=9606 GN=ARL6IP6 PE=1 SV=1
3.7626e+06	3.6082e+06	3.7398e+06	3.9701e+06	4.0537e+06	3.6967e+06			0.791466	0.0762272	0.161635	Q96BM9;A0A087X2J2	Q96BM9	ADP-ribosylation factor-like protein 8A	ARL8A	sp|Q96BM9|ARL8A_HUMAN ADP-ribosylation factor-like protein 8A OS=Homo sapiens OX=9606 GN=ARL8A PE=1 SV=1
560320	566740	557330	575000	690270	586490			0.71898	0.131786	0.190994	Q9NVJ2	Q9NVJ2	ADP-ribosylation factor-like protein 8B	ARL8B	sp|Q9NVJ2|ARL8B_HUMAN ADP-ribosylation factor-like protein 8B OS=Homo sapiens OX=9606 GN=ARL8B PE=1 SV=1
1.2934e+06	1.2911e+06	1.282e+06	1.2479e+06	1.3368e+06	1.2716e+06			0.0507239	-0.0044117	0.889767	Q9NVT9;E5RJ86;E5RHK3;E9PR92	Q9NVT9;E5RJ86	Armadillo repeat-containing protein 1	ARMC1	sp|Q9NVT9|ARMC1_HUMAN Armadillo repeat-containing protein 1 OS=Homo sapiens OX=9606 GN=ARMC1 PE=1 SV=1;tr|E5RJ86|E5RJ86_HUMAN Armadillo repeat-containing protein 1 (Fragment) OS=Homo sapiens OX=9606 GN=ARMC1 PE=1 SV=1
402190	420940	422680	428590	469550	480540			1.22851	0.144825	0.0590861	A0A0J9YWR7;A0A0J9YXE4;Q8N2F6;H7C2M7;A0A0J9YY38;A0A0J9YXV5;H7BXQ8;C9J5N7	A0A0J9YWR7;A0A0J9YXE4;Q8N2F6;H7C2M7;A0A0J9YY38;A0A0J9YXV5;H7BXQ8;C9J5N7	Armadillo repeat-containing protein 10	ARMC10	tr|A0A0J9YWR7|A0A0J9YWR7_HUMAN Armadillo repeat-containing protein 10 (Fragment) OS=Homo sapiens OX=9606 GN=ARMC10 PE=1 SV=1;tr|A0A0J9YXE4|A0A0J9YXE4_HUMAN Armadillo repeat-containing protein 10 (Fragment) OS=Homo sapiens OX=9606 GN=ARMC10 PE=1 SV=1;sp|Q8N
31614	70594	34403	31775	57732	49456			0.0620304	0.0802552	0.866901	Q8NEN0	Q8NEN0	Armadillo repeat-containing protein 2	ARMC2	sp|Q8NEN0|ARMC2_HUMAN Armadillo repeat-containing protein 2 OS=Homo sapiens OX=9606 GN=ARMC2 PE=1 SV=4
547470	670540	699710	461930	587500	541710			0.833297	-0.268359	0.146792	Q6NXE6;F5H4P3;B4E1N1;F5GWV0;F5H7V0;F5GZP0;F5H3X1;F5H052;H0YGQ5;H0YH65;F5H2X2;F5H2K4	Q6NXE6;F5H4P3;B4E1N1;F5GWV0	Armadillo repeat-containing protein 6	ARMC6	sp|Q6NXE6|ARMC6_HUMAN Armadillo repeat-containing protein 6 OS=Homo sapiens OX=9606 GN=ARMC6 PE=1 SV=2;tr|F5H4P3|F5H4P3_HUMAN Armadillo repeat-containing protein 6 (Fragment) OS=Homo sapiens OX=9606 GN=ARMC6 PE=1 SV=1;tr|B4E1N1|B4E1N1_HUMAN Armadillo repea
260370	293880	254130	247560	289470	270610			0.00468148	-0.00131607	0.989278	Q8IUR7;G5E9V6;B7Z637;C9JAA7;C9JBY2;G5E9V7;C9J8P8;C9J2I1	Q8IUR7;G5E9V6;B7Z637;C9JAA7;C9JBY2;G5E9V7	Armadillo repeat-containing protein 8	ARMC8	sp|Q8IUR7|ARMC8_HUMAN Armadillo repeat-containing protein 8 OS=Homo sapiens OX=9606 GN=ARMC8 PE=1 SV=2;tr|G5E9V6|G5E9V6_HUMAN Armadillo repeat-containing protein 8 OS=Homo sapiens OX=9606 GN=ARMC8 PE=1 SV=1;tr|B7Z637|B7Z637_HUMAN Armadillo repeat-containin
493920	623240	417560	381960	483660	435030			0.508944	-0.225839	0.309782	A0A2Q3DP09;Q7Z3E5;H7C3U7;H7BZY2;C9J535;H7BZA2;C9JW07	A0A2Q3DP09;Q7Z3E5;H7C3U7;H7BZY2;C9J535;H7BZA2	LisH domain-containing protein ARMC9	ARMC9	tr|A0A2Q3DP09|A0A2Q3DP09_HUMAN LisH domain-containing protein ARMC9 OS=Homo sapiens OX=9606 GN=ARMC9 PE=1 SV=1;sp|Q7Z3E5|ARMC9_HUMAN LisH domain-containing protein ARMC9 OS=Homo sapiens OX=9606 GN=ARMC9 PE=1 SV=3;tr|H7C3U7|H7C3U7_HUMAN LisH domain-containi
3.0263e+06	3.1899e+06	3.2294e+06	2.8999e+06	3.2353e+06	3.4754e+06			0.094999	0.0215829	0.803528	Q9UH62;H3BV87;H3BM63	Q9UH62	Armadillo repeat-containing X-linked protein 3	ARMCX3	sp|Q9UH62|ARMX3_HUMAN Armadillo repeat-containing X-linked protein 3 OS=Homo sapiens OX=9606 GN=ARMCX3 PE=1 SV=1
351280	495820	353490	275910	379530	338250			0.554952	-0.265869	0.278643	Q9H993;F5GZY1	Q9H993;F5GZY1	Protein-glutamate O-methyltransferase	ARMT1	sp|Q9H993|ARMT1_HUMAN Damage-control phosphatase ARMT1 OS=Homo sapiens OX=9606 GN=ARMT1 PE=1 SV=1;tr|F5GZY1|F5GZY1_HUMAN Sugar phosphate phosphatase OS=Homo sapiens OX=9606 GN=ARMT1 PE=1 SV=1
808200	921401	831200	817180	867530	898420			0.0685757	0.0137405	0.853934	P27540;A6NGV6;A0A087WVE9;Q9HBZ2	P27540;A6NGV6	Aryl hydrocarbon receptor nuclear translocator	ARNT	sp|P27540|ARNT_HUMAN Aryl hydrocarbon receptor nuclear translocator OS=Homo sapiens OX=9606 GN=ARNT PE=1 SV=1;tr|A6NGV6|A6NGV6_HUMAN Aryl hydrocarbon receptor nuclear translocator OS=Homo sapiens OX=9606 GN=ARNT PE=1 SV=4
6.8992e+06	7.6587e+06	6.8128e+06	6.1721e+06	6.7616e+06	7.2426e+06			0.418134	-0.084048	0.381827	A0A1W2PNV4;C9JEY1;C9K057;E9PF58;F8VXW2;C9JTT6;C9JBJ7	A0A1W2PNV4;C9JEY1;C9K057		ARPC1B	tr|A0A1W2PNV4|A0A1W2PNV4_HUMAN Uncharacterized protein OS=Homo sapiens OX=9606 PE=3 SV=1;tr|C9JEY1|C9JEY1_HUMAN Actin-related protein 2/3 complex subunit 1B (Fragment) OS=Homo sapiens OX=9606 GN=ARPC1B PE=1 SV=2;tr|C9K057|C9K057_HUMAN Actin-related protein
748310	1.0247e+06	669840	764690	928730	964981			0.262035	0.138684	0.546972	O15143	O15143	Actin-related protein 2/3 complex subunit 1B	ARPC1B	sp|O15143|ARC1B_HUMAN Actin-related protein 2/3 complex subunit 1B OS=Homo sapiens OX=9606 GN=ARPC1B PE=1 SV=3
8.0362e+06	9.3627e+06	7.842e+06	7.1076e+06	7.8148e+06	8.2719e+06			0.515603	-0.120289	0.305069	O15144;H7C3F9;C9JTV5;G5E9J0;G5E9S7	O15144	Actin-related protein 2/3 complex subunit 2	ARPC2	sp|O15144|ARPC2_HUMAN Actin-related protein 2/3 complex subunit 2 OS=Homo sapiens OX=9606 GN=ARPC2 PE=1 SV=1
1.7604e+06	2.1415e+06	1.6202e+06	1.7206e+06	1.9477e+06	1.9839e+06			0.108643	0.0407747	0.778676	O15145;F8VR50;C9JZD1	O15145	Actin-related protein 2/3 complex subunit 3	ARPC3	sp|O15145|ARPC3_HUMAN Actin-related protein 2/3 complex subunit 3 OS=Homo sapiens OX=9606 GN=ARPC3 PE=1 SV=3
3.0997e+06	3.5083e+06	3.1076e+06	2.5586e+06	2.9976e+06	3.0222e+06			0.860982	-0.181313	0.137727	F8WCF6;P59998;F8WDD7;H7C0A3;A0A0A6YYG9;R4GN08;F8WE39	F8WCF6;P59998;F8WDD7;H7C0A3;A0A0A6YYG9	Actin-related protein 2/3 complex subunit 4	ARPC4-TTLL3;ARPC4	tr|F8WCF6|F8WCF6_HUMAN Actin-related protein 2/3 complex subunit 4 OS=Homo sapiens OX=9606 GN=ARPC4-TTLL3 PE=3 SV=1;sp|P59998|ARPC4_HUMAN Actin-related protein 2/3 complex subunit 4 OS=Homo sapiens OX=9606 GN=ARPC4 PE=1 SV=3;tr|F8WDD7|F8WDD7_HUMAN Actin-re
6.1052e+06	6.9759e+06	5.8251e+06	4.7154e+06	5.5972e+06	5.67e+06			0.983781	-0.243089	0.103805	O15511;B1ALC0	O15511;B1ALC0	Actin-related protein 2/3 complex subunit 5	ARPC5	sp|O15511|ARPC5_HUMAN Actin-related protein 2/3 complex subunit 5 OS=Homo sapiens OX=9606 GN=ARPC5 PE=1 SV=3;tr|B1ALC0|B1ALC0_HUMAN Actin-related protein 2/3 complex subunit 5 OS=Homo sapiens OX=9606 GN=ARPC5 PE=1 SV=1
754370	851790	716340	645190	763380	819200			0.192471	-0.0633577	0.641991	Q9BPX5	Q9BPX5	Actin-related protein 2/3 complex subunit 5-like protein	ARPC5L	sp|Q9BPX5|ARP5L_HUMAN Actin-related protein 2/3 complex subunit 5-like protein OS=Homo sapiens OX=9606 GN=ARPC5L PE=1 SV=1
118220	158570	117490	102490	107850	103930			1.01739	-0.313004	0.0960745	H0YMP5;H0YL03;H0YMK0;H0YL85;A0A0A6YYH1;Q7Z6K5	H0YMP5;H0YL03;H0YMK0;H0YL85;A0A0A6YYH1;Q7Z6K5	Arpin	ARPIN;C15orf38-AP3S2	tr|H0YMP5|H0YMP5_HUMAN Arpin OS=Homo sapiens OX=9606 GN=ARPIN PE=1 SV=1;tr|H0YL03|H0YL03_HUMAN Arpin (Fragment) OS=Homo sapiens OX=9606 GN=ARPIN PE=3 SV=1;tr|H0YMK0|H0YMK0_HUMAN Arpin (Fragment) OS=Homo sapiens OX=9606 GN=ARPIN-AP3S2 PE=3 SV=1;tr|H0YL85|H0
63478	100080	46207	66307	76805	84163			0.207967	0.182033	0.619489	H0YET9;P49407;E9PM35	H0YET9;P49407	Beta-arrestin-1	ARRB1	tr|H0YET9|H0YET9_HUMAN Beta-arrestin-1 (Fragment) OS=Homo sapiens OX=9606 GN=ARRB1 PE=1 SV=1;sp|P49407|ARRB1_HUMAN Beta-arrestin-1 OS=Homo sapiens OX=9606 GN=ARRB1 PE=1 SV=2
152040	120330	148150	90844	117150	103340	+		1.34831	-0.433762	0.0448423	Q96B67	Q96B67	Arrestin domain-containing protein 3	ARRDC3	sp|Q96B67|ARRD3_HUMAN Arrestin domain-containing protein 3 OS=Homo sapiens OX=9606 GN=ARRDC3 PE=1 SV=1
967410	792600	1.0755e+06	979470	845880	935721			0.0726207	-0.0297076	0.846017	A0A0C4DFZ2;P15289	A0A0C4DFZ2;P15289	Arylsulfatase A;Arylsulfatase A component B;Arylsulfatase A component C	ARSA	tr|A0A0C4DFZ2|A0A0C4DFZ2_HUMAN Arylsulfatase A OS=Homo sapiens OX=9606 GN=ARSA PE=1 SV=1;sp|P15289|ARSA_HUMAN Arylsulfatase A OS=Homo sapiens OX=9606 GN=ARSA PE=1 SV=3
425130	426220	441310	316150	341370	367400	+		2.18433	-0.337332	0.00654131	P15848;A0A2U3U034	P15848;A0A2U3U034	Arylsulfatase B	ARSB	sp|P15848|ARSB_HUMAN Arylsulfatase B OS=Homo sapiens OX=9606 GN=ARSB PE=1 SV=1;tr|A0A2U3U034|A0A2U3U034_HUMAN Arylsulfatase B OS=Homo sapiens OX=9606 GN=ARSB PE=1 SV=1
151840	160750	199330	156160	163590	188730			0.00990993	-0.00436529	0.97744	H7C484;Q9H2C2;F6QB42;H7C0E7;A0A0A0MRI7	H7C484;Q9H2C2;F6QB42;H7C0E7;A0A0A0MRI7	Protein ARV1	ARV1	tr|H7C484|H7C484_HUMAN Protein ARV1 (Fragment) OS=Homo sapiens OX=9606 GN=ARV1 PE=1 SV=1;sp|Q9H2C2|ARV1_HUMAN Protein ARV1 OS=Homo sapiens OX=9606 GN=ARV1 PE=1 SV=1;tr|F6QB42|F6QB42_HUMAN Protein ARV1 OS=Homo sapiens OX=9606 GN=ARV1 PE=1 SV=1;tr|H7C0E7|H7C
2.8581e+06	3.5459e+06	2.7871e+06	2.3921e+06	2.9614e+06	2.6842e+06			0.601407	-0.190308	0.250376	Q13510;A0A1B0GTM3;A0A1B0GUA4;A0A1B0GW68;A0A1B0GUE3;A0A1B0GUH5;A0A1B0GTZ5;E7EMM4;A0A1B0GUW4;A0A1B0GTP7;A0A1B0GUG1;A0A1B0GVG2;A0A1B0GU62;A0A1B0GVE7;A0A1B0GV06;A0A1B0GUB3;A0A1B0GW66;A0A1B0GU06;A0A1B0GVJ1;A0A1B0GW48;A0A1B0GUJ3;A0A1B0GV95;A0A1B0GVA3;A0A1B0GVC9	Q13510;A0A1B0GTM3;A0A1B0GUA4;A0A1B0GW68;A0A1B0GUE3;A0A1B0GUH5;A0A1B0GTZ5;E7EMM4;A0A1B0GUW4;A0A1B0GTP7;A0A1B0GUG1;A0A1B0GVG2;A0A1B0GU62;A0A1B0GVE7	Acid ceramidase;Acid ceramidase subunit alpha;Acid ceramidase subunit beta	ASAH1	sp|Q13510|ASAH1_HUMAN Acid ceramidase OS=Homo sapiens OX=9606 GN=ASAH1 PE=1 SV=5;tr|A0A1B0GTM3|A0A1B0GTM3_HUMAN Acid ceramidase OS=Homo sapiens OX=9606 GN=ASAH1 PE=1 SV=1;tr|A0A1B0GUA4|A0A1B0GUA4_HUMAN Acid ceramidase OS=Homo sapiens OX=9606 GN=ASAH1 PE=1
725340	717180	795560	660970	737980	691070			0.677274	-0.0986557	0.210245	H0YBF7;A0A0A0MRE5;Q9ULH1;H0YBM4;E5RFD9	H0YBF7;A0A0A0MRE5;Q9ULH1	Arf-GAP with SH3 domain, ANK repeat and PH domain-containing protein 1	ASAP1	tr|H0YBF7|H0YBF7_HUMAN Arf-GAP with SH3 domain, ANK repeat and PH domain-containing protein 1 (Fragment) OS=Homo sapiens OX=9606 GN=ASAP1 PE=1 SV=1;tr|A0A0A0MRE5|A0A0A0MRE5_HUMAN Arf-GAP with SH3 domain, ANK repeat and PH domain-containing protein 1 OS=Hom
246530	232160	230500	206820	212720	226150			1.29958	-0.135679	0.0501674	H0YER2;H0YE76;H0YCB3;A0A5F9ZH79;A0A5F9ZHP1;Q8N9N2;A0A5F9ZI10;A0A5K1VW55;A0A5F9ZI37	H0YER2;H0YE76;H0YCB3;A0A5F9ZH79;A0A5F9ZHP1;Q8N9N2;A0A5F9ZI10;A0A5K1VW55;A0A5F9ZI37	Activating signal cointegrator 1 complex subunit 1	ASCC1	tr|H0YER2|H0YER2_HUMAN Activating signal cointegrator 1 complex subunit 1 (Fragment) OS=Homo sapiens OX=9606 GN=ASCC1 PE=1 SV=1;tr|H0YE76|H0YE76_HUMAN Activating signal cointegrator 1 complex subunit 1 (Fragment) OS=Homo sapiens OX=9606 GN=ASCC1 PE=1 SV=2;
545890	659950	490880	548390	581070	561880			0.0154919	0.00594648	0.964957	Q9H1I8;B1AH59	Q9H1I8	Activating signal cointegrator 1 complex subunit 2	ASCC2	sp|Q9H1I8|ASCC2_HUMAN Activating signal cointegrator 1 complex subunit 2 OS=Homo sapiens OX=9606 GN=ASCC2 PE=1 SV=3
4.4772e+06	5.0035e+06	4.1385e+06	4.2146e+06	4.6182e+06	4.3337e+06			0.197407	-0.0454394	0.634737	Q8N3C0;E5RFZ0;J3KNJ4	Q8N3C0	Activating signal cointegrator 1 complex subunit 3	ASCC3	sp|Q8N3C0|ASCC3_HUMAN Activating signal cointegrator 1 complex subunit 3 OS=Homo sapiens OX=9606 GN=ASCC3 PE=1 SV=3
1.9498e+06	2.4434e+06	1.7539e+06	1.706e+06	1.8837e+06	1.8283e+06			0.502783	-0.169365	0.314208	Q9Y294	Q9Y294	Histone chaperone ASF1A	ASF1A	sp|Q9Y294|ASF1A_HUMAN Histone chaperone ASF1A OS=Homo sapiens OX=9606 GN=ASF1A PE=1 SV=1
20680	17736	30358	12950	16661	20545			0.668915	-0.442927	0.214331	K7ES22;Q9NVP2;K7EIL9;K7ELW9	K7ES22;Q9NVP2	Histone chaperone ASF1B	ASF1B	tr|K7ES22|K7ES22_HUMAN Histone chaperone ASF1B OS=Homo sapiens OX=9606 GN=ASF1B PE=1 SV=1;sp|Q9NVP2|ASF1B_HUMAN Histone chaperone ASF1B OS=Homo sapiens OX=9606 GN=ASF1B PE=1 SV=1
3.1359e+06	7.7269e+06	2.2854e+06	3.1864e+06	5.3191e+06	3.8509e+06			0.0475714	0.0790297	0.896249	Q9NR48	Q9NR48	Histone-lysine N-methyltransferase ASH1L	ASH1L	sp|Q9NR48|ASH1L_HUMAN Histone-lysine N-methyltransferase ASH1L OS=Homo sapiens OX=9606 GN=ASH1L PE=1 SV=2
5.5998e+06	5.5368e+06	5.8547e+06	4.9914e+06	5.3594e+06	5.9625e+06			0.325691	-0.0621967	0.472399	Q9UBL3;F5H8F7;H0YBF6;H0YAQ0;E5RFH5	Q9UBL3;F5H8F7	Set1/Ash2 histone methyltransferase complex subunit ASH2	ASH2L	sp|Q9UBL3|ASH2L_HUMAN Set1/Ash2 histone methyltransferase complex subunit ASH2 OS=Homo sapiens OX=9606 GN=ASH2L PE=1 SV=1;tr|F5H8F7|F5H8F7_HUMAN Set1/Ash2 histone methyltransferase complex subunit ASH2 OS=Homo sapiens OX=9606 GN=ASH2L PE=1 SV=1
111180	127530	87730	104250	112970	108290			0.0249373	0.0120036	0.944197	A0A5F9ZHM8;P04424;A0A5F9ZI35;A0A5F9ZHC6;H7C0S8;F8W943	A0A5F9ZHM8;P04424;A0A5F9ZI35;A0A5F9ZHC6;H7C0S8;F8W943	Argininosuccinate lyase	ASL	tr|A0A5F9ZHM8|A0A5F9ZHM8_HUMAN Argininosuccinate lyase (Fragment) OS=Homo sapiens OX=9606 GN=ASL PE=1 SV=1;sp|P04424|ARLY_HUMAN Argininosuccinate lyase OS=Homo sapiens OX=9606 GN=ASL PE=1 SV=4;tr|A0A5F9ZI35|A0A5F9ZI35_HUMAN Argininosuccinate lyase (Fragmen
679690	694890	680610	523260	530270	592140	+		2.30605	-0.322766	0.00494253	O95671	O95671	N-acetylserotonin O-methyltransferase-like protein	ASMTL	sp|O95671|ASML_HUMAN Probable bifunctional dTTP/UTP pyrophosphatase/methyltransferase protein OS=Homo sapiens OX=9606 GN=ASMTL PE=1 SV=3
2.1075e+06	2.42e+06	2.0391e+06	1.7564e+06	1.9224e+06	1.9158e+06			1.23459	-0.228331	0.0582659	O43681	O43681	ATPase ASNA1	ASNA1	sp|O43681|GET3_HUMAN ATPase GET3 OS=Homo sapiens OX=9606 GN=GET3 PE=1 SV=2
1.3601e+06	1.4863e+06	1.4276e+06	1.1359e+06	1.2005e+06	1.3095e+06	+		1.51812	-0.230847	0.0303306	P08243;F8WEJ5;C9JT45;C9J057;C9JM09;C9JLN6	P08243	Asparagine synthetase [glutamine-hydrolyzing]	ASNS	sp|P08243|ASNS_HUMAN Asparagine synthetase [glutamine-hydrolyzing] OS=Homo sapiens OX=9606 GN=ASNS PE=1 SV=4
3.4084e+07	2.4179e+07	4.8035e+07	2.6448e+07	2.4577e+07	3.1557e+07			0.445105	-0.316168	0.358835	Q12797;E5RHK2;A0A087WW51;E5RG56;E5RHJ2;E5RJL3;A0A087WUJ2;E5RG29;G3XAN5	Q12797	Aspartyl/asparaginyl beta-hydroxylase	ASPH	sp|Q12797|ASPH_HUMAN Aspartyl/asparaginyl beta-hydroxylase OS=Homo sapiens OX=9606 GN=ASPH PE=1 SV=3
90774	83261	86580.9	85825	89005.9	96686			0.394443	0.0582123	0.403234	Q5U4P2	Q5U4P2	Aspartate beta-hydroxylase domain-containing protein 1	ASPHD1	sp|Q5U4P2|ASPH1_HUMAN Aspartate beta-hydroxylase domain-containing protein 1 OS=Homo sapiens OX=9606 GN=ASPHD1 PE=1 SV=3
667750	802640	717110	688440	790990	807550			0.241422	0.0647615	0.573559	Q8IZT6;Q5VYL4	Q8IZT6	Abnormal spindle-like microcephaly-associated protein	ASPM	sp|Q8IZT6|ASPM_HUMAN Abnormal spindle-like microcephaly-associated protein OS=Homo sapiens OX=9606 GN=ASPM PE=1 SV=2
291700	305940	325590	292340	355510	306320			0.171874	0.0439294	0.673171	Q5T6L5;Q5T6L6;P00966	Q5T6L5;Q5T6L6;P00966	Argininosuccinate synthase	ASS1	tr|Q5T6L5|Q5T6L5_HUMAN Citrulline--aspartate ligase (Fragment) OS=Homo sapiens OX=9606 GN=ASS1 PE=1 SV=1;tr|Q5T6L6|Q5T6L6_HUMAN Citrulline--aspartate ligase (Fragment) OS=Homo sapiens OX=9606 GN=ASS1 PE=1 SV=1;sp|P00966|ASSY_HUMAN Argininosuccinate synthas
4.0669e+06	3.8876e+06	4.6685e+06	3.9032e+06	3.9219e+06	4.3762e+06			0.185371	-0.0466258	0.652573	Q9NVM9;H0YH12;F5H457;F8VRX9;H0YIA9;F5H5W1	Q9NVM9;H0YH12	Protein asunder homolog	ASUN	sp|Q9NVM9|INT13_HUMAN Integrator complex subunit 13 OS=Homo sapiens OX=9606 GN=INTS13 PE=1 SV=2;tr|H0YH12|H0YH12_HUMAN Integrator complex subunit 13 (Fragment) OS=Homo sapiens OX=9606 GN=INTS13 PE=1 SV=1
3.7961e+06	3.7546e+06	4.0659e+06	3.7854e+06	3.9732e+06	4.4555e+06			0.373173	0.0698611	0.423474	Q8NBU5	Q8NBU5	ATPase family AAA domain-containing protein 1	ATAD1	sp|Q8NBU5|ATAD1_HUMAN ATPase family AAA domain-containing protein 1 OS=Homo sapiens OX=9606 GN=ATAD1 PE=1 SV=1
8.6013e+06	1.0084e+07	1.0235e+07	8.82289e+06	1.0534e+07	1.1185e+07			0.227906	0.0759125	0.591689	Q6PL18;A0A0B4J211;Q9ULI0;E5RHW7;E5RIP2	Q6PL18;A0A0B4J211	ATPase family AAA domain-containing protein 2	ATAD2	sp|Q6PL18|ATAD2_HUMAN ATPase family AAA domain-containing protein 2 OS=Homo sapiens OX=9606 GN=ATAD2 PE=1 SV=1;tr|A0A0B4J211|A0A0B4J211_HUMAN ATPase family AAA domain-containing protein 2 OS=Homo sapiens OX=9606 GN=ATAD2 PE=1 SV=1
1.1166e+07	1.1419e+07	1.2952e+07	1.1665e+07	1.2452e+07	1.4775e+07			0.445555	0.125999	0.358464	Q9NVI7;Q5SV16;Q5T2N8;J3QSF3	Q9NVI7	ATPase family AAA domain-containing protein 3A	ATAD3A	sp|Q9NVI7|ATD3A_HUMAN ATPase family AAA domain-containing protein 3A OS=Homo sapiens OX=9606 GN=ATAD3A PE=1 SV=2
1.9325e+07	1.8823e+07	2.1926e+07	1.9232e+07	1.9833e+07	2.3504e+07			0.191029	0.0562375	0.644127	Q5T9A4;A0A5K1VW56	Q5T9A4	ATPase family AAA domain-containing protein 3B	ATAD3B	sp|Q5T9A4|ATD3B_HUMAN ATPase family AAA domain-containing protein 3B OS=Homo sapiens OX=9606 GN=ATAD3B PE=1 SV=1
1.4404e+06	1.5656e+06	1.8936e+06	1.4862e+06	1.7366e+06	1.8443e+06			0.128457	0.0522175	0.743949	Q96QE3;A0A075B754	Q96QE3;A0A075B754	ATPase family AAA domain-containing protein 5	ATAD5	sp|Q96QE3|ATAD5_HUMAN ATPase family AAA domain-containing protein 5 OS=Homo sapiens OX=9606 GN=ATAD5 PE=1 SV=4;tr|A0A075B754|A0A075B754_HUMAN ATPase family AAA domain-containing protein 5 OS=Homo sapiens OX=9606 GN=ATAD5 PE=1 SV=1
39821	43093	35666	49021	46148	51071	+		1.56499	0.305547	0.0272278	P18846	P18846	Cyclic AMP-dependent transcription factor ATF-1	ATF1	sp|P18846|ATF1_HUMAN Cyclic AMP-dependent transcription factor ATF-1 OS=Homo sapiens OX=9606 GN=ATF1 PE=1 SV=2
709120	738940	782780	598860	545670	752100			0.792056	-0.246307	0.161415	P15336;H7C2N6;B8ZZU6;E9PBF9;F5H629;E9PEK8;C9JCI8	P15336;H7C2N6;B8ZZU6;E9PBF9;F5H629	Cyclic AMP-dependent transcription factor ATF-2	ATF2	sp|P15336|ATF2_HUMAN Cyclic AMP-dependent transcription factor ATF-2 OS=Homo sapiens OX=9606 GN=ATF2 PE=1 SV=4;tr|H7C2N6|H7C2N6_HUMAN Cyclic AMP-dependent transcription factor ATF-2 (Fragment) OS=Homo sapiens OX=9606 GN=ATF2 PE=1 SV=1;tr|B8ZZU6|B8ZZU6_HUMA
183020	224510	158080	206820	244750	265300			0.90046	0.349291	0.125759	P18850	P18850	Cyclic AMP-dependent transcription factor ATF-6 alpha;Processed cyclic AMP-dependent transcription factor ATF-6 alpha	ATF6	sp|P18850|ATF6A_HUMAN Cyclic AMP-dependent transcription factor ATF-6 alpha OS=Homo sapiens OX=9606 GN=ATF6 PE=1 SV=3
386900	416550	479050	335180	337480	440130			0.598188	-0.210986	0.252239	Q99941;H0Y7D7;A0A0G2JIM1	Q99941;H0Y7D7	Cyclic AMP-dependent transcription factor ATF-6 beta;Processed cyclic AMP-dependent transcription factor ATF-6 beta	ATF6B	sp|Q99941|ATF6B_HUMAN Cyclic AMP-dependent transcription factor ATF-6 beta OS=Homo sapiens OX=9606 GN=ATF6B PE=1 SV=2;tr|H0Y7D7|H0Y7D7_HUMAN Cyclic AMP-dependent transcription factor ATF-6 beta OS=Homo sapiens OX=9606 GN=ATF6B PE=1 SV=2
1.4447e+06	1.609e+06	1.4764e+06	1.3032e+06	1.3646e+06	1.6784e+06			0.213915	-0.0671317	0.611062	P17544;K7ELQ4;H0YFV2;K7ESA4;Q02930	P17544;K7ELQ4	Cyclic AMP-dependent transcription factor ATF-7	ATF7	sp|P17544|ATF7_HUMAN Cyclic AMP-dependent transcription factor ATF-7 OS=Homo sapiens OX=9606 GN=ATF7 PE=1 SV=3;tr|K7ELQ4|K7ELQ4_HUMAN Cyclic AMP-dependent transcription factor ATF-7 OS=Homo sapiens OX=9606 GN=ATF7-NPFF PE=3 SV=1
610160	637270	537600	587570	620210	688680			0.368885	0.0879091	0.427676	Q6VMQ6;A8MV73;F5H221;F8WE35;F5H8I0;F5H2W9;F5H2H9;F5GZ10;F5H502;F5H1K9;F5H3C4;F5GZ98;F5H6X8;F5H592	Q6VMQ6;A8MV73	Activating transcription factor 7-interacting protein 1	ATF7IP	sp|Q6VMQ6|MCAF1_HUMAN Activating transcription factor 7-interacting protein 1 OS=Homo sapiens OX=9606 GN=ATF7IP PE=1 SV=3;tr|A8MV73|A8MV73_HUMAN Activating transcription factor 7-interacting protein 1 (Fragment) OS=Homo sapiens OX=9606 GN=ATF7IP PE=1 SV=2
71928	89426	56129	68429	82535	70112			0.0735796	0.0444272	0.844152	F8VVA0;F8VQD9;Q9BSB4	F8VVA0;F8VQD9;Q9BSB4	Autophagy-related protein 101	ATG101	tr|F8VVA0|F8VVA0_HUMAN Autophagy-related protein 101 (Fragment) OS=Homo sapiens OX=9606 GN=ATG101 PE=1 SV=1;tr|F8VQD9|F8VQD9_HUMAN Autophagy-related protein 101 (Fragment) OS=Homo sapiens OX=9606 GN=ATG101 PE=1 SV=1;sp|Q9BSB4|ATGA1_HUMAN Autophagy-related
49045	62661	36511	52192	58388	49094			0.228753	0.138347	0.590537	E7EVC7;Q676U5	E7EVC7;Q676U5	Autophagy-related protein 16-1	ATG16L1	tr|E7EVC7|E7EVC7_HUMAN Autophagy-related protein 16-1 OS=Homo sapiens OX=9606 GN=ATG16L1 PE=1 SV=1;sp|Q676U5|A16L1_HUMAN Autophagy-related protein 16-1 OS=Homo sapiens OX=9606 GN=ATG16L1 PE=1 SV=2
119990	143120	120510	108820	127310	111800			0.56785	-0.13936	0.270489	Q96BY7;H7C3T2;Q2TAZ0	Q96BY7;H7C3T2;Q2TAZ0	Autophagy-related protein 2 homolog B;Autophagy-related protein 2 homolog A	ATG2B;ATG2A	sp|Q96BY7|ATG2B_HUMAN Autophagy-related protein 2 homolog B OS=Homo sapiens OX=9606 GN=ATG2B PE=1 SV=5;tr|H7C3T2|H7C3T2_HUMAN Autophagy-related protein 2 homolog A (Fragment) OS=Homo sapiens OX=9606 GN=ATG2A PE=1 SV=1;sp|Q2TAZ0|ATG2A_HUMAN Autophagy-relate
608180	761350	533580	482490	594590	512280			0.646751	-0.249811	0.225553	Q9NT62;C9JNW8	Q9NT62	Ubiquitin-like-conjugating enzyme ATG3	ATG3	sp|Q9NT62|ATG3_HUMAN Ubiquitin-like-conjugating enzyme ATG3 OS=Homo sapiens OX=9606 GN=ATG3 PE=1 SV=1
87394.9	110190	84468	81577	96650	90647			0.167689	-0.0622285	0.679691	Q9Y4P1;C9JIK8	Q9Y4P1;C9JIK8	Cysteine protease ATG4B	ATG4B	sp|Q9Y4P1|ATG4B_HUMAN Cysteine protease ATG4B OS=Homo sapiens OX=9606 GN=ATG4B PE=1 SV=2;tr|C9JIK8|C9JIK8_HUMAN Cysteine protease (Fragment) OS=Homo sapiens OX=9606 GN=ATG4B PE=1 SV=1
48190	68265	48100	42095	51840	45924			0.50841	-0.219651	0.310163	A0A1B0GV54;A0A1B0GUS1;L7UQJ2;A0A2R8Y718;Q9H1Y0	A0A1B0GV54;A0A1B0GUS1;L7UQJ2;A0A2R8Y718;Q9H1Y0	Autophagy protein 5	ATG5	tr|A0A1B0GV54|A0A1B0GV54_HUMAN Autophagy protein 5 OS=Homo sapiens OX=9606 GN=ATG5 PE=1 SV=1;tr|A0A1B0GUS1|A0A1B0GUS1_HUMAN Autophagy protein 5 OS=Homo sapiens OX=9606 GN=ATG5 PE=1 SV=1;tr|L7UQJ2|L7UQJ2_HUMAN Autophagy protein 5 OS=Homo sapiens OX=9606 GN=
667090	768080	655190	608750	714890	663360			0.298376	-0.0725638	0.503065	O95352;C9J415;C9JFF4;C9JGL2;F8WDY9;C9JNU2;C9JKA3;C9JE55	O95352	Ubiquitin-like modifier-activating enzyme ATG7	ATG7	sp|O95352|ATG7_HUMAN Ubiquitin-like modifier-activating enzyme ATG7 OS=Homo sapiens OX=9606 GN=ATG7 PE=1 SV=1
1.0242e+06	896630	1.5148e+06	974600	1.1047e+06	1.0535e+06			0.157822	-0.0981598	0.69531	Q7Z3C6;H7C152;C9JX27;C9IYZ9;C9JKV7;C9JDK4;C9JXG2;C9JS65;C9JFV2;C9JD65;F2Z3I6	Q7Z3C6;H7C152	Autophagy-related protein 9A	ATG9A	sp|Q7Z3C6|ATG9A_HUMAN Autophagy-related protein 9A OS=Homo sapiens OX=9606 GN=ATG9A PE=1 SV=3;tr|H7C152|H7C152_HUMAN Uncharacterized protein (Fragment) OS=Homo sapiens OX=9606 PE=1 SV=1
3.6144e+06	4.3227e+06	3.5852e+06	2.7245e+06	3.3518e+06	3.1322e+06			1.21966	-0.323213	0.0603025	P31939;C9JLK0;H7C1S2;F8WEF0	P31939	Bifunctional purine biosynthesis protein PURH;Phosphoribosylaminoimidazolecarboxamide formyltransferase;IMP cyclohydrolase	ATIC	sp|P31939|PUR9_HUMAN Bifunctional purine biosynthesis protein ATIC OS=Homo sapiens OX=9606 GN=ATIC PE=1 SV=3
276200	360280	305520	307700	383110	360870			0.479734	0.161555	0.331334	Q8WXF7;A0A6I8PIS8;H0YJ65;G3V5T4;A0A6I8PUC8	Q8WXF7	Atlastin-1	ATL1	sp|Q8WXF7|ATLA1_HUMAN Atlastin-1 OS=Homo sapiens OX=9606 GN=ATL1 PE=1 SV=1
5.3104e+06	4.8274e+06	6.057e+06	4.9099e+06	5.1835e+06	5.8673e+06			0.0531877	-0.0187842	0.884733	Q8NHH9;B5MCN0;C9JQQ5;H7C3A2;C9JC25	Q8NHH9;B5MCN0	Atlastin-2	ATL2	sp|Q8NHH9|ATLA2_HUMAN Atlastin-2 OS=Homo sapiens OX=9606 GN=ATL2 PE=1 SV=2;tr|B5MCN0|B5MCN0_HUMAN Atlastin-2 OS=Homo sapiens OX=9606 GN=ATL2 PE=1 SV=1
1.9076e+07	2.1002e+07	1.9422e+07	2.1045e+07	2.1664e+07	2.2711e+07			1.21143	0.137396	0.0614565	Q6DD88;F5H6I7;F5GWF8	Q6DD88;F5H6I7	Atlastin-3	ATL3	sp|Q6DD88|ATLA3_HUMAN Atlastin-3 OS=Homo sapiens OX=9606 GN=ATL3 PE=1 SV=1;tr|F5H6I7|F5H6I7_HUMAN Atlastin-3 OS=Homo sapiens OX=9606 GN=ATL3 PE=1 SV=1
1.2732e+06	1.2949e+06	1.0058e+06	1.2354e+06	1.2346e+06	1.1425e+06			0.0674327	0.0238578	0.856184	Q13315;E9PIN0;Q6P7P1;M0QXY8;E9PIQ5;A0A087X0E9	Q13315	Serine-protein kinase ATM	ATM	sp|Q13315|ATM_HUMAN Serine-protein kinase ATM OS=Homo sapiens OX=9606 GN=ATM PE=1 SV=4
2.5624e+06	2.6179e+06	2.4086e+06	2.2478e+06	2.3165e+06	2.3933e+06	+		1.31382	-0.12488	0.0485487	E9PEJ6;P98196;H0Y547;H0Y8F0;A0A087WVE8;H0Y624;A2A3G9	E9PEJ6;P98196;H0Y547	Phospholipid-transporting ATPase;Probable phospholipid-transporting ATPase IH	ATP11A	tr|E9PEJ6|E9PEJ6_HUMAN Phospholipid-transporting ATPase OS=Homo sapiens OX=9606 GN=ATP11A PE=1 SV=1;sp|P98196|AT11A_HUMAN Probable phospholipid-transporting ATPase IH OS=Homo sapiens OX=9606 GN=ATP11A PE=1 SV=3;tr|H0Y547|H0Y547_HUMAN Phospholipid-transport
264220	280680	264500	311390	316630	318200	+		2.76069	0.22584	0.00173503	Q9Y2G3;H7C4W6;H0Y854;H0Y8C7	Q9Y2G3;H7C4W6	Probable phospholipid-transporting ATPase IF;Phospholipid-transporting ATPase	ATP11B	sp|Q9Y2G3|AT11B_HUMAN Probable phospholipid-transporting ATPase IF OS=Homo sapiens OX=9606 GN=ATP11B PE=1 SV=2;tr|H7C4W6|H7C4W6_HUMAN Phospholipid-transporting ATPase (Fragment) OS=Homo sapiens OX=9606 GN=ATP11B PE=1 SV=1
1.4266e+06	1.5123e+06	1.4999e+06	1.0646e+06	1.1543e+06	1.2597e+06	+		2.04273	-0.354595	0.00906293	Q8NB49;A0A067XG54;H7C0E8	Q8NB49;A0A067XG54	Phospholipid-transporting ATPase IG;Phospholipid-transporting ATPase	ATP11C	sp|Q8NB49|AT11C_HUMAN Phospholipid-transporting ATPase IG OS=Homo sapiens OX=9606 GN=ATP11C PE=1 SV=3;tr|A0A067XG54|A0A067XG54_HUMAN Phospholipid-transporting ATPase OS=Homo sapiens OX=9606 GN=ATP11C PE=1 SV=1
9.9747e+06	1.0428e+07	1.1224e+07	1.0363e+07	1.0921e+07	1.241e+07			0.411411	0.0888856	0.387784	Q9HD20;H7C3H2	Q9HD20	Manganese-transporting ATPase 13A1	ATP13A1	sp|Q9HD20|AT131_HUMAN Manganese-transporting ATPase 13A1 OS=Homo sapiens OX=9606 GN=ATP13A1 PE=1 SV=2
1.1464e+06	1.2217e+06	1.1969e+06	1.3054e+06	1.4613e+06	1.3817e+06	+		1.79752	0.217628	0.0159396	Q9H7F0;A0A2R8Y635;A0A2R8YDN7;A0A087WYY3;C9J7Z7	Q9H7F0;A0A2R8Y635;A0A2R8YDN7;A0A087WYY3	Probable cation-transporting ATPase 13A3	ATP13A3	sp|Q9H7F0|AT133_HUMAN Probable cation-transporting ATPase 13A3 OS=Homo sapiens OX=9606 GN=ATP13A3 PE=1 SV=4;tr|A0A2R8Y635|A0A2R8Y635_HUMAN Cation-transporting ATPase (Fragment) OS=Homo sapiens OX=9606 GN=ATP13A3 PE=1 SV=1;tr|A0A2R8YDN7|A0A2R8YDN7_HUMAN Cat
4.1868e+07	4.2172e+07	4.6097e+07	4.0601e+07	4.2217e+07	4.906e+07			0.0574493	0.0156924	0.876094	P05023;B1AKY9;P50993;H0Y7C1;Q5TC01;Q5TC02;P20648;E9PRA5;Q5TC05;A0A669K9X0	P05023	Sodium/potassium-transporting ATPase subunit alpha-1	ATP1A1	sp|P05023|AT1A1_HUMAN Sodium/potassium-transporting ATPase subunit alpha-1 OS=Homo sapiens OX=9606 GN=ATP1A1 PE=1 SV=1
270420	330240	272730	348360	355070	358490	+		1.41396	0.288142	0.0385515	A0A2R8YEY8;A0A0A0MT26;P13637;M0R116;Q13733;M0QXF2	A0A2R8YEY8;A0A0A0MT26;P13637;M0R116	Sodium/potassium-transporting ATPase subunit alpha-3	ATP1A3	tr|A0A2R8YEY8|A0A2R8YEY8_HUMAN Sodium/potassium-transporting ATPase subunit alpha OS=Homo sapiens OX=9606 PE=3 SV=1;tr|A0A0A0MT26|A0A0A0MT26_HUMAN Sodium/potassium-transporting ATPase subunit alpha-3 OS=Homo sapiens OX=9606 GN=ATP1A3 PE=1 SV=1;sp|P13637|AT
6.1615e+06	6.8337e+06	6.7174e+06	6.3907e+06	6.6643e+06	8.0006e+06			0.337084	0.0895615	0.460167	P05026;V9GYR2	P05026	Sodium/potassium-transporting ATPase subunit beta-1	ATP1B1	sp|P05026|AT1B1_HUMAN Sodium/potassium-transporting ATPase subunit beta-1 OS=Homo sapiens OX=9606 GN=ATP1B1 PE=1 SV=1
1.654e+07	1.6567e+07	1.8263e+07	1.5423e+07	1.6467e+07	1.7708e+07			0.277153	-0.0513783	0.528259	P54709;C9JXZ1;C9JA36;H7C547;F8WBY4;C9J6S2	P54709	Sodium/potassium-transporting ATPase subunit beta-3	ATP1B3	sp|P54709|AT1B3_HUMAN Sodium/potassium-transporting ATPase subunit beta-3 OS=Homo sapiens OX=9606 GN=ATP1B3 PE=1 SV=1
2.7355e+07	2.7054e+07	3.0808e+07	2.971e+07	3.08e+07	3.4287e+07			0.823906	0.153529	0.150001	P16615;H7C5W9;O14983;Q93084;J3QSY6;H3BVB2;A0A0C4DH86;H3BTW4	P16615;H7C5W9	Sarcoplasmic/endoplasmic reticulum calcium ATPase 2	ATP2A2	sp|P16615|AT2A2_HUMAN Sarcoplasmic/endoplasmic reticulum calcium ATPase 2 OS=Homo sapiens OX=9606 GN=ATP2A2 PE=1 SV=1;tr|H7C5W9|H7C5W9_HUMAN Endoplasmic reticulum class 1/2 Ca(2+) ATPase (Fragment) OS=Homo sapiens OX=9606 GN=ATP2A2 PE=1 SV=1
1.0402e+07	1.0242e+07	1.102e+07	1.2018e+07	1.2367e+07	1.3203e+07	+		2.06413	0.247025	0.00862725	P20020;E7ERY9;A0A2R8Y4R4;Q01814;A0A2U3U055;A0A2U3TZI3;A0A0U1RQU3;H0YHH6;F8W1V5	P20020;E7ERY9	Plasma membrane calcium-transporting ATPase 1;Calcium-transporting ATPase	ATP2B1	sp|P20020|AT2B1_HUMAN Plasma membrane calcium-transporting ATPase 1 OS=Homo sapiens OX=9606 GN=ATP2B1 PE=1 SV=4;tr|E7ERY9|E7ERY9_HUMAN Calcium-transporting ATPase OS=Homo sapiens OX=9606 GN=ATP2B1 PE=1 SV=2
202440	177670	219060	216810	229320	227260			0.881627	0.173372	0.131333	Q16720	Q16720	Plasma membrane calcium-transporting ATPase 3	ATP2B3	sp|Q16720|AT2B3_HUMAN Plasma membrane calcium-transporting ATPase 3 OS=Homo sapiens OX=9606 GN=ATP2B3 PE=1 SV=3
2.2687e+06	2.5384e+06	2.2213e+06	3.1587e+06	2.971e+06	3.0583e+06	+		2.40592	0.388607	0.00392715	P23634;A0A2R8Y535;H0YDG5;H7BZS8;H7BY13	P23634	Plasma membrane calcium-transporting ATPase 4	ATP2B4	sp|P23634|AT2B4_HUMAN Plasma membrane calcium-transporting ATPase 4 OS=Homo sapiens OX=9606 GN=ATP2B4 PE=1 SV=2
4.987e+06	4.9726e+06	4.988e+06	4.8302e+06	5.1413e+06	5.5405e+06			0.375114	0.051199	0.421586	B4E2Q0;P98194;H0Y9V7;H0Y9S7;H0Y8X9;H0YAH2;D6RGE9;D6REJ1;D6RHV9;D6R9U9	B4E2Q0;P98194;H0Y9V7	Calcium-transporting ATPase;Calcium-transporting ATPase type 2C member 1	ATP2C1	tr|B4E2Q0|B4E2Q0_HUMAN Calcium-transporting ATPase OS=Homo sapiens OX=9606 GN=ATP2C1 PE=1 SV=1;sp|P98194|AT2C1_HUMAN Calcium-transporting ATPase type 2C member 1 OS=Homo sapiens OX=9606 GN=ATP2C1 PE=1 SV=3;tr|H0Y9V7|H0Y9V7_HUMAN Calcium-transporting ATPase
549350	1.2561e+06	426160	943730	1.2878e+06	1.0031e+06			0.627802	0.683868	0.235612	K7EK77;K7EJP1;K7EQH4	K7EK77;K7EJP1		ATP5A1	tr|K7EK77|K7EK77_HUMAN ATP synthase subunit alpha, mitochondrial (Fragment) OS=Homo sapiens OX=9606 GN=ATP5F1A PE=1 SV=1;tr|K7EJP1|K7EJP1_HUMAN ATP synthase subunit alpha, mitochondrial (Fragment) OS=Homo sapiens OX=9606 GN=ATP5F1A PE=1 SV=8
4.7898e+07	4.0534e+07	6.0007e+07	3.9553e+07	4.1257e+07	4.8059e+07			0.441986	-0.190332	0.361421	P25705;K7ENJ4;K7ERX7;K7ESA0	P25705	ATP synthase subunit alpha, mitochondrial	ATP5A1	sp|P25705|ATPA_HUMAN ATP synthase subunit alpha, mitochondrial OS=Homo sapiens OX=9606 GN=ATP5F1A PE=1 SV=1
62723	66235	56775	60661	70787	70801			0.546449	0.12206	0.284152	F8W0P7	F8W0P7		ATP5B	tr|F8W0P7|F8W0P7_HUMAN ATP synthase subunit beta, mitochondrial (Fragment) OS=Homo sapiens OX=9606 GN=ATP5F1B PE=1 SV=2
6.5271e+07	6.2379e+07	8.3692e+07	5.7469e+07	6.3185e+07	7.3702e+07			0.277466	-0.116174	0.527878	P06576;H0YH81;F8W079;H0YI37	P06576;H0YH81	ATP synthase subunit beta, mitochondrial;ATP synthase subunit beta	ATP5B	sp|P06576|ATPB_HUMAN ATP synthase subunit beta, mitochondrial OS=Homo sapiens OX=9606 GN=ATP5F1B PE=1 SV=3;tr|H0YH81|H0YH81_HUMAN ATP synthase subunit beta (Fragment) OS=Homo sapiens OX=9606 GN=ATP5F1B PE=1 SV=1
1.8053e+07	1.6955e+07	2.3745e+07	1.5917e+07	1.6699e+07	1.9454e+07			0.401037	-0.163726	0.397158	P36542	P36542	ATP synthase subunit gamma, mitochondrial	ATP5C1	sp|P36542|ATPG_HUMAN ATP synthase subunit gamma, mitochondrial OS=Homo sapiens OX=9606 GN=ATP5F1C PE=1 SV=1
2.3293e+06	2.5612e+06	2.3019e+06	2.5144e+06	2.4326e+06	3.1461e+06			0.571248	0.162245	0.268381	P30049;A0A087WTL3	P30049	ATP synthase subunit delta, mitochondrial	ATP5D	sp|P30049|ATPD_HUMAN ATP synthase subunit delta, mitochondrial OS=Homo sapiens OX=9606 GN=ATP5F1D PE=1 SV=2
5.144e+06	4.4053e+06	6.5459e+06	4.5114e+06	4.6006e+06	5.7919e+06			0.191185	-0.101096	0.643895	Q5VTU8;P56381	Q5VTU8;P56381	ATP synthase subunit epsilon-like protein, mitochondrial;ATP synthase subunit epsilon, mitochondrial	ATP5EP2;ATP5E	sp|Q5VTU8|AT5EL_HUMAN ATP synthase subunit epsilon-like protein, mitochondrial OS=Homo sapiens OX=9606 GN=ATP5F1EP2 PE=1 SV=1;sp|P56381|ATP5E_HUMAN ATP synthase subunit epsilon, mitochondrial OS=Homo sapiens OX=9606 GN=ATP5F1E PE=1 SV=2
1.2092e+07	1.2533e+07	1.412e+07	1.2455e+07	1.292e+07	1.5676e+07			0.25527	0.0791206	0.555559	P24539;Q5QNZ2	P24539;Q5QNZ2	ATP synthase F(0) complex subunit B1, mitochondrial	ATP5F1	sp|P24539|AT5F1_HUMAN ATP synthase F(0) complex subunit B1, mitochondrial OS=Homo sapiens OX=9606 GN=ATP5PB PE=1 SV=2;tr|Q5QNZ2|Q5QNZ2_HUMAN ATP synthase F(0) complex subunit B1, mitochondrial OS=Homo sapiens OX=9606 GN=ATP5PB PE=1 SV=1
2.2686e+07	2.2639e+07	2.9301e+07	2.1203e+07	2.3511e+07	2.62e+07			0.169579	-0.0681311	0.676739	O75947;F5H608	O75947	ATP synthase subunit d, mitochondrial	ATP5H	sp|O75947|ATP5H_HUMAN ATP synthase subunit d, mitochondrial OS=Homo sapiens OX=9606 GN=ATP5PD PE=1 SV=3
1.8956e+06	1.866e+06	2.0413e+06	1.7603e+06	1.8831e+06	2.2086e+06			0.0211533	0.00665728	0.95246	P56385	P56385	ATP synthase subunit e, mitochondrial	ATP5I	sp|P56385|ATP5I_HUMAN ATP synthase subunit e, mitochondrial OS=Homo sapiens OX=9606 GN=ATP5ME PE=1 SV=2
1.1434e+07	1.1293e+07	1.1631e+07	1.1658e+07	1.177e+07	1.3302e+07			0.682191	0.0937818	0.207878	P18859;A8MUH2	P18859;A8MUH2	ATP synthase-coupling factor 6, mitochondrial	ATP5J	sp|P18859|ATP5J_HUMAN ATP synthase-coupling factor 6, mitochondrial OS=Homo sapiens OX=9606 GN=ATP5PF PE=1 SV=1;tr|A8MUH2|A8MUH2_HUMAN ATP synthase-coupling factor 6, mitochondrial OS=Homo sapiens OX=9606 GN=ATP5PF PE=1 SV=1
57395	63359	56527	70630	69158	75579	+		1.92135	0.281583	0.0119853	P56134	P56134	ATP synthase subunit f, mitochondrial	ATP5J2	sp|P56134|ATPK_HUMAN ATP synthase subunit f, mitochondrial OS=Homo sapiens OX=9606 GN=ATP5MF PE=1 SV=3
9.1957e+06	7.94721e+06	1.2877e+07	7.8129e+06	7.9842e+06	1.0321e+07			0.305712	-0.182538	0.494639	G3V325;O75127;C9JJT5;C9JU26;C9JQN9;C9JGL8	G3V325;O75127	Pentatricopeptide repeat-containing protein 1, mitochondrial	ATP5J2-PTCD1;PTCD1	tr|G3V325|G3V325_HUMAN ATP5MF-PTCD1 readthrough OS=Homo sapiens OX=9606 GN=ATP5MF-PTCD1 PE=4 SV=1;sp|O75127|PTCD1_HUMAN Pentatricopeptide repeat-containing protein 1, mitochondrial OS=Homo sapiens OX=9606 GN=PTCD1 PE=1 SV=2
2.794e+06	1.7966e+06	4.264e+06	1.9388e+06	1.9722e+06	2.5492e+06			0.422406	-0.378265	0.378089	O75964;E9PN17;A0A3B3ITX4;A0A3B3IRW3	O75964;E9PN17;A0A3B3ITX4	ATP synthase subunit g, mitochondrial	ATP5L	sp|O75964|ATP5L_HUMAN ATP synthase subunit g, mitochondrial OS=Homo sapiens OX=9606 GN=ATP5MG PE=1 SV=3;tr|E9PN17|E9PN17_HUMAN ATP synthase subunit g, mitochondrial OS=Homo sapiens OX=9606 GN=ATP5MG PE=1 SV=1;tr|A0A3B3ITX4|A0A3B3ITX4_HUMAN Uncharacterized
8.80519e+06	7.5914e+06	1.1388e+07	7.3563e+06	7.7663e+06	9.1975e+06			0.381146	-0.178238	0.415771	P48047;H7C068	P48047	ATP synthase subunit O, mitochondrial	ATP5O	sp|P48047|ATPO_HUMAN ATP synthase subunit O, mitochondrial OS=Homo sapiens OX=9606 GN=ATP5PO PE=1 SV=1
386420	378770	411330	373400	349980	429100			0.13413	-0.03416	0.734293	A0A5K1VW60;Q99766;A0A2R8YDJ1;G3V467;A0A5F9ZGZ2;A0A5K1VW82	A0A5K1VW60;Q99766;A0A2R8YDJ1;G3V467	ATP synthase subunit s, mitochondrial	ATP5S	tr|A0A5K1VW60|A0A5K1VW60_HUMAN ATP synthase subunit s, mitochondrial OS=Homo sapiens OX=9606 GN=DMAC2L PE=1 SV=1;sp|Q99766|ATP5S_HUMAN ATP synthase subunit s, mitochondrial OS=Homo sapiens OX=9606 GN=DMAC2L PE=1 SV=3;tr|A0A2R8YDJ1|A0A2R8YDJ1_HUMAN ATP synt
1.3095e+06	1.3419e+06	1.5791e+06	1.27e+06	1.3609e+06	1.5596e+06			0.0389743	-0.013944	0.914167	Q9NW81;K7ESN5;M0QZP7;M0QZC4;K7EIV4;B4DFT4;M0R078	Q9NW81	ATP synthase subunit s-like protein	ATP5SL	sp|Q9NW81|DMAC2_HUMAN Distal membrane-arm assembly complex protein 2 OS=Homo sapiens OX=9606 GN=DMAC2 PE=1 SV=3
4.6598e+06	3.519e+06	5.4654e+06	3.8531e+06	4.2764e+06	4.4838e+06			0.179649	-0.0928739	0.661228	Q15904;A0A0C4DGX8;A6QRJ1;A6NLC6;H7C2Y8;H7C0T7;F2Z3L8	Q15904;A0A0C4DGX8	V-type proton ATPase subunit S1	ATP6AP1	sp|Q15904|VAS1_HUMAN V-type proton ATPase subunit S1 OS=Homo sapiens OX=9606 GN=ATP6AP1 PE=1 SV=2;tr|A0A0C4DGX8|A0A0C4DGX8_HUMAN ATPase, H+ transporting, lysosomal accessory protein 1, isoform CRA_c OS=Homo sapiens OX=9606 GN=ATP6AP1 PE=1 SV=1
1.6869e+06	1.6466e+06	1.8822e+06	1.6554e+06	1.7995e+06	1.9439e+06			0.213288	0.0491486	0.611944	O75787;A0A1C7CYW4;A0A1B0GVW0;A0A1B0GUT7;A0A1B0GVB9;A0A1B0GTU8;A0A1B0GTB0;A0A1B0GWJ8;B7Z1I9;H7C3E1;A0A1B0GVC7;B7Z413;A0A1B0GU12;A0A1B0GWD6;A0A1B0GV60;A0A1B0GVI9;A0A1B0GW13;A0A1B0GV24;H7C240;A0A1B0GVZ1;A0A1B0GUV3	O75787;A0A1C7CYW4;A0A1B0GVW0;A0A1B0GUT7;A0A1B0GVB9;A0A1B0GTU8;A0A1B0GTB0;A0A1B0GWJ8;B7Z1I9;H7C3E1;A0A1B0GVC7;B7Z413;A0A1B0GU12;A0A1B0GWD6	Renin receptor	ATP6AP2	sp|O75787|RENR_HUMAN Renin receptor OS=Homo sapiens OX=9606 GN=ATP6AP2 PE=1 SV=2;tr|A0A1C7CYW4|A0A1C7CYW4_HUMAN ATPase H(+)-transporting lysosomal accessory protein 2 OS=Homo sapiens OX=9606 GN=ATP6AP2 PE=1 SV=1;tr|A0A1B0GVW0|A0A1B0GVW0_HUMAN ATPase H(+)-t
3.8596e+06	3.762e+06	3.7795e+06	4.4364e+06	4.6329e+06	4.1956e+06	+		2.14461	0.217345	0.00716787	Q93050;B7Z641;B7Z2A9;K7EM24;K7ELZ6;K7EPG4;K7EN36;K7EQW2;F5H1T6;K7ERA0;K7ERA6	Q93050;B7Z641;B7Z2A9	V-type proton ATPase 116 kDa subunit a isoform 1;V-type proton ATPase subunit a	ATP6V0A1	sp|Q93050|VPP1_HUMAN V-type proton ATPase 116 kDa subunit a1 OS=Homo sapiens OX=9606 GN=ATP6V0A1 PE=1 SV=3;tr|B7Z641|B7Z641_HUMAN V-type proton ATPase subunit a OS=Homo sapiens OX=9606 GN=ATP6V0A1 PE=1 SV=1;tr|B7Z2A9|B7Z2A9_HUMAN V-type proton ATPase subun
1.3039e+06	1.361e+06	1.3941e+06	1.2468e+06	1.2665e+06	1.4568e+06			0.172493	-0.0349852	0.672214	Q9Y487;Q8TBM3;F5H5F3	Q9Y487;Q8TBM3;F5H5F3	V-type proton ATPase 116 kDa subunit a isoform 2;V-type proton ATPase subunit a	ATP6V0A2	sp|Q9Y487|VPP2_HUMAN V-type proton ATPase 116 kDa subunit a2 OS=Homo sapiens OX=9606 GN=ATP6V0A2 PE=1 SV=2;tr|Q8TBM3|Q8TBM3_HUMAN V-type proton ATPase subunit a OS=Homo sapiens OX=9606 GN=ATP6V0A2 PE=1 SV=1;tr|F5H5F3|F5H5F3_HUMAN V-type proton ATPase subun
2.0828e+06	2.6156e+06	1.6602e+06	2.6259e+06	2.8709e+06	2.7413e+06			0.964675	0.397384	0.108474	H3BNI4	H3BNI4		ATP6V0C	tr|H3BNI4|H3BNI4_HUMAN V-type proton ATPase proteolipid subunit OS=Homo sapiens OX=9606 GN=ATP6V0C PE=1 SV=1
2.1938e+06	2.1026e+06	2.6787e+06	2.5299e+06	2.4729e+06	2.3247e+06			0.276998	0.0783965	0.528448	P27449	P27449	V-type proton ATPase 16 kDa proteolipid subunit	ATP6V0C	sp|P27449|VATL_HUMAN V-type proton ATPase 16 kDa proteolipid subunit OS=Homo sapiens OX=9606 GN=ATP6V0C PE=1 SV=1
5.8523e+06	5.7292e+06	6.4264e+06	6.082e+06	6.4713e+06	6.514e+06			0.628718	0.0835991	0.235116	F5GYQ1;P61421;R4GN72;J3QL14;H3BQB4;H3BSG7;H3BQJ1;H3BUQ0;H3BTB5	F5GYQ1;P61421;R4GN72;J3QL14	V-type proton ATPase subunit d 1	ATP6V0D1	tr|F5GYQ1|F5GYQ1_HUMAN V-type proton ATPase subunit OS=Homo sapiens OX=9606 GN=ATP6V0D1 PE=1 SV=1;sp|P61421|VA0D1_HUMAN V-type proton ATPase subunit d 1 OS=Homo sapiens OX=9606 GN=ATP6V0D1 PE=1 SV=1;tr|R4GN72|R4GN72_HUMAN V-type proton ATPase subunit d 1 O
5.1364e+06	5.7894e+06	5.2847e+06	4.5133e+06	5.6657e+06	5.2958e+06			0.258114	-0.0715688	0.551932	P38606;C9JVW8;C9JA17	P38606	V-type proton ATPase catalytic subunit A	ATP6V1A	sp|P38606|VATA_HUMAN V-type proton ATPase catalytic subunit A OS=Homo sapiens OX=9606 GN=ATP6V1A PE=1 SV=2
2.7803e+06	3.5696e+06	2.9072e+06	2.8295e+06	3.7726e+06	3.3907e+06			0.26498	0.109019	0.543275	P21281;H0YC04;E5RGH6;C9JL73;P15313;H0YAT8;C9JZ02;C9JNS9	P21281	V-type proton ATPase subunit B, brain isoform	ATP6V1B2	sp|P21281|VATB2_HUMAN V-type proton ATPase subunit B, brain isoform OS=Homo sapiens OX=9606 GN=ATP6V1B2 PE=1 SV=3
115340	113930	101370	98806.1	127170	126330			0.249883	0.0843188	0.562492	E7EV59;A0A0U1RR16;Q8NEY4	E7EV59		ATP6V1C1	tr|E7EV59|E7EV59_HUMAN V-type proton ATPase subunit C OS=Homo sapiens OX=9606 GN=ATP6V1C1 PE=1 SV=1
4.5635e+06	5.637e+06	4.4594e+06	4.6145e+06	5.7654e+06	5.014e+06			0.195251	0.072546	0.637895	P21283	P21283	V-type proton ATPase subunit C 1	ATP6V1C1	sp|P21283|VATC1_HUMAN V-type proton ATPase subunit C 1 OS=Homo sapiens OX=9606 GN=ATP6V1C1 PE=1 SV=4
1.5479e+06	2.2056e+06	1.5261e+06	1.6496e+06	2.0352e+06	1.7283e+06			0.094041	0.0517693	0.805302	Q9Y5K8;G3V2V6;G3V559;G3V2S6;G3V341;G3V3T8;G3V5S7;H0YJS0;H0YJH8;H0YJ55	Q9Y5K8;G3V2V6;G3V559;G3V2S6;G3V341;G3V3T8	V-type proton ATPase subunit D	ATP6V1D	sp|Q9Y5K8|VATD_HUMAN V-type proton ATPase subunit D OS=Homo sapiens OX=9606 GN=ATP6V1D PE=1 SV=1;tr|G3V2V6|G3V2V6_HUMAN V-type proton ATPase subunit D OS=Homo sapiens OX=9606 GN=ATP6V1D PE=1 SV=1;tr|G3V559|G3V559_HUMAN V-type proton ATPase subunit D OS=Hom
3.5499e+06	3.9998e+06	3.6887e+06	3.334e+06	4.2022e+06	3.8656e+06			0.0502252	0.0160923	0.890789	P36543;C9J8H1;Q96A05	P36543;C9J8H1;Q96A05	V-type proton ATPase subunit E 1;V-type proton ATPase subunit E 2	ATP6V1E1;ATP6V1E2	sp|P36543|VATE1_HUMAN V-type proton ATPase subunit E 1 OS=Homo sapiens OX=9606 GN=ATP6V1E1 PE=1 SV=1;tr|C9J8H1|C9J8H1_HUMAN V-type proton ATPase subunit E 1 (Fragment) OS=Homo sapiens OX=9606 GN=ATP6V1E1 PE=1 SV=1;sp|Q96A05|VATE2_HUMAN V-type proton ATPase
3.6117e+06	3.9429e+06	3.8625e+06	4.1416e+06	4.1418e+06	4.5469e+06	+		1.3331	0.167953	0.0464411	Q16864	Q16864	V-type proton ATPase subunit F	ATP6V1F	sp|Q16864|VATF_HUMAN V-type proton ATPase subunit F OS=Homo sapiens OX=9606 GN=ATP6V1F PE=1 SV=2
403180	523360	321910	448220	545160	498630			0.572365	0.280991	0.267692	O75348;F2Z307;O95670	O75348	V-type proton ATPase subunit G 1	ATP6V1G1	sp|O75348|VATG1_HUMAN V-type proton ATPase subunit G 1 OS=Homo sapiens OX=9606 GN=ATP6V1G1 PE=1 SV=3
1.0415e+06	1.3382e+06	908770	992050	1.2467e+06	1.1451e+06			0.101759	0.0537103	0.791117	G3V126;H0YB41	G3V126		ATP6V1H	tr|G3V126|G3V126_HUMAN V-type proton ATPase subunit H OS=Homo sapiens OX=9606 GN=ATP6V1H PE=1 SV=1
43962	63731	41695	48244	63461	51540			0.253456	0.144595	0.557884	Q9UI12;E5RG49;E5RHH0;E5RK31;E5RJG1	Q9UI12	V-type proton ATPase subunit H	ATP6V1H	sp|Q9UI12|VATH_HUMAN V-type proton ATPase subunit H OS=Homo sapiens OX=9606 GN=ATP6V1H PE=1 SV=1
3.6598e+06	4.1413e+06	3.8446e+06	3.4518e+06	3.9233e+06	4.0498e+06			0.121621	-0.0291386	0.755752	Q04656;A0A0U1RQY8;A0A669KA36;A0A669KB88	Q04656	Copper-transporting ATPase 1	ATP7A	sp|Q04656|ATP7A_HUMAN Copper-transporting ATPase 1 OS=Homo sapiens OX=9606 GN=ATP7A PE=1 SV=4
492610	567110	413700	817900	808389	663260	+		1.75847	0.641296	0.0174393	O43520;A0A2R8Y5C5;A0A3B3IRQ1	O43520;A0A2R8Y5C5	Phospholipid-transporting ATPase IC	ATP8B1	sp|O43520|AT8B1_HUMAN Phospholipid-transporting ATPase IC OS=Homo sapiens OX=9606 GN=ATP8B1 PE=1 SV=3;tr|A0A2R8Y5C5|A0A2R8Y5C5_HUMAN Phospholipid-transporting ATPase OS=Homo sapiens OX=9606 GN=ATP8B1 PE=1 SV=1
88609	106090	81503	125500	121380	128870	+		1.7689	0.452466	0.0170257	A0A5K1VW70;P98198;H0YLC1;H0YLJ1;A0A6I8PS08;A0A6I8PRR9;H0YMP8;Q8TF62	A0A5K1VW70;P98198;H0YLC1;H0YLJ1;A0A6I8PS08;A0A6I8PRR9;H0YMP8;Q8TF62	Phospholipid-transporting ATPase ID;Phospholipid-transporting ATPase;Probable phospholipid-transporting ATPase IM	ATP8B2;ATP8B4	tr|A0A5K1VW70|A0A5K1VW70_HUMAN Phospholipid-transporting ATPase OS=Homo sapiens OX=9606 GN=ATP8B2 PE=1 SV=1;sp|P98198|AT8B2_HUMAN Phospholipid-transporting ATPase ID OS=Homo sapiens OX=9606 GN=ATP8B2 PE=1 SV=2;tr|H0YLC1|H0YLC1_HUMAN Probable phospholipid-t
2.2202e+06	2.5486e+06	2.5309e+06	2.3359e+06	2.6458e+06	2.7935e+06			0.376731	0.0899035	0.420019	O75110;A0A0A0MR22;O43861	O75110;A0A0A0MR22	Probable phospholipid-transporting ATPase IIA;Phospholipid-transporting ATPase	ATP9A	sp|O75110|ATP9A_HUMAN Probable phospholipid-transporting ATPase IIA OS=Homo sapiens OX=9606 GN=ATP9A PE=1 SV=3;tr|A0A0A0MR22|A0A0A0MR22_HUMAN Phospholipid-transporting ATPase OS=Homo sapiens OX=9606 GN=ATP9A PE=1 SV=1
979790	885420	1.232e+06	814799	926840	1.0605e+06			0.318143	-0.138776	0.480681	I3L448;Q5TC12;H0YD21;H0YEW4;A8MRA7;E9PPX6;H0YDD6;H0YCA6	I3L448;Q5TC12;H0YD21;H0YEW4;A8MRA7	ATP synthase mitochondrial F1 complex assembly factor 1	ATPAF1	tr|I3L448|I3L448_HUMAN ATP synthase mitochondrial F1 complex assembly factor 1 OS=Homo sapiens OX=9606 GN=ATPAF1 PE=1 SV=1;sp|Q5TC12|ATPF1_HUMAN ATP synthase mitochondrial F1 complex assembly factor 1 OS=Homo sapiens OX=9606 GN=ATPAF1 PE=1 SV=1;tr|H0YD21|H
1.347e+06	1.2525e+06	1.4045e+06	1.4087e+06	1.388e+06	1.5131e+06			0.799411	0.106754	0.158704	Q8N5M1;C9J2Q2;K7ELC1	Q8N5M1;C9J2Q2	ATP synthase mitochondrial F1 complex assembly factor 2	ATPAF2	sp|Q8N5M1|ATPF2_HUMAN ATP synthase mitochondrial F1 complex assembly factor 2 OS=Homo sapiens OX=9606 GN=ATPAF2 PE=1 SV=1;tr|C9J2Q2|C9J2Q2_HUMAN ATP synthase mitochondrial F1 complex assembly factor 2 (Fragment) OS=Homo sapiens OX=9606 GN=ATPAF2 PE=1 SV=1
2.3292e+06	2.6837e+06	2.319e+06	2.2498e+06	2.6639e+06	2.7531e+06			0.21253	0.0622781	0.613014	Q9UII2;A0A0B4J230	Q9UII2	ATPase inhibitor, mitochondrial	ATPIF1	sp|Q9UII2|ATIF1_HUMAN ATPase inhibitor, mitochondrial OS=Homo sapiens OX=9606 GN=ATP5IF1 PE=1 SV=1
2.1432e+06	2.1026e+06	2.0089e+06	1.9403e+06	1.9987e+06	2.1712e+06			0.246579	-0.0348384	0.566789	Q13535;A0A590UJ01	Q13535;A0A590UJ01	Serine/threonine-protein kinase ATR	ATR	sp|Q13535|ATR_HUMAN Serine/threonine-protein kinase ATR OS=Homo sapiens OX=9606 GN=ATR PE=1 SV=3;tr|A0A590UJ01|A0A590UJ01_HUMAN Serine/threonine-protein kinase ATR (Fragment) OS=Homo sapiens OX=9606 GN=ATR PE=1 SV=1
856930	865950	748830	806880	853990	910370			0.278501	0.0583083	0.526622	Q8WXE1;A0A0U1RQW3;A0A0U1RQR9;A0A0U1RRM7;A0A0U1RQJ8	Q8WXE1;A0A0U1RQW3;A0A0U1RQR9;A0A0U1RRM7;A0A0U1RQJ8	ATR-interacting protein	ATRIP	sp|Q8WXE1|ATRIP_HUMAN ATR-interacting protein OS=Homo sapiens OX=9606 GN=ATRIP PE=1 SV=1;tr|A0A0U1RQW3|A0A0U1RQW3_HUMAN ATR-interacting protein OS=Homo sapiens OX=9606 GN=ATRIP PE=1 SV=1;tr|A0A0U1RQR9|A0A0U1RQR9_HUMAN ATR-interacting protein OS=Homo sapien
1.6016e+06	1.5333e+06	1.6311e+06	1.4823e+06	1.4249e+06	1.642e+06			0.448499	-0.0692819	0.356042	O75882;A0A3B3ISV6;Q5VV63	O75882	Attractin	ATRN	sp|O75882|ATRN_HUMAN Attractin OS=Homo sapiens OX=9606 GN=ATRN PE=1 SV=2
6.8891e+06	7.4228e+06	7.1699e+06	7.0378e+06	7.082e+06	7.8512e+06			0.201689	0.0313212	0.628508	P46100;A0A096LNL9;A0A096LNW1;A0A096LNN3;H0Y3T0;A0A087WWG0;A0A096LNL6;A0A096LPG6;A0A096LNR8;A0A096LNL7;A0A096LNX6;A0A096LP59	P46100	Transcriptional regulator ATRX	ATRX	sp|P46100|ATRX_HUMAN Transcriptional regulator ATRX OS=Homo sapiens OX=9606 GN=ATRX PE=1 SV=5
527500	638130	535310	619310	649020	682720			0.975795	0.202274	0.105732	P54253	P54253	Ataxin-1	ATXN1	sp|P54253|ATX1_HUMAN Ataxin-1 OS=Homo sapiens OX=9606 GN=ATXN1 PE=1 SV=2
1.8727e+06	2.198e+06	1.7084e+06	1.5281e+06	1.6803e+06	1.5385e+06			1.13387	-0.277325	0.0734732	Q9UBB4;B1AHE4;A0A1W2PQD2;B1AHE3	Q9UBB4;B1AHE4;A0A1W2PQD2	Ataxin-10	ATXN10	sp|Q9UBB4|ATX10_HUMAN Ataxin-10 OS=Homo sapiens OX=9606 GN=ATXN10 PE=1 SV=1;tr|B1AHE4|B1AHE4_HUMAN Ataxin-10 (Fragment) OS=Homo sapiens OX=9606 GN=ATXN10 PE=1 SV=1;tr|A0A1W2PQD2|A0A1W2PQD2_HUMAN Ataxin-10 OS=Homo sapiens OX=9606 GN=ATXN10 PE=1 SV=1
107930	129260	85769	136280	151650	150950			1.21328	0.46083	0.0611961	P0C7T5	P0C7T5	Ataxin-1-like	ATXN1L	sp|P0C7T5|ATX1L_HUMAN Ataxin-1-like OS=Homo sapiens OX=9606 GN=ATXN1L PE=1 SV=1
1.7041e+06	1.8759e+06	2.1631e+06	1.7865e+06	2.0694e+06	1.6548e+06			0.160658	-0.0588951	0.690784	Q99700;F8WB06;A0A5F9ZHW5;A0A5F9ZHX3;A0A2R8Y5A6;A0A2R8Y7E6;A0A5F9ZI57;V9GY86;F8VQP2;A0A2R8YDM9;A0A2R8Y7P6;H0YH87;A0A5F9ZHH4;F8W0B5;A0A5F9ZH85;F8VRK6;F8WB05;S4R3J6	Q99700;F8WB06;A0A5F9ZHW5;A0A5F9ZHX3;A0A2R8Y5A6;A0A2R8Y7E6;A0A5F9ZI57;V9GY86;F8VQP2;A0A2R8YDM9;A0A2R8Y7P6;H0YH87;A0A5F9ZHH4;F8W0B5;A0A5F9ZH85	Ataxin-2	ATXN2	sp|Q99700|ATX2_HUMAN Ataxin-2 OS=Homo sapiens OX=9606 GN=ATXN2 PE=1 SV=2;tr|F8WB06|F8WB06_HUMAN Ataxin-2 OS=Homo sapiens OX=9606 GN=ATXN2 PE=1 SV=3;tr|A0A5F9ZHW5|A0A5F9ZHW5_HUMAN Ataxin-2 OS=Homo sapiens OX=9606 GN=ATXN2 PE=1 SV=1;tr|A0A5F9ZHX3|A0A5F9ZHX3_
4.0416e+06	4.8198e+06	3.2988e+06	4.6671e+06	5.3966e+06	4.5246e+06			0.713597	0.275509	0.193376	Q8WWM7;H3BUF6;H3BSK9;H3BUE3;H3BSQ5;H3BRB0;A0A0C4DGL7	Q8WWM7;H3BUF6;H3BSK9	Ataxin-2-like protein	ATXN2L	sp|Q8WWM7|ATX2L_HUMAN Ataxin-2-like protein OS=Homo sapiens OX=9606 GN=ATXN2L PE=1 SV=2;tr|H3BUF6|H3BUF6_HUMAN Ataxin-2-like protein OS=Homo sapiens OX=9606 GN=ATXN2L PE=1 SV=1;tr|H3BSK9|H3BSK9_HUMAN Ataxin-2-like protein (Fragment) OS=Homo sapiens OX=9606
149120	166920	141620	150250	169140	166120			0.42052	0.0867182	0.379734	A0A2R8YDD6;O15265	A0A2R8YDD6;O15265	Ataxin-7	ATXN7	tr|A0A2R8YDD6|A0A2R8YDD6_HUMAN Ataxin 7, isoform CRA_a OS=Homo sapiens OX=9606 GN=ATXN7 PE=1 SV=1;sp|O15265|ATX7_HUMAN Ataxin-7 OS=Homo sapiens OX=9606 GN=ATXN7 PE=1 SV=1
185520	177150	189090	183470	197520	194760			0.643363	0.0612068	0.22732	K7EMZ3;K7ENZ2;K7EKG9;Q14CW9	K7EMZ3;K7ENZ2;K7EKG9;Q14CW9	SAGA-associated factor 11;Ataxin-7-like protein 3	ATXN7L3	tr|K7EMZ3|K7EMZ3_HUMAN SAGA-associated factor 11 (Fragment) OS=Homo sapiens OX=9606 GN=ATXN7L3 PE=1 SV=1;tr|K7ENZ2|K7ENZ2_HUMAN SAGA-associated factor 11 (Fragment) OS=Homo sapiens OX=9606 GN=ATXN7L3 PE=1 SV=1;tr|K7EKG9|K7EKG9_HUMAN Ataxin-7-like protein 3
1.2566e+06	1.3816e+06	1.4076e+06	1.5381e+06	1.538e+06	1.721e+06	+		1.52894	0.245449	0.0295839	Q13825	Q13825	Methylglutaconyl-CoA hydratase, mitochondrial	AUH	sp|Q13825|AUHM_HUMAN Methylglutaconyl-CoA hydratase, mitochondrial OS=Homo sapiens OX=9606 GN=AUH PE=1 SV=1
7.3892e+06	7.7472e+06	8.2192e+06	8.2055e+06	9.378e+06	9.8569e+06			1.19128	0.229638	0.0643751	Q9Y679	Q9Y679	Ancient ubiquitous protein 1	AUP1	sp|Q9Y679|AUP1_HUMAN Lipid droplet-regulating VLDL assembly factor AUP1 OS=Homo sapiens OX=9606 GN=AUP1 PE=1 SV=2
831690	873689	930800	893890	1.1126e+06	963750			0.740403	0.167661	0.181801	O14965;A3KFJ0;Q5QPD4;A3KFJ1;Q5QPD2;A3KFJ2;Q5QPD1	O14965;A3KFJ0;Q5QPD4;A3KFJ1	Aurora kinase A	AURKA	sp|O14965|AURKA_HUMAN Aurora kinase A OS=Homo sapiens OX=9606 GN=AURKA PE=1 SV=2;tr|A3KFJ0|A3KFJ0_HUMAN Non-specific serine/threonine protein kinase OS=Homo sapiens OX=9606 GN=AURKA PE=1 SV=1;tr|Q5QPD4|Q5QPD4_HUMAN Non-specific serine/threonine protein kin
138920	141290	150800	133380	151230	169560			0.260533	0.0695114	0.548867	Q9NWT8	Q9NWT8	Aurora kinase A-interacting protein	AURKAIP1	sp|Q9NWT8|AKIP_HUMAN Aurora kinase A-interacting protein OS=Homo sapiens OX=9606 GN=AURKAIP1 PE=1 SV=1
1.3563e+06	1.4031e+06	1.6111e+06	1.3826e+06	1.5416e+06	1.7095e+06			0.287652	0.0830154	0.515642	Q96GD4;J3QLN8;J3KT86;J3QR41;J3KTD6;J3KRJ2;J3KRF8;A0A0A0MSY3;Q5Y191;Q9UQB9;B4DXA6;M0QYK8	Q96GD4;J3QLN8;J3KT86;J3QR41;J3KTD6	Aurora kinase B	AURKB	sp|Q96GD4|AURKB_HUMAN Aurora kinase B OS=Homo sapiens OX=9606 GN=AURKB PE=1 SV=3;tr|J3QLN8|J3QLN8_HUMAN Aurora 1 (Fragment) OS=Homo sapiens OX=9606 GN=AURKB PE=1 SV=8;tr|J3KT86|J3KT86_HUMAN Aurora 1 (Fragment) OS=Homo sapiens OX=9606 GN=AURKB PE=1 SV=1;tr|
36648	53606	27528	37624	32809	31168			0.220015	-0.163739	0.602539	Q9NQS1	Q9NQS1	Cell death regulator Aven	AVEN	sp|Q9NQS1|AVEN_HUMAN Cell death regulator Aven OS=Homo sapiens OX=9606 GN=AVEN PE=1 SV=1
35804	49943	34283	34257	45640	44256			0.0965138	0.0582244	0.80073	O15169	O15169	Axin-1	AXIN1	sp|O15169|AXIN1_HUMAN Axin-1 OS=Homo sapiens OX=9606 GN=AXIN1 PE=1 SV=2
4.2781e+06	4.4058e+06	4.2142e+06	4.9715e+06	5.3578e+06	5.2021e+06	+		2.72952	0.267595	0.00186415	P30530;M0R0W6	P30530;M0R0W6	Tyrosine-protein kinase receptor UFO;Receptor protein-tyrosine kinase	AXL	sp|P30530|UFO_HUMAN Tyrosine-protein kinase receptor UFO OS=Homo sapiens OX=9606 GN=AXL PE=1 SV=4;tr|M0R0W6|M0R0W6_HUMAN Receptor protein-tyrosine kinase OS=Homo sapiens OX=9606 GN=AXL PE=1 SV=1
2.8054e+06	4.214e+06	2.8607e+06	2.9918e+06	3.7967e+06	4.2054e+06			0.277863	0.166079	0.527396	P61769;H0YLF3;F5H6I0	P61769;H0YLF3;F5H6I0	Beta-2-microglobulin;Beta-2-microglobulin form pI 5.3	B2M	sp|P61769|B2MG_HUMAN Beta-2-microglobulin OS=Homo sapiens OX=9606 GN=B2M PE=1 SV=1;tr|H0YLF3|H0YLF3_HUMAN Beta-2-microglobulin (Fragment) OS=Homo sapiens OX=9606 GN=B2M PE=1 SV=1;tr|F5H6I0|F5H6I0_HUMAN Beta-2-microglobulin OS=Homo sapiens OX=9606 GN=B2M PE
525370	550610	533300	497470	559770	580840			0.117836	0.0227578	0.762367	Q96L58	Q96L58	Beta-1,3-galactosyltransferase 6	B3GALT6	sp|Q96L58|B3GT6_HUMAN Beta-1,3-galactosyltransferase 6 OS=Homo sapiens OX=9606 GN=B3GALT6 PE=1 SV=2
754090	698310	861390	588590	634560	710950			1.01803	-0.257501	0.0959326	Q6Y288	Q6Y288	Beta-1,3-glucosyltransferase	B3GALTL	sp|Q6Y288|B3GLT_HUMAN Beta-1,3-glucosyltransferase OS=Homo sapiens OX=9606 GN=B3GLCT PE=1 SV=2
1.6017e+06	1.7974e+06	1.6307e+06	1.576e+06	1.8697e+06	1.8231e+06			0.281957	0.0648206	0.522447	O94766;G3V150;E9PNA1;REV__A0A0C4DGF1;REV__Q9Y2Y4;REV__Q9BRK4	O94766;G3V150;E9PNA1	Galactosylgalactosylxylosylprotein 3-beta-glucuronosyltransferase 3	B3GAT3	sp|O94766|B3GA3_HUMAN Galactosylgalactosylxylosylprotein 3-beta-glucuronosyltransferase 3 OS=Homo sapiens OX=9606 GN=B3GAT3 PE=1 SV=2;tr|G3V150|G3V150_HUMAN Galactosylgalactosylxylosylprotein 3-beta-glucuronosyltransferase OS=Homo sapiens OX=9606 GN=B3GAT3
21616	20056	24548	24713	21686	28019			0.534823	0.165567	0.291861	Q9NY97	Q9NY97	N-acetyllactosaminide beta-1,3-N-acetylglucosaminyltransferase 2	B3GNT2	sp|Q9NY97|B3GN2_HUMAN N-acetyllactosaminide beta-1,3-N-acetylglucosaminyltransferase 2 OS=Homo sapiens OX=9606 GN=B3GNT2 PE=1 SV=2
197290	188140	229560	179790	194980	206410			0.307947	-0.0786139	0.492099	Q6UX72	Q6UX72	UDP-GlcNAc:betaGal beta-1,3-N-acetylglucosaminyltransferase 9	B3GNT9	sp|Q6UX72|B3GN9_HUMAN UDP-GlcNAc:betaGal beta-1,3-N-acetylglucosaminyltransferase 9 OS=Homo sapiens OX=9606 GN=B3GNT9 PE=2 SV=1
892890	894201	974340	921570	955430	1.1058e+06			0.524195	0.107918	0.299092	P15291	P15291	Beta-1,4-galactosyltransferase 1;Lactose synthase A protein;N-acetyllactosamine synthase;Beta-N-acetylglucosaminylglycopeptide beta-1,4-galactosyltransferase;Beta-N-acetylglucosaminyl-glycolipid beta-1,4-galactosyltransferase;Processed beta-1,4-galactosyltransferase 1	B4GALT1	sp|P15291|B4GT1_HUMAN Beta-1,4-galactosyltransferase 1 OS=Homo sapiens OX=9606 GN=B4GALT1 PE=1 SV=5
94925	120770	98850	119100	128550	128290			1.09724	0.264493	0.0799398	O60909	O60909	Beta-1,4-galactosyltransferase 2;Lactose synthase A protein;N-acetyllactosamine synthase;Beta-N-acetylglucosaminylglycopeptide beta-1,4-galactosyltransferase;Beta-N-acetylglucosaminyl-glycolipid beta-1,4-galactosyltransferase	B4GALT2	sp|O60909|B4GT2_HUMAN Beta-1,4-galactosyltransferase 2 OS=Homo sapiens OX=9606 GN=B4GALT2 PE=1 SV=1
178480	197070	183100	171520	231830	193820			0.257735	0.0863533	0.552414	O60512	O60512	Beta-1,4-galactosyltransferase 3;N-acetyllactosamine synthase;Beta-N-acetylglucosaminylglycopeptide beta-1,4-galactosyltransferase;Beta-N-acetylglucosaminyl-glycolipid beta-1,4-galactosyltransferase	B4GALT3	sp|O60512|B4GT3_HUMAN Beta-1,4-galactosyltransferase 3 OS=Homo sapiens OX=9606 GN=B4GALT3 PE=1 SV=2
64404	96081	59179	75814	76551	88060			0.285331	0.160295	0.518404	O43286	O43286	Beta-1,4-galactosyltransferase 5	B4GALT5	sp|O43286|B4GT5_HUMAN Beta-1,4-galactosyltransferase 5 OS=Homo sapiens OX=9606 GN=B4GALT5 PE=1 SV=1
678290	721410	670230	783420	809950	853060	+		2.11329	0.240962	0.00770387	Q9UBV7;D6RJI5;H0Y9D6	Q9UBV7;D6RJI5	Beta-1,4-galactosyltransferase 7;Xylosylprotein 4-beta-galactosyltransferase	B4GALT7	sp|Q9UBV7|B4GT7_HUMAN Beta-1,4-galactosyltransferase 7 OS=Homo sapiens OX=9606 GN=B4GALT7 PE=1 SV=1;tr|D6RJI5|D6RJI5_HUMAN Beta-1,4-galactosyltransferase 7 OS=Homo sapiens OX=9606 GN=B4GALT7 PE=1 SV=1
765230	768280	724760	752010	769840	784620			0.40199	0.0307579	0.396287	O43505	O43505	Beta-1,4-glucuronyltransferase 1	B4GAT1	sp|O43505|B4GA1_HUMAN Beta-1,4-glucuronyltransferase 1 OS=Homo sapiens OX=9606 GN=B4GAT1 PE=1 SV=1
521460	620400	478100	539510	640810	563730			0.345736	0.111161	0.451091	J3KQS6;Q9NWV8;M0R0I0;M0QXG9;M0R3F4;M0R2A4;M0R2K3;M0R193;M0R2I2	J3KQS6;Q9NWV8;M0R0I0	BRISC and BRCA1-A complex member 1	BABAM1	tr|J3KQS6|J3KQS6_HUMAN BRISC and BRCA1-A complex member 1 OS=Homo sapiens OX=9606 GN=BABAM1 PE=1 SV=2;sp|Q9NWV8|BABA1_HUMAN BRISC and BRCA1-A complex member 1 OS=Homo sapiens OX=9606 GN=BABAM1 PE=1 SV=1;tr|M0R0I0|M0R0I0_HUMAN BRISC and BRCA1-A complex memb
99922	121050	79993	71701	88888.9	94751.9			0.463922	-0.226685	0.343619	E9PJG7;P56817	E9PJG7;P56817	Beta-secretase 1	BACE1	tr|E9PJG7|E9PJG7_HUMAN Beta-secretase 1 OS=Homo sapiens OX=9606 GN=BACE1 PE=1 SV=2;sp|P56817|BACE1_HUMAN Beta-secretase 1 OS=Homo sapiens OX=9606 GN=BACE1 PE=1 SV=3
138590	178140	154320	135000	166780	167260			0.0125917	-0.00558662	0.971423	Q9Y5Z0	Q9Y5Z0	Beta-secretase 2	BACE2	sp|Q9Y5Z0|BACE2_HUMAN Beta-secretase 2 OS=Homo sapiens OX=9606 GN=BACE2 PE=1 SV=1
521490	586720	533990	518200	570020	596940			0.175004	0.0366605	0.668338	O14867;M0QZP0;H7C4B6	O14867	Transcription regulator protein BACH1	BACH1	sp|O14867|BACH1_HUMAN Transcription regulator protein BACH1 OS=Homo sapiens OX=9606 GN=BACH1 PE=1 SV=2
1.3031e+06	1.6126e+06	1.3203e+06	1.512e+06	1.6611e+06	1.7422e+06			0.877986	0.219102	0.132438	Q92934;F5H1R6;F5H3B1;F5GYS3;A8MXU7	Q92934;F5H1R6	Bcl2-associated agonist of cell death	BAD	sp|Q92934|BAD_HUMAN Bcl2-associated agonist of cell death OS=Homo sapiens OX=9606 GN=BAD PE=1 SV=3;tr|F5H1R6|F5H1R6_HUMAN Bcl2-associated agonist of cell death (Fragment) OS=Homo sapiens OX=9606 GN=BAD PE=1 SV=1
37035	60916	23907	42929	57576	50170			0.417274	0.400367	0.382584	A0A0U1RR89;C9JYK5;J3QTA2;Q99933	A0A0U1RR89;C9JYK5;J3QTA2;Q99933	BAG family molecular chaperone regulator 1	BAG1	tr|A0A0U1RR89|A0A0U1RR89_HUMAN BAG family molecular chaperone regulator 1 (Fragment) OS=Homo sapiens OX=9606 GN=BAG1 PE=1 SV=1;tr|C9JYK5|C9JYK5_HUMAN BAG family molecular chaperone regulator 1 (Fragment) OS=Homo sapiens OX=9606 GN=BAG1 PE=1 SV=2;tr|J3QTA2|
9.3666e+06	9.609e+06	1.0106e+07	9.9152e+06	1.0772e+07	1.1558e+07			0.960866	0.146875	0.109429	O95816	O95816	BAG family molecular chaperone regulator 2	BAG2	sp|O95816|BAG2_HUMAN BAG family molecular chaperone regulator 2 OS=Homo sapiens OX=9606 GN=BAG2 PE=1 SV=1
986469	1.2551e+06	942090	1.1095e+06	1.3026e+06	1.1149e+06			0.448114	0.155378	0.356358	O95817;C9JFK9	O95817	BAG family molecular chaperone regulator 3	BAG3	sp|O95817|BAG3_HUMAN BAG family molecular chaperone regulator 3 OS=Homo sapiens OX=9606 GN=BAG3 PE=1 SV=3
983840	1.2332e+06	865910	1.0352e+06	1.1895e+06	1.0486e+06			0.241013	0.0991789	0.5741	Q9UL15;G3V274	Q9UL15	BAG family molecular chaperone regulator 5	BAG5	sp|Q9UL15|BAG5_HUMAN BAG family molecular chaperone regulator 5 OS=Homo sapiens OX=9606 GN=BAG5 PE=1 SV=1
2.8818e+06	2.9317e+06	2.6074e+06	2.7073e+06	3.0184e+06	2.8007e+06			0.0933753	0.018369	0.806538	P46379;A0A0G2JK23;A0A024RCR6;A0A0G2JL47;A0A0G2JJM1;H0Y710;X6REW1;F6S6P2;F6X9W3;F6U341;H0Y4L1;F6TC96;F6WML8;A0A1B0GX79;A0A0G2JJR8;F6XTU0;F6U1F2;F6UR09;F6VEM6	P46379;A0A0G2JK23;A0A024RCR6;A0A0G2JL47	Large proline-rich protein BAG6	BAG6;BAT3	sp|P46379|BAG6_HUMAN Large proline-rich protein BAG6 OS=Homo sapiens OX=9606 GN=BAG6 PE=1 SV=2;tr|A0A0G2JK23|A0A0G2JK23_HUMAN BCL2-associated athanogene 6 OS=Homo sapiens OX=9606 GN=BAG6 PE=1 SV=1;tr|A0A024RCR6|A0A024RCR6_HUMAN BCL2-associated athanogene 6
71192	56157	87580	69973	67762	64545			0.125917	-0.0647335	0.748312	Q8TBE0	Q8TBE0	Bromo adjacent homology domain-containing 1 protein	BAHD1	sp|Q8TBE0|BAHD1_HUMAN Bromo adjacent homology domain-containing 1 protein OS=Homo sapiens OX=9606 GN=BAHD1 PE=1 SV=2
5.8011e+06	6.1084e+06	5.8905e+06	5.8868e+06	6.4098e+06	6.3356e+06			0.667436	0.0652447	0.215062	Q9UQB8;I3L4C2;B4DWA1;I3L0M4;I3L327;I3L2M4;I3L3J7;I3L1C8;I3L3C5;I3L3C6;I3L113;I3L526;I3L125;I3L0Y9;I3L2J6;I3L4A3	Q9UQB8;I3L4C2;B4DWA1	Brain-specific angiogenesis inhibitor 1-associated protein 2	BAIAP2	sp|Q9UQB8|BAIP2_HUMAN Brain-specific angiogenesis inhibitor 1-associated protein 2 OS=Homo sapiens OX=9606 GN=BAIAP2 PE=1 SV=1;tr|I3L4C2|I3L4C2_HUMAN Brain-specific angiogenesis inhibitor 1-associated protein 2 OS=Homo sapiens OX=9606 GN=BAIAP2 PE=1 SV=1;t
46303	54825	37141	72449	73130	71266	+		1.82567	0.66723	0.0149394	Q9UHR4	Q9UHR4	Brain-specific angiogenesis inhibitor 1-associated protein 2-like protein 1	BAIAP2L1	sp|Q9UHR4|BI2L1_HUMAN Brain-specific angiogenesis inhibitor 1-associated protein 2-like protein 1 OS=Homo sapiens OX=9606 GN=BAIAP2L1 PE=1 SV=2
1.0354e+06	1.1954e+06	1.059e+06	679150	799660	894760	+		1.64647	-0.477183	0.0225699	A0A0A0MRG8;Q16611	A0A0A0MRG8;Q16611	Bcl-2 homologous antagonist/killer	BAK1	tr|A0A0A0MRG8|A0A0A0MRG8_HUMAN Bcl-2 homologous antagonist/killer OS=Homo sapiens OX=9606 GN=BAK1 PE=1 SV=1;sp|Q16611|BAK_HUMAN Bcl-2 homologous antagonist/killer OS=Homo sapiens OX=9606 GN=BAK1 PE=1 SV=1
162250	194380	176570	82418	122290	148730			1.13483	-0.631102	0.0733106	Q13145	Q13145	BMP and activin membrane-bound inhibitor homolog	BAMBI	sp|Q13145|BAMBI_HUMAN BMP and activin membrane-bound inhibitor homolog OS=Homo sapiens OX=9606 GN=BAMBI PE=1 SV=1
3.1498e+06	3.4746e+06	3.545e+06	3.5969e+06	4.0208e+06	4.5318e+06			1.0803	0.252143	0.0831191	O75531;E9PJJ8	O75531	Barrier-to-autointegration factor;Barrier-to-autointegration factor, N-terminally processed	BANF1	sp|O75531|BAF_HUMAN Barrier-to-autointegration factor OS=Homo sapiens OX=9606 GN=BANF1 PE=1 SV=1
778840	859480	813270	813030	844771	897880			0.439033	0.0599556	0.363888	Q8N9N5;C9J811;C9JYB6;C9JGM9;C9JF73;C9JTM8;E9PJI6	Q8N9N5;C9J811	Protein BANP	BANP	sp|Q8N9N5|BANP_HUMAN Protein BANP OS=Homo sapiens OX=9606 GN=BANP PE=1 SV=3;tr|C9J811|C9J811_HUMAN Protein BANP (Fragment) OS=Homo sapiens OX=9606 GN=BANP PE=1 SV=8
203050	242380	230880	224040	242720	245770			0.376665	0.0780366	0.420083	Q92560;F8W6N3	Q92560;F8W6N3	Ubiquitin carboxyl-terminal hydrolase BAP1;Ubiquitin carboxyl-terminal hydrolase	BAP1	sp|Q92560|BAP1_HUMAN Ubiquitin carboxyl-terminal hydrolase BAP1 OS=Homo sapiens OX=9606 GN=BAP1 PE=1 SV=2;tr|F8W6N3|F8W6N3_HUMAN Ubiquitin carboxyl-terminal hydrolase OS=Homo sapiens OX=9606 GN=BAP1 PE=1 SV=1
634140	776250	668240	626850	921050	734660			0.266638	0.122262	0.541205	Q99728;A0A087X2H0;F6MDI1;C9IYG1;A0A087WZ19;A0A494C142;C9J6M1;A0A087X0C6;F8WCG2	Q99728;A0A087X2H0	BRCA1-associated RING domain protein 1	BARD1	sp|Q99728|BARD1_HUMAN BRCA1-associated RING domain protein 1 OS=Homo sapiens OX=9606 GN=BARD1 PE=1 SV=2;tr|A0A087X2H0|A0A087X2H0_HUMAN BRCA1-associated RING domain protein 1 OS=Homo sapiens OX=9606 GN=BARD1 PE=1 SV=2
7.1031e+06	9.1247e+06	6.5555e+06	1.0961e+07	9.0651e+06	9.8615e+06			1.15165	0.401835	0.0705263	P80723;U3KQP0	P80723	Brain acid soluble protein 1	BASP1	sp|P80723|BASP1_HUMAN Brain acid soluble protein 1 OS=Homo sapiens OX=9606 GN=BASP1 PE=1 SV=2
850850	1.0944e+06	758690	869659	1.1312e+06	846450			0.142762	0.0790577	0.719843	Q07812;K4JQN1;I6LPK7;H0YA56	Q07812;K4JQN1	Apoptosis regulator BAX	BAX	sp|Q07812|BAX_HUMAN Apoptosis regulator BAX OS=Homo sapiens OX=9606 GN=BAX PE=1 SV=1;tr|K4JQN1|K4JQN1_HUMAN Apoptosis regulator BAX OS=Homo sapiens OX=9606 GN=BAX PE=1 SV=1
3.9509e+06	4.3696e+06	4.4296e+06	3.9268e+06	4.6466e+06	5.1535e+06			0.325261	0.0994072	0.472867	Q9NRL2;A0A087WWN7;H0YJP5	Q9NRL2	Bromodomain adjacent to zinc finger domain protein 1A	BAZ1A	sp|Q9NRL2|BAZ1A_HUMAN Bromodomain adjacent to zinc finger domain protein 1A OS=Homo sapiens OX=9606 GN=BAZ1A PE=1 SV=2
2.6675e+07	2.9098e+07	2.94e+07	2.2357e+07	2.5711e+07	2.9195e+07			0.545617	-0.147797	0.284697	Q9UIG0	Q9UIG0	Tyrosine-protein kinase BAZ1B	BAZ1B	sp|Q9UIG0|BAZ1B_HUMAN Tyrosine-protein kinase BAZ1B OS=Homo sapiens OX=9606 GN=BAZ1B PE=1 SV=2
4.0046e+06	4.249e+06	4.397e+06	3.8972e+06	4.3766e+06	4.7169e+06			0.145351	0.034928	0.715566	J3KPG5;F8VU39;Q9UIF9;A0A0C4DGI9;H0YHL2;H0YHQ7	J3KPG5;F8VU39;Q9UIF9;A0A0C4DGI9	Bromodomain adjacent to zinc finger domain protein 2A	BAZ2A	tr|J3KPG5|J3KPG5_HUMAN Bromodomain adjacent to zinc finger domain protein 2A OS=Homo sapiens OX=9606 GN=BAZ2A PE=1 SV=1;tr|F8VU39|F8VU39_HUMAN Bromodomain adjacent to zinc finger domain protein 2A OS=Homo sapiens OX=9606 GN=BAZ2A PE=1 SV=1;sp|Q9UIF9|BAZ2A_
877430	1.0556e+06	823400	1.0976e+06	958600	1.214e+06			0.783866	0.248013	0.164488	C9JA69;Q8WY36;C9J8D0;H7C1Q0	C9JA69;Q8WY36	HMG box transcription factor BBX	BBX	tr|C9JA69|C9JA69_HUMAN HMG box transcription factor BBX OS=Homo sapiens OX=9606 GN=BBX PE=1 SV=1;sp|Q8WY36|BBX_HUMAN HMG box transcription factor BBX OS=Homo sapiens OX=9606 GN=BBX PE=1 SV=1
2.7978e+06	2.8044e+06	2.8023e+06	3.1847e+06	2.9026e+06	3.2508e+06	+		1.39323	0.150234	0.0404365	P50895;A0A087WXM8;K7ENU8	P50895;A0A087WXM8	Basal cell adhesion molecule	BCAM	sp|P50895|BCAM_HUMAN Basal cell adhesion molecule OS=Homo sapiens OX=9606 GN=BCAM PE=1 SV=2;tr|A0A087WXM8|A0A087WXM8_HUMAN Basal cell adhesion molecule OS=Homo sapiens OX=9606 GN=BCAM PE=1 SV=1
3.5352e+06	4.038e+06	3.633e+06	4.5056e+06	4.4711e+06	5.0692e+06	+		1.76859	0.325838	0.0170378	C9JTE9;A0A669KBH7;A0A669KB27;A0A669KAY5;Q9UHQ4;H7C5E2;B7Z2L0;H0Y7N8;C9IYK6;F8WB99;C9JGJ9;C9JP06;F8WDG1	C9JTE9;A0A669KBH7;A0A669KB27;A0A669KAY5;Q9UHQ4;H7C5E2;B7Z2L0;H0Y7N8;C9IYK6	B-cell receptor-associated protein 29	BCAP29	tr|C9JTE9|C9JTE9_HUMAN B-cell receptor-associated protein (Fragment) OS=Homo sapiens OX=9606 GN=BCAP29 PE=1 SV=1;tr|A0A669KBH7|A0A669KBH7_HUMAN Uncharacterized protein OS=Homo sapiens OX=9606 GN=DUS4L-BCAP29 PE=1 SV=1;tr|A0A669KB27|A0A669KB27_HUMAN Unchara
3.6862e+07	3.9886e+07	4.0239e+07	4.0215e+07	4.3389e+07	4.5854e+07			1.00103	0.145167	0.099762	P51572;C9JMD7;C9JSP1;C9JQ75;C9J0M4	P51572;C9JMD7;C9JSP1;C9JQ75;C9J0M4	B-cell receptor-associated protein 31	BCAP31	sp|P51572|BAP31_HUMAN B-cell receptor-associated protein 31 OS=Homo sapiens OX=9606 GN=BCAP31 PE=1 SV=3;tr|C9JMD7|C9JMD7_HUMAN B-cell receptor-associated protein (Fragment) OS=Homo sapiens OX=9606 GN=BCAP31 PE=1 SV=1;tr|C9JSP1|C9JSP1_HUMAN B-cell receptor-
843470	1.0435e+06	925030	974080	1.105e+06	974280			0.493349	0.121717	0.321108	P56945;A0A2R8YFK2;A0A2R8Y6M6;A0A2R8Y4C2;A0A2R8YFS8;A0A2R8Y8C4;A0A2R8Y5C9;A0A2R8Y596;A0A2R8Y5E4;H3BTL5;H3BTB0;H3BU42;H3BVF0;H3BSY4;H3BQJ7;H3BSB2	P56945;A0A2R8YFK2;A0A2R8Y6M6;A0A2R8Y4C2;A0A2R8YFS8;A0A2R8Y8C4;A0A2R8Y5C9;A0A2R8Y596;A0A2R8Y5E4	Breast cancer anti-estrogen resistance protein 1	BCAR1	sp|P56945|BCAR1_HUMAN Breast cancer anti-estrogen resistance protein 1 OS=Homo sapiens OX=9606 GN=BCAR1 PE=1 SV=2;tr|A0A2R8YFK2|A0A2R8YFK2_HUMAN Breast cancer anti-estrogen resistance protein 1 OS=Homo sapiens OX=9606 GN=BCAR1 PE=1 SV=1;tr|A0A2R8Y6M6|A0A2R
327730	395480	377290	417670	454540	422810			1.2447	0.238332	0.0569251	Q05GC8;Q96PN7	Q05GC8;Q96PN7	Transcriptional-regulating factor 1	BCAR2;TRERF1	tr|Q05GC8|Q05GC8_HUMAN Breast cancer anti-estrogen resistance 2 OS=Homo sapiens OX=9606 GN=TRERF1 PE=1 SV=1;sp|Q96PN7|TREF1_HUMAN Transcriptional-regulating factor 1 OS=Homo sapiens OX=9606 GN=TRERF1 PE=1 SV=1
300240	431470	300870	413940	447650	414090			0.850646	0.32574	0.141044	O75815	O75815	Breast cancer anti-estrogen resistance protein 3	BCAR3	sp|O75815|BCAR3_HUMAN Breast cancer anti-estrogen resistance protein 3 OS=Homo sapiens OX=9606 GN=BCAR3 PE=1 SV=1
5.2955e+06	5.3288e+06	5.5522e+06	5.3487e+06	5.7577e+06	6.6204e+06			0.612955	0.126654	0.243806	O75934	O75934	Pre-mRNA-splicing factor SPF27	BCAS2	sp|O75934|SPF27_HUMAN Pre-mRNA-splicing factor SPF27 OS=Homo sapiens OX=9606 GN=BCAS2 PE=1 SV=1
9.3527e+06	9.1358e+06	8.87e+06	1.1581e+07	1.1315e+07	1.1869e+07	+		3.50342	0.345709	0.000313746	O15382;M0QXF9;B3KSI3;M0QZ10;M0QZP4;M0R2K7	O15382;M0QXF9;B3KSI3;M0QZ10;M0QZP4	Branched-chain-amino-acid aminotransferase, mitochondrial;Branched-chain-amino-acid aminotransferase	BCAT2	sp|O15382|BCAT2_HUMAN Branched-chain-amino-acid aminotransferase, mitochondrial OS=Homo sapiens OX=9606 GN=BCAT2 PE=1 SV=2;tr|M0QXF9|M0QXF9_HUMAN Branched-chain-amino-acid aminotransferase (Fragment) OS=Homo sapiens OX=9606 GN=BCAT2 PE=1 SV=1;tr|B3KSI3|B3K
1.5462e+06	1.7753e+06	1.1113e+06	1.5827e+06	1.5764e+06	1.4655e+06			0.160592	0.0871251	0.690888	Q9P287	Q9P287	BRCA2 and CDKN1A-interacting protein	BCCIP	sp|Q9P287|BCCIP_HUMAN BRCA2 and CDKN1A-interacting protein OS=Homo sapiens OX=9606 GN=BCCIP PE=1 SV=1
4.6512e+06	4.7542e+06	5.1674e+06	4.1951e+06	4.4745e+06	4.9941e+06			0.475939	-0.0951958	0.334242	F5H5P2;P12694;F5GXU9;H0YH31	F5H5P2;P12694	2-oxoisovalerate dehydrogenase subunit alpha, mitochondrial	BCKDHA	tr|F5H5P2|F5H5P2_HUMAN 2-oxoisovalerate dehydrogenase subunit alpha OS=Homo sapiens OX=9606 PE=3 SV=1;sp|P12694|ODBA_HUMAN 2-oxoisovalerate dehydrogenase subunit alpha, mitochondrial OS=Homo sapiens OX=9606 GN=BCKDHA PE=1 SV=2
1.8012e+06	1.8729e+06	1.942e+06	1.6886e+06	1.7882e+06	1.9487e+06			0.311229	-0.0516421	0.488395	P21953	P21953	2-oxoisovalerate dehydrogenase subunit beta, mitochondrial	BCKDHB	sp|P21953|ODBB_HUMAN 2-oxoisovalerate dehydrogenase subunit beta, mitochondrial OS=Homo sapiens OX=9606 GN=BCKDHB PE=1 SV=2
2.7259e+06	2.9787e+06	2.9116e+06	3.2795e+06	3.4671e+06	3.5734e+06	+		2.10486	0.260424	0.00785488	O14874;H3BTL2;H3BS02;H3BNP3;H3BUV3	O14874;H3BTL2;H3BS02	[3-methyl-2-oxobutanoate dehydrogenase [lipoamide]] kinase, mitochondrial	BCKDK	sp|O14874|BCKD_HUMAN [3-methyl-2-oxobutanoate dehydrogenase [lipoamide]] kinase, mitochondrial OS=Homo sapiens OX=9606 GN=BCKDK PE=1 SV=2;tr|H3BTL2|H3BTL2_HUMAN Protein-serine/threonine kinase (Fragment) OS=Homo sapiens OX=9606 GN=BCKDK PE=1 SV=8;tr|H3BS02
1.0202e+06	1.0035e+06	1.1512e+06	1.0236e+06	1.1786e+06	1.2721e+06			0.499342	0.126969	0.316707	Q5QP56;Q9H1R6;Q5TE64;Q07817;Q5QP59	Q5QP56;Q9H1R6;Q5TE64;Q07817;Q5QP59	Bcl-2-like protein 1	BCL2L1	tr|Q5QP56|Q5QP56_HUMAN Apoptosis regulator Bcl-X (Fragment) OS=Homo sapiens OX=9606 GN=BCL2L1 PE=1 SV=1;tr|Q9H1R6|Q9H1R6_HUMAN Apoptosis regulator Bcl-X (Fragment) OS=Homo sapiens OX=9606 GN=BCL2L1 PE=1 SV=1;tr|Q5TE64|Q5TE64_HUMAN Apoptosis regulator Bcl-X
148110	171610	172210	176520	218270	211140			1.17663	0.298057	0.0665847	A0A087WSV0;Q9HB09;I6LJZ7	A0A087WSV0;Q9HB09	Bcl-2-like protein 12	BCL2L12	tr|A0A087WSV0|A0A087WSV0_HUMAN Bcl-2-like protein 12 OS=Homo sapiens OX=9606 GN=BCL2L12 PE=1 SV=1;sp|Q9HB09|B2L12_HUMAN Bcl-2-like protein 12 OS=Homo sapiens OX=9606 GN=BCL2L12 PE=1 SV=1
2.7652e+06	3.1038e+06	2.7783e+06	3.0535e+06	3.2036e+06	3.6235e+06			0.976318	0.19064	0.105604	Q9BXK5;A0A087WX97;A0A087WTL4;E9PDD6;F2Z2C3;A0A087WW80;F6VJB4;A0A0A0MR90	Q9BXK5;A0A087WX97;A0A087WTL4	Bcl-2-like protein 13	BCL2L13	sp|Q9BXK5|B2L13_HUMAN Bcl-2-like protein 13 OS=Homo sapiens OX=9606 GN=BCL2L13 PE=1 SV=1;tr|A0A087WX97|A0A087WX97_HUMAN Bcl-2-like protein 13 OS=Homo sapiens OX=9606 GN=BCL2L13 PE=1 SV=1;tr|A0A087WTL4|A0A087WTL4_HUMAN Bcl-2-like protein 13 OS=Homo sapiens
638610	675970	696450	538850	639610	700220			0.380377	-0.105677	0.416507	Q4VC05;F8WE18;F8WDZ4	Q4VC05;F8WE18;F8WDZ4	B-cell CLL/lymphoma 7 protein family member A	BCL7A;BCL7B	sp|Q4VC05|BCL7A_HUMAN B-cell CLL/lymphoma 7 protein family member A OS=Homo sapiens OX=9606 GN=BCL7A PE=1 SV=1;tr|F8WE18|F8WE18_HUMAN B-cell CLL/lymphoma 7 protein family member B OS=Homo sapiens OX=9606 GN=BCL7B PE=1 SV=1;tr|F8WDZ4|F8WDZ4_HUMAN B-cell CLL
29223	31694	25446	35826	38424	36287	+		1.68241	0.361238	0.0207775	Q9BQE9;F2Z3H6	Q9BQE9;F2Z3H6	B-cell CLL/lymphoma 7 protein family member B	BCL7B	sp|Q9BQE9|BCL7B_HUMAN B-cell CLL/lymphoma 7 protein family member B OS=Homo sapiens OX=9606 GN=BCL7B PE=1 SV=1;tr|F2Z3H6|F2Z3H6_HUMAN B-cell CLL/lymphoma 7 protein family member B OS=Homo sapiens OX=9606 GN=BCL7B PE=1 SV=2
1.254e+06	1.2279e+06	1.3176e+06	1.1914e+06	1.2099e+06	1.3806e+06			0.0427439	-0.00926717	0.906267	Q8WUZ0;I3L1Q2;I3L4D5	Q8WUZ0;I3L1Q2	B-cell CLL/lymphoma 7 protein family member C	BCL7C	sp|Q8WUZ0|BCL7C_HUMAN B-cell CLL/lymphoma 7 protein family member C OS=Homo sapiens OX=9606 GN=BCL7C PE=1 SV=3;tr|I3L1Q2|I3L1Q2_HUMAN B-cell CLL/lymphoma 7 protein family member C (Fragment) OS=Homo sapiens OX=9606 GN=BCL7C PE=1 SV=1
292850	370850	187450	400660	377450	336690			0.671753	0.440861	0.212935	A0A087WZX0;Q86UU0	A0A087WZX0;Q86UU0	B-cell CLL/lymphoma 9-like protein	BCL9L	tr|A0A087WZX0|A0A087WZX0_HUMAN B-cell CLL/lymphoma 9-like protein OS=Homo sapiens OX=9606 GN=BCL9L PE=1 SV=1;sp|Q86UU0|BCL9L_HUMAN B-cell CLL/lymphoma 9-like protein OS=Homo sapiens OX=9606 GN=BCL9L PE=1 SV=1
222710	255380	205720	337040	332870	355880	+		2.45318	0.590258	0.00352226	E9PK91;E9PK09;E9PQN2;E9PKI6;A0A1W2PQ43;E9PJA7;H0YF63;H0YF00	E9PK91;E9PK09;E9PQN2;E9PKI6;A0A1W2PQ43		BCLAF1	tr|E9PK91|E9PK91_HUMAN Bcl-2-associated transcription factor 1 OS=Homo sapiens OX=9606 GN=BCLAF1 PE=1 SV=1;tr|E9PK09|E9PK09_HUMAN Bcl-2-associated transcription factor 1 (Fragment) OS=Homo sapiens OX=9606 GN=BCLAF1 PE=1 SV=8;tr|E9PQN2|E9PQN2_HUMAN Bcl-2-as
1.3036e+07	1.6683e+07	1.2617e+07	1.7144e+07	1.898e+07	1.9627e+07	+		1.35539	0.406258	0.0441174	Q9NYF8;H0YF14	Q9NYF8	Bcl-2-associated transcription factor 1	BCLAF1	sp|Q9NYF8|BCLF1_HUMAN Bcl-2-associated transcription factor 1 OS=Homo sapiens OX=9606 GN=BCLAF1 PE=1 SV=2
323070	375480	389440	339640	354120	394170			0.00531506	0.00169309	0.987836	Q6W2J9;H7BYY2;H7C231;H7BZ37;A1A564;H7C2V9	Q6W2J9;H7BYY2;H7C231	BCL-6 corepressor	BCOR	sp|Q6W2J9|BCOR_HUMAN BCL-6 corepressor OS=Homo sapiens OX=9606 GN=BCOR PE=1 SV=1;tr|H7BYY2|H7BYY2_HUMAN BCL-6 corepressor (Fragment) OS=Homo sapiens OX=9606 GN=BCOR PE=1 SV=1;tr|H7C231|H7C231_HUMAN BCL-6 corepressor (Fragment) OS=Homo sapiens OX=9606 GN=BC
130660	123010	143680	116310	135290	123930			0.375335	-0.0812988	0.421371	P11274	P11274	Breakpoint cluster region protein	BCR	sp|P11274|BCR_HUMAN Breakpoint cluster region protein OS=Homo sapiens OX=9606 GN=BCR PE=1 SV=2
2.0874e+06	2.2541e+06	2.0284e+06	2.3665e+06	2.32e+06	2.4556e+06	+		1.49611	0.166118	0.0319076	Q9Y276;C9J1S9;H7C492;C9J8G3;H7BZF6;C9J4Q9;C9JAS4;A0A2R8Y7T3	Q9Y276	Mitochondrial chaperone BCS1	BCS1L	sp|Q9Y276|BCS1_HUMAN Mitochondrial chaperone BCS1 OS=Homo sapiens OX=9606 GN=BCS1L PE=1 SV=1
1.2528e+06	1.3495e+06	1.2779e+06	1.36e+06	1.4508e+06	1.5746e+06			1.18919	0.174695	0.0646857	E9PCG9;Q02338;C9K0G7;C9JM78;C9JQ90;A0A0G2JRX6;H7C2W1	E9PCG9;Q02338;C9K0G7;C9JM78;C9JQ90;A0A0G2JRX6	D-beta-hydroxybutyrate dehydrogenase, mitochondrial	BDH1	tr|E9PCG9|E9PCG9_HUMAN D-beta-hydroxybutyrate dehydrogenase, mitochondrial OS=Homo sapiens OX=9606 GN=BDH1 PE=1 SV=1;sp|Q02338|BDH_HUMAN D-beta-hydroxybutyrate dehydrogenase, mitochondrial OS=Homo sapiens OX=9606 GN=BDH1 PE=1 SV=3;tr|C9K0G7|C9K0G7_HUMAN D-
28266	37263	27232	25165	27964	26879			0.599686	-0.200215	0.25137	Q9BUT1;D6R9P2	Q9BUT1;D6R9P2	3-hydroxybutyrate dehydrogenase type 2	BDH2;SLC9B2	sp|Q9BUT1|BDH2_HUMAN 3-hydroxybutyrate dehydrogenase type 2 OS=Homo sapiens OX=9606 GN=BDH2 PE=1 SV=2;tr|D6R9P2|D6R9P2_HUMAN Sodium/hydrogen exchanger 9B2 OS=Homo sapiens OX=9606 GN=SLC9B2 PE=4 SV=1
117730	130270	101100	114720	127150	121210			0.213904	0.0631288	0.611077	K7ER46;Q14457;K7EMA2;K7EN35;K7ELY9;E7EV84	K7ER46;Q14457;K7EMA2;K7EN35;K7ELY9;E7EV84	Beclin-1	BECN1	tr|K7ER46|K7ER46_HUMAN Beclin-1 (Fragment) OS=Homo sapiens OX=9606 GN=BECN1 PE=1 SV=1;sp|Q14457|BECN1_HUMAN Beclin-1 OS=Homo sapiens OX=9606 GN=BECN1 PE=1 SV=2;tr|K7EMA2|K7EMA2_HUMAN Beclin-1 (Fragment) OS=Homo sapiens OX=9606 GN=BECN1 PE=1 SV=1;tr|K7EN35|
522530	591080	624010	565460	604560	712450			0.379084	0.112555	0.41775	Q5T5X7	Q5T5X7	BEN domain-containing protein 3	BEND3	sp|Q5T5X7|BEND3_HUMAN BEN domain-containing protein 3 OS=Homo sapiens OX=9606 GN=BEND3 PE=1 SV=1
1.3837e+06	1.4293e+06	1.5197e+06	1.4285e+06	1.6042e+06	1.6659e+06			0.672446	0.11501	0.212596	H7C1N3;O15155;A0A3B3IU16;C9JTT8;Q68DU7	H7C1N3;O15155;A0A3B3IU16;C9JTT8;Q68DU7	BET1 homolog	BET1;DKFZp781C0425	tr|H7C1N3|H7C1N3_HUMAN BET1 homolog (Fragment) OS=Homo sapiens OX=9606 GN=BET1 PE=1 SV=1;sp|O15155|BET1_HUMAN BET1 homolog OS=Homo sapiens OX=9606 GN=BET1 PE=1 SV=1;tr|A0A3B3IU16|A0A3B3IU16_HUMAN BET1 homolog OS=Homo sapiens OX=9606 GN=BET1 PE=1 SV=1;tr|C9
1.0035e+06	1.0601e+06	1.0345e+06	1.1041e+06	1.1572e+06	1.2378e+06	+		1.51849	0.174371	0.030305	Q9NYM9;H7BXT7;E9PQJ6;A0A0C4DH16;B8ZZS0;E9PHY4	Q9NYM9;H7BXT7;E9PQJ6;A0A0C4DH16;B8ZZS0;E9PHY4	BET1-like protein	BET1L	sp|Q9NYM9|BET1L_HUMAN BET1-like protein OS=Homo sapiens OX=9606 GN=BET1L PE=1 SV=1;tr|H7BXT7|H7BXT7_HUMAN BET1-like protein OS=Homo sapiens OX=9606 GN=BET1L PE=1 SV=1;tr|E9PQJ6|E9PQJ6_HUMAN BET1-like protein OS=Homo sapiens OX=9606 GN=BET1L PE=1 SV=1;tr|A0
37629	46762	33289	53802	46167	36143			0.393761	0.205337	0.403868	Q9H694	Q9H694	Protein bicaudal C homolog 1	BICC1	sp|Q9H694|BICC1_HUMAN Protein bicaudal C homolog 1 OS=Homo sapiens OX=9606 GN=BICC1 PE=1 SV=2
1.6075e+06	1.8355e+06	1.4585e+06	1.5458e+06	1.8313e+06	1.582e+06			0.0537397	0.0191663	0.883609	Q8TD16;A8MVZ6;Q96G01	Q8TD16	Protein bicaudal D homolog 2	BICD2	sp|Q8TD16|BICD2_HUMAN Protein bicaudal D homolog 2 OS=Homo sapiens OX=9606 GN=BICD2 PE=1 SV=1
269730	365260	244510	248240	306170	291890			0.0704061	-0.0396131	0.850343	P55957	P55957	BH3-interacting domain death agonist;BH3-interacting domain death agonist p15;BH3-interacting domain death agonist p13;BH3-interacting domain death agonist p11	BID	sp|P55957|BID_HUMAN BH3-interacting domain death agonist OS=Homo sapiens OX=9606 GN=BID PE=1 SV=1
2.4513e+06	3.2323e+06	2.3721e+06	2.5324e+06	2.9713e+06	2.6372e+06			0.0572857	0.0261116	0.876424	O00499;S4R418;Q9UBW5;P49418	O00499	Myc box-dependent-interacting protein 1	BIN1	sp|O00499|BIN1_HUMAN Myc box-dependent-interacting protein 1 OS=Homo sapiens OX=9606 GN=BIN1 PE=1 SV=1
23207	27135	24234	18966	23686	19803			1.02406	-0.259526	0.0946101	E9PMH5;Q13490;E9PI77;E9PQZ9;H0YDY3;A0A087X2B2;A0A669KBC7;Q13489	E9PMH5;Q13490;E9PI77	Baculoviral IAP repeat-containing protein 2	BIRC2	tr|E9PMH5|E9PMH5_HUMAN Baculoviral IAP repeat-containing protein 2 OS=Homo sapiens OX=9606 GN=BIRC2 PE=1 SV=1;sp|Q13490|BIRC2_HUMAN Baculoviral IAP repeat-containing protein 2 OS=Homo sapiens OX=9606 GN=BIRC2 PE=1 SV=2;tr|E9PI77|E9PI77_HUMAN Baculoviral IA
877380	852520	1.0322e+06	793530	835430	981630			0.259383	-0.082201	0.550322	O15392;A0A0B4J1S3;H3BLT4;K7EMW2	O15392;A0A0B4J1S3;H3BLT4	Baculoviral IAP repeat-containing protein 5	BIRC5	sp|O15392|BIRC5_HUMAN Baculoviral IAP repeat-containing protein 5 OS=Homo sapiens OX=9606 GN=BIRC5 PE=1 SV=3;tr|A0A0B4J1S3|A0A0B4J1S3_HUMAN Baculoviral IAP repeat-containing protein 5 OS=Homo sapiens OX=9606 GN=BIRC5 PE=1 SV=1;tr|H3BLT4|H3BLT4_HUMAN Baculo
459520	576020	443890	413400	468290	437200			0.540609	-0.157738	0.287999	Q9NR09;A0A3B3IUB9	Q9NR09;A0A3B3IUB9	Baculoviral IAP repeat-containing protein 6	BIRC6	sp|Q9NR09|BIRC6_HUMAN Baculoviral IAP repeat-containing protein 6 OS=Homo sapiens OX=9606 GN=BIRC6 PE=1 SV=2;tr|A0A3B3IUB9|A0A3B3IUB9_HUMAN Baculoviral IAP repeat-containing protein 6 (Fragment) OS=Homo sapiens OX=9606 GN=BIRC6 PE=1 SV=1
412770	406410	375470	544690	482600	498680	+		2.20062	0.35247	0.00630063	A0A1W2PS85;R4GMW8;P28715;A0A494C0S2;A0A090HNM7;A0A494C113	A0A1W2PS85;R4GMW8;P28715;A0A494C0S2;A0A090HNM7	DNA repair protein complementing XP-G cells	BIVM-ERCC5;ERCC5;ERCC5-201	tr|A0A1W2PS85|A0A1W2PS85_HUMAN BIVM-ERCC5 readthrough OS=Homo sapiens OX=9606 GN=BIVM-ERCC5 PE=1 SV=1;tr|R4GMW8|R4GMW8_HUMAN BIVM-ERCC5 readthrough OS=Homo sapiens OX=9606 GN=BIVM-ERCC5 PE=1 SV=2;sp|P28715|ERCC5_HUMAN DNA repair protein complementing XP-G
3.1611e+06	3.3075e+06	3.1415e+06	2.7242e+06	2.9998e+06	3.0882e+06			0.999266	-0.126719	0.100169	H0YNU5;A0A3B3IT82;P54132;H0YLV8	H0YNU5;A0A3B3IT82;P54132	Bloom syndrome protein	BLM	tr|H0YNU5|H0YNU5_HUMAN DNA helicase OS=Homo sapiens OX=9606 GN=BLM PE=1 SV=1;tr|A0A3B3IT82|A0A3B3IT82_HUMAN DNA helicase OS=Homo sapiens OX=9606 GN=BLM PE=1 SV=1;sp|P54132|BLM_HUMAN Bloom syndrome protein OS=Homo sapiens OX=9606 GN=BLM PE=1 SV=1
3.0334e+06	3.5233e+06	2.8653e+06	2.5589e+06	3.2005e+06	2.937e+06			0.376493	-0.116128	0.420249	Q13867;K7ESE8;J3KSD8;K7ES02;J3KS79;K7ENH5	Q13867;K7ESE8;J3KSD8;K7ES02	Bleomycin hydrolase	BLMH	sp|Q13867|BLMH_HUMAN Bleomycin hydrolase OS=Homo sapiens OX=9606 GN=BLMH PE=1 SV=1;tr|K7ESE8|K7ESE8_HUMAN Bleomycin hydrolase (Fragment) OS=Homo sapiens OX=9606 GN=BLMH PE=1 SV=1;tr|J3KSD8|J3KSD8_HUMAN Bleomycin hydrolase (Fragment) OS=Homo sapiens OX=9606
331020	332930	434620	322480	301840	354840			0.46502	-0.157243	0.342752	G8JLQ3;P78537	G8JLQ3;P78537	Biogenesis of lysosome-related organelles complex 1 subunit 1	BLOC1S1	tr|G8JLQ3|G8JLQ3_HUMAN Biogenesis of lysosome-related organelles complex 1 subunit 1 OS=Homo sapiens OX=9606 GN=BLOC1S1 PE=1 SV=1;sp|P78537|BL1S1_HUMAN Biogenesis of lysosome-related organelles complex 1 subunit 1 OS=Homo sapiens OX=9606 GN=BLOC1S1 PE=1 SV
220030	269780	234370	229780	264590	237020			0.0547178	0.0169163	0.881621	Q6QNY1;A0A087X1N6;J3QRU7	Q6QNY1;A0A087X1N6;J3QRU7	Biogenesis of lysosome-related organelles complex 1 subunit 2	BLOC1S2	sp|Q6QNY1|BL1S2_HUMAN Biogenesis of lysosome-related organelles complex 1 subunit 2 OS=Homo sapiens OX=9606 GN=BLOC1S2 PE=1 SV=1;tr|A0A087X1N6|A0A087X1N6_HUMAN Biogenesis of lysosome-related organelles complex 1 subunit 2 OS=Homo sapiens OX=9606 GN=BLOC1S2
114310	184830	94204	161170	171370	154030			0.553202	0.365299	0.279768	A0A0D9SEU2;A0A0A0MTN6;G5E931;H3BN57;Q8TDH9	A0A0D9SEU2;A0A0A0MTN6;G5E931;H3BN57;Q8TDH9	Biogenesis of lysosome-related organelles complex 1 subunit 5	BLOC1S5;BLOC1S5-TXNDC5	tr|A0A0D9SEU2|A0A0D9SEU2_HUMAN Biogenesis of lysosome-related organelles complex 1 subunit 5 OS=Homo sapiens OX=9606 GN=BLOC1S5 PE=1 SV=1;tr|A0A0A0MTN6|A0A0A0MTN6_HUMAN Biogenesis of lysosome-related organelles complex 1 subunit 5 OS=Homo sapiens OX=9606 G
835770	1.1329e+06	854690	650250	831480	749160			0.888117	-0.332836	0.129385	P53004	P53004	Biliverdin reductase A	BLVRA	sp|P53004|BIEA_HUMAN Biliverdin reductase A OS=Homo sapiens OX=9606 GN=BLVRA PE=1 SV=2
2.5651e+06	2.8521e+06	2.6403e+06	2.1542e+06	2.441e+06	2.5177e+06			1.03353	-0.181671	0.0925709	P30043;A0A2R8YEP4;M0R192;A0A2R8Y7Y9;M0QZL1	P30043;A0A2R8YEP4;M0R192;A0A2R8Y7Y9;M0QZL1	Flavin reductase (NADPH)	BLVRB	sp|P30043|BLVRB_HUMAN Flavin reductase (NADPH) OS=Homo sapiens OX=9606 GN=BLVRB PE=1 SV=3;tr|A0A2R8YEP4|A0A2R8YEP4_HUMAN Flavin reductase (NADPH) OS=Homo sapiens OX=9606 GN=BLVRB PE=1 SV=1;tr|M0R192|M0R192_HUMAN Flavin reductase (NADPH) OS=Homo sapiens OX=
35526	35860	31932	46373	39442	47151	+		1.67449	0.361351	0.0211597	Q5T532;Q9H2G9	Q5T532;Q9H2G9	Golgin-45	BLZF1	tr|Q5T532|Q5T532_HUMAN Golgin-45 (Fragment) OS=Homo sapiens OX=9606 GN=BLZF1 PE=1 SV=1;sp|Q9H2G9|GO45_HUMAN Golgin-45 OS=Homo sapiens OX=9606 GN=BLZF1 PE=1 SV=2
1.8309e+06	2.1305e+06	1.8236e+06	2.2279e+06	2.3038e+06	2.3355e+06	+		1.51462	0.250966	0.0305761	Q9NSY1;H0Y9P1;K4DI97	Q9NSY1;H0Y9P1	BMP-2-inducible protein kinase	BMP2K	sp|Q9NSY1|BMP2K_HUMAN BMP-2-inducible protein kinase OS=Homo sapiens OX=9606 GN=BMP2K PE=1 SV=2;tr|H0Y9P1|H0Y9P1_HUMAN BMP-2-inducible protein kinase (Fragment) OS=Homo sapiens OX=9606 GN=BMP2K PE=1 SV=1
357840	376580	357380	285380	287530	357190			1.02828	-0.238814	0.0936963	P36894	P36894	Bone morphogenetic protein receptor type-1A	BMPR1A	sp|P36894|BMR1A_HUMAN Bone morphogenetic protein receptor type-1A OS=Homo sapiens OX=9606 GN=BMPR1A PE=1 SV=2
6.7009e+06	7.3587e+06	6.8983e+06	7.5373e+06	7.5042e+06	8.9807e+06			0.958264	0.192842	0.110087	Q14692;Q86UR5	Q14692	Ribosome biogenesis protein BMS1 homolog	BMS1	sp|Q14692|BMS1_HUMAN Ribosome biogenesis protein BMS1 homolog OS=Homo sapiens OX=9606 GN=BMS1 PE=1 SV=1
1.5969e+06	1.7226e+06	1.6372e+06	1.7823e+06	1.7934e+06	1.8744e+06	+		1.59483	0.137258	0.0254199	Q12981	Q12981	Vesicle transport protein SEC20	BNIP1	sp|Q12981|SEC20_HUMAN Vesicle transport protein SEC20 OS=Homo sapiens OX=9606 GN=BNIP1 PE=1 SV=3
1.1668e+06	1.2296e+06	1.2983e+06	1.7273e+06	1.8606e+06	1.8293e+06	+		3.25687	0.552736	0.000553514	Q12983;F6RP06;A0A0J9YW18	Q12983;F6RP06;A0A0J9YW18	BCL2/adenovirus E1B 19 kDa protein-interacting protein 3	BNIP3	sp|Q12983|BNIP3_HUMAN BCL2/adenovirus E1B 19 kDa protein-interacting protein 3 OS=Homo sapiens OX=9606 GN=BNIP3 PE=1 SV=3;tr|F6RP06|F6RP06_HUMAN BCL2/adenovirus E1B 19 kDa protein-interacting protein 3 (Fragment) OS=Homo sapiens OX=9606 GN=BNIP3 PE=1 SV=1;
33983	54202	33995	76553	62192	70298	+		1.54367	0.806063	0.0285979	H0YBC7;O60238	H0YBC7;O60238	BCL2/adenovirus E1B 19 kDa protein-interacting protein 3-like	BNIP3L	tr|H0YBC7|H0YBC7_HUMAN BCL2/adenovirus E1B 19 kDa protein-interacting protein 3-like (Fragment) OS=Homo sapiens OX=9606 GN=BNIP3L PE=1 SV=1;sp|O60238|BNI3L_HUMAN BCL2/adenovirus E1B 19 kDa protein-interacting protein 3-like OS=Homo sapiens OX=9606 GN=BNIP3
2.9243e+06	3.6118e+06	2.7389e+06	3.7872e+06	3.9012e+06	4.1547e+06	+		1.33594	0.361796	0.0461385	Q8NFC6;H0Y9Y2;H7C5I4	Q8NFC6	Biorientation of chromosomes in cell division protein 1-like 1	BOD1L1	sp|Q8NFC6|BD1L1_HUMAN Biorientation of chromosomes in cell division protein 1-like 1 OS=Homo sapiens OX=9606 GN=BOD1L1 PE=1 SV=2
563520	602020	559770	534130	596570	561640			0.191797	-0.0285276	0.642988	Q9H3K6;A0A087WZT3;H3BV85;H3BPT9	Q9H3K6;A0A087WZT3	BolA-like protein 2	BOLA2	sp|Q9H3K6|BOLA2_HUMAN BolA-like protein 2 OS=Homo sapiens OX=9606 GN=BOLA2 PE=1 SV=1;tr|A0A087WZT3|A0A087WZT3_HUMAN BolA-like protein 2 OS=Homo sapiens OX=9606 GN=BOLA2B PE=1 SV=2
3.5282e+06	3.8254e+06	3.2485e+06	3.3933e+06	3.7188e+06	3.9436e+06			0.261592	0.0609074	0.54753	Q53S33	Q53S33	BolA-like protein 3	BOLA3	sp|Q53S33|BOLA3_HUMAN BolA-like protein 3 OS=Homo sapiens OX=9606 GN=BOLA3 PE=1 SV=1
8.1137e+06	8.175e+06	9.0274e+06	7.9983e+06	8.7026e+06	9.9702e+06			0.270463	0.0709572	0.53646	Q14137;A0A075B729	Q14137	Ribosome biogenesis protein BOP1	BOP1	sp|Q14137|BOP1_HUMAN Ribosome biogenesis protein BOP1 OS=Homo sapiens OX=9606 GN=BOP1 PE=1 SV=2
1.787e+06	1.877e+06	1.9583e+06	1.5767e+06	1.6584e+06	1.8235e+06			0.9984	-0.154053	0.100369	Q86WA6;Q49AI2;B4DML3;H7C0M3	Q86WA6	Valacyclovir hydrolase	BPHL	sp|Q86WA6|BPHL_HUMAN Valacyclovir hydrolase OS=Homo sapiens OX=9606 GN=BPHL PE=1 SV=1
40635	65659	32729	69753	237590	74137			0.917343	1.27152	0.120964	Q86YQ2	Q86YQ2	Putative BPIFA4P protein	BPIFA4P	sp|Q86YQ2|LATH_HUMAN Putative BPIFA4P protein OS=Homo sapiens OX=9606 GN=BPIFA4P PE=5 SV=1
969220	1.1448e+06	930250	1.0306e+06	1.088e+06	1.0729e+06			0.319489	0.0736663	0.479194	O95861;A6NF51;F8VZG4;F8W1J0;F8VVW8;F8VRY7	O95861;A6NF51	3(2),5-bisphosphate nucleotidase 1	BPNT1	sp|O95861|BPNT1_HUMAN 3(2),5-bisphosphate nucleotidase 1 OS=Homo sapiens OX=9606 GN=BPNT1 PE=1 SV=1;tr|A6NF51|A6NF51_HUMAN 3(2),5-bisphosphate nucleotidase 1 OS=Homo sapiens OX=9606 GN=BPNT1 PE=1 SV=2
3.7634e+06	4.0363e+06	4.0976e+06	3.813e+06	4.0709e+06	4.5408e+06			0.292823	0.0597909	0.509538	Q12830;A0A2R8Y7Q1;F5GXF5;E7ETD6;E9PE19;A0A0A0MR81;J3KSK9;J3QQQ8;F5H176;J3QQK4	Q12830;A0A2R8Y7Q1;F5GXF5;E7ETD6;E9PE19	Nucleosome-remodeling factor subunit BPTF	BPTF	sp|Q12830|BPTF_HUMAN Nucleosome-remodeling factor subunit BPTF OS=Homo sapiens OX=9606 GN=BPTF PE=1 SV=3;tr|A0A2R8Y7Q1|A0A2R8Y7Q1_HUMAN Nucleosome-remodeling factor subunit BPTF OS=Homo sapiens OX=9606 GN=BPTF PE=1 SV=1;tr|F5GXF5|F5GXF5_HUMAN Nucleosome-re
220260	248320	200580	255990	213600	208750			0.0508229	0.0190633	0.889564	Q6PJG6;F8WDN5	Q6PJG6	BRCA1-associated ATM activator 1	BRAT1	sp|Q6PJG6|BRAT1_HUMAN BRCA1-associated ATM activator 1 OS=Homo sapiens OX=9606 GN=BRAT1 PE=1 SV=2
975231	1.0776e+06	1.0308e+06	1.0628e+06	1.1882e+06	1.1405e+06			1.02402	0.136971	0.0946195	P38398;Q5YLB2;A0A0U1RRA9;A0A494C182;A0A2R8Y7V5;E7EWN5;E9PH68;E7EUM2;B7ZA85;Q3B891;A0A0A0MSN1;K7EPC7;C9IZW4;H0Y8B8;H0Y8D8;H0Y850;E7EQW4;C6YB45	P38398;Q5YLB2;A0A0U1RRA9	Breast cancer type 1 susceptibility protein	BRCA1	sp|P38398|BRCA1_HUMAN Breast cancer type 1 susceptibility protein OS=Homo sapiens OX=9606 GN=BRCA1 PE=1 SV=2;tr|Q5YLB2|Q5YLB2_HUMAN Breast cancer type 1 susceptibility protein OS=Homo sapiens OX=9606 GN=BRCA1 PE=1 SV=1;tr|A0A0U1RRA9|A0A0U1RRA9_HUMAN Breast
362190	395100	353400	317070	364730	385600			0.246347	-0.06051	0.567091	A0A087WZR3;H9KVA9;A0A0D9SF50;P46736;X6RJS7	A0A087WZR3;H9KVA9;A0A0D9SF50;P46736;X6RJS7	Lys-63-specific deubiquitinase BRCC36	BRCC3	tr|A0A087WZR3|A0A087WZR3_HUMAN Lys-63-specific deubiquitinase BRCC36 OS=Homo sapiens OX=9606 GN=BRCC3 PE=1 SV=1;tr|H9KVA9|H9KVA9_HUMAN Lys-63-specific deubiquitinase BRCC36 OS=Homo sapiens OX=9606 GN=BRCC3 PE=1 SV=2;tr|A0A0D9SF50|A0A0D9SF50_HUMAN Lys-63-sp
3.3242e+06	3.4289e+06	3.5229e+06	2.9958e+06	2.9431e+06	3.2955e+06			1.29867	-0.155581	0.0502728	O95696;J3KQ61	O95696	Bromodomain-containing protein 1	BRD1	sp|O95696|BRD1_HUMAN Bromodomain-containing protein 1 OS=Homo sapiens OX=9606 GN=BRD1 PE=1 SV=1
2.596e+06	2.8587e+06	2.4881e+06	2.7712e+06	2.9262e+06	3.0548e+06			0.918202	0.141307	0.120725	H0Y6K2;A0A140T9E9;A0A0G2JK44;P25440;A0A0G2JHL0;A0A140T9F7;A0A140T9V2;U3KQA6;A0A0G2JHN8;A0A140T9I1;E9PIQ3;H0Y799;A0A140T9X8;E9PKQ9;H0YDJ7;U3KPW0	H0Y6K2;A0A140T9E9;A0A0G2JK44;P25440;A0A0G2JHL0;A0A140T9F7;A0A140T9V2;U3KQA6	Bromodomain-containing protein 2	BRD2	tr|H0Y6K2|H0Y6K2_HUMAN Bromodomain-containing protein 2 (Fragment) OS=Homo sapiens OX=9606 GN=BRD2 PE=1 SV=1;tr|A0A140T9E9|A0A140T9E9_HUMAN Bromodomain-containing protein 2 (Fragment) OS=Homo sapiens OX=9606 GN=BRD2 PE=1 SV=1;tr|A0A0G2JK44|A0A0G2JK44_HUMAN
2.1897e+06	2.1149e+06	2.1062e+06	1.9127e+06	1.7698e+06	2.205e+06			0.61039	-0.128662	0.24525	Q15059;A9J571	Q15059	Bromodomain-containing protein 3	BRD3	sp|Q15059|BRD3_HUMAN Bromodomain-containing protein 3 OS=Homo sapiens OX=9606 GN=BRD3 PE=1 SV=1
5.8401e+06	6.5709e+06	5.2736e+06	6.2882e+06	6.6452e+06	7.0266e+06			0.806088	0.178972	0.156283	O60885;M0QZD9;M0QYW0;M0R0H4;Q58F21	O60885;M0QZD9	Bromodomain-containing protein 4	BRD4	sp|O60885|BRD4_HUMAN Bromodomain-containing protein 4 OS=Homo sapiens OX=9606 GN=BRD4 PE=1 SV=2;tr|M0QZD9|M0QZD9_HUMAN Bromodomain-containing protein 4 (Fragment) OS=Homo sapiens OX=9606 GN=BRD4 PE=1 SV=1
2.691e+06	2.9472e+06	2.6199e+06	2.7244e+06	2.7723e+06	3.3035e+06			0.35718	0.0880057	0.43936	Q9NPI1;I3L4V5;I3L0Y7	Q9NPI1	Bromodomain-containing protein 7	BRD7	sp|Q9NPI1|BRD7_HUMAN Bromodomain-containing protein 7 OS=Homo sapiens OX=9606 GN=BRD7 PE=1 SV=1
2.0052e+06	2.2215e+06	1.8892e+06	2.0122e+06	2.1209e+06	2.3848e+06			0.386849	0.0914205	0.410347	H7C179;B5MCW3;H7C127;H7C128;Q9H0E9;H0YAH7;F8WBH2;H7C2P4;H0YA84;F8WDX5;D6RID0;F8WCS7;C9JV05	H7C179;B5MCW3;H7C127;H7C128;Q9H0E9	Bromodomain-containing protein 8	BRD8	tr|H7C179|H7C179_HUMAN Bromodomain-containing protein 8 (Fragment) OS=Homo sapiens OX=9606 GN=BRD8 PE=1 SV=1;tr|B5MCW3|B5MCW3_HUMAN Bromodomain-containing protein 8 OS=Homo sapiens OX=9606 GN=BRD8 PE=1 SV=1;tr|H7C127|H7C127_HUMAN Bromodomain-containing pro
341950	340490	375620	350350	384120	369980			0.445437	0.062376	0.358561	Q9H8M2;H0YBR9;H0YAW8;H0YBF1;C9JBY0	Q9H8M2	Bromodomain-containing protein 9	BRD9	sp|Q9H8M2|BRD9_HUMAN Bromodomain-containing protein 9 OS=Homo sapiens OX=9606 GN=BRD9 PE=1 SV=2
1.8981e+06	1.7829e+06	2.1334e+06	1.6539e+06	1.844e+06	2.0546e+06			0.225759	-0.0681229	0.594621	F8VWT8;F8VS45;Q92994	F8VWT8;F8VS45;Q92994	Transcription factor IIIB 90 kDa subunit	BRF1	tr|F8VWT8|F8VWT8_HUMAN Transcription factor IIIB 90 kDa subunit (Fragment) OS=Homo sapiens OX=9606 GN=BRF1 PE=1 SV=1;tr|F8VS45|F8VS45_HUMAN Transcription factor IIIB 90 kDa subunit (Fragment) OS=Homo sapiens OX=9606 GN=BRF1 PE=1 SV=2;sp|Q92994|TF3B_HUMAN T
720900	757670	821140	669110	746700	812300			0.187998	-0.0480709	0.648638	Q8WY22;A0A5F9ZHY7;REV__Q96PE2	Q8WY22;A0A5F9ZHY7;REV__Q96PE2	BRI3-binding protein	BRI3BP	sp|Q8WY22|BRI3B_HUMAN BRI3-binding protein OS=Homo sapiens OX=9606 GN=BRI3BP PE=1 SV=1;tr|A0A5F9ZHY7|A0A5F9ZHY7_HUMAN BRI3-binding protein OS=Homo sapiens OX=9606 GN=BRI3BP PE=1 SV=1;sp|Q96PE2|ARHGH_HUMAN Rho guanine nucleotide exchange factor 17 OS=Homo s
2.0183e+07	1.5758e+07	2.384e+07	1.765e+07	1.6788e+07	2.2043e+07			0.124108	-0.0717303	0.751436	Q8TDN6	Q8TDN6	Ribosome biogenesis protein BRX1 homolog	BRIX1	sp|Q8TDN6|BRX1_HUMAN Ribosome biogenesis protein BRX1 homolog OS=Homo sapiens OX=9606 GN=BRIX1 PE=1 SV=2
949741	1.1642e+06	965390	928300	1.0665e+06	1.0283e+06			0.0714193	-0.0227731	0.848361	Q8WUW1	Q8WUW1	Protein BRICK1	BRK1	sp|Q8WUW1|BRK1_HUMAN Protein BRICK1 OS=Homo sapiens OX=9606 GN=BRK1 PE=1 SV=1
871820	884980	883710	852949	902770	993260			0.35673	0.055247	0.439815	E9PJF5;H0YCF7;G5E9I4;Q9HCU9;E9PPD1	E9PJF5;H0YCF7;G5E9I4;Q9HCU9	Breast cancer metastasis-suppressor 1	BRMS1	tr|E9PJF5|E9PJF5_HUMAN Breast cancer metastasis-suppressor 1 (Fragment) OS=Homo sapiens OX=9606 GN=BRMS1 PE=1 SV=1;tr|H0YCF7|H0YCF7_HUMAN Breast cancer metastasis-suppressor 1 (Fragment) OS=Homo sapiens OX=9606 GN=BRMS1 PE=1 SV=1;tr|G5E9I4|G5E9I4_HUMAN Bre
784500	759110	902840	690080	653680	799980			0.759945	-0.191746	0.173802	Q5PSV4;H0YHD0	Q5PSV4;H0YHD0	Breast cancer metastasis-suppressor 1-like protein	BRMS1L	sp|Q5PSV4|BRM1L_HUMAN Breast cancer metastasis-suppressor 1-like protein OS=Homo sapiens OX=9606 GN=BRMS1L PE=1 SV=2;tr|H0YHD0|H0YHD0_HUMAN Breast cancer metastasis-suppressor 1-like protein (Fragment) OS=Homo sapiens OX=9606 GN=BRMS1L PE=1 SV=1
825810	1.0016e+06	802610	707710	859500	755940			0.610378	-0.176605	0.245257	Q5VW32;F5GXQ0;Q5VW33	Q5VW32;F5GXQ0;Q5VW33	BRO1 domain-containing protein BROX	BROX	sp|Q5VW32|BROX_HUMAN BRO1 domain-containing protein BROX OS=Homo sapiens OX=9606 GN=BROX PE=1 SV=1;tr|F5GXQ0|F5GXQ0_HUMAN BRO1 domain- and CAAX motif-containing protein OS=Homo sapiens OX=9606 GN=BROX PE=1 SV=1;tr|Q5VW33|Q5VW33_HUMAN BRO1 domain- and CAAX
1.1351e+06	1.0576e+06	1.3637e+06	1.2213e+06	1.1202e+06	1.2784e+06			0.0923673	0.0317911	0.808412	A0A5F9ZH11;P55201;A0A5F9ZHX4;A0A5F9ZHW9	A0A5F9ZH11;P55201;A0A5F9ZHX4;A0A5F9ZHW9	Peregrin	BRPF1	tr|A0A5F9ZH11|A0A5F9ZH11_HUMAN Peregrin (Fragment) OS=Homo sapiens OX=9606 GN=BRPF1 PE=1 SV=1;sp|P55201|BRPF1_HUMAN Peregrin OS=Homo sapiens OX=9606 GN=BRPF1 PE=1 SV=2;tr|A0A5F9ZHX4|A0A5F9ZHX4_HUMAN Peregrin OS=Homo sapiens OX=9606 GN=BRPF1 PE=1 SV=1;tr|A0
389780	431020	455240	411110	471560	476260			0.404878	0.0905571	0.39366	E9PI60;Q9ULD4;E9PSF3;H0Y7B4;F6XDC4;A8WI62;A8WI61	E9PI60;Q9ULD4;E9PSF3;H0Y7B4;F6XDC4	Bromodomain and PHD finger-containing protein 3	BRPF3	tr|E9PI60|E9PI60_HUMAN Bromodomain and PHD finger-containing protein 3 OS=Homo sapiens OX=9606 GN=BRPF3 PE=1 SV=1;sp|Q9ULD4|BRPF3_HUMAN Bromodomain and PHD finger-containing protein 3 OS=Homo sapiens OX=9606 GN=BRPF3 PE=1 SV=2;tr|E9PSF3|E9PSF3_HUMAN Bromod
733350	813190	820840	735090	819690	811990			0.00110271	-0.000244776	0.997464	Q9NSI6;H0Y463;H7BZR9;H0Y5I9;Q6RI45;H0Y4A7;H0Y4R9;H0Y500;H7C409	Q9NSI6	Bromodomain and WD repeat-containing protein 1	BRWD1	sp|Q9NSI6|BRWD1_HUMAN Bromodomain and WD repeat-containing protein 1 OS=Homo sapiens OX=9606 GN=BRWD1 PE=1 SV=4
111570	130430	116150	124070	154620	131030			0.749467	0.190855	0.178046	F8W7Q8;Q96G97;J3KQ12;H7BYY0;E9PRU2;E9PR78;E9PIU3	F8W7Q8;Q96G97;J3KQ12	Seipin	BSCL2	tr|F8W7Q8|F8W7Q8_HUMAN Seipin (Fragment) OS=Homo sapiens OX=9606 GN=BSCL2 PE=1 SV=1;sp|Q96G97|BSCL2_HUMAN Seipin OS=Homo sapiens OX=9606 GN=BSCL2 PE=1 SV=3;tr|J3KQ12|J3KQ12_HUMAN Seipin OS=Homo sapiens OX=9606 GN=BSCL2 PE=1 SV=1
40444	50766	47109	47929	48525	47249			0.250418	0.0613734	0.561801	Q9NW68;E9PQA7;E9PS77	Q9NW68;E9PQA7;E9PS77	BSD domain-containing protein 1	BSDC1	sp|Q9NW68|BSDC1_HUMAN BSD domain-containing protein 1 OS=Homo sapiens OX=9606 GN=BSDC1 PE=1 SV=1;tr|E9PQA7|E9PQA7_HUMAN BSD domain-containing protein 1 (Fragment) OS=Homo sapiens OX=9606 GN=BSDC1 PE=1 SV=8;tr|E9PS77|E9PS77_HUMAN BSD domain-containing prote
6.8599e+06	6.9477e+06	7.4303e+06	6.8053e+06	6.8491e+06	8.2359e+06			0.148797	0.0387853	0.70991	P35613;A0A087WUV8;A0A087X2B5;I3L192;A0A2R8YDZ0	P35613;A0A087WUV8;A0A087X2B5;I3L192	Basigin	BSG	sp|P35613|BASI_HUMAN Basigin OS=Homo sapiens OX=9606 GN=BSG PE=1 SV=2;tr|A0A087WUV8|A0A087WUV8_HUMAN Basigin OS=Homo sapiens OX=9606 GN=BSG PE=1 SV=1;tr|A0A087X2B5|A0A087X2B5_HUMAN Basigin (Fragment) OS=Homo sapiens OX=9606 GN=BSG PE=1 SV=1;tr|I3L192|I3L19
233700	232590	225150	276140	286970	327080	+		2.05006	0.36087	0.00891129	R4GMX5;R4GN83	R4GMX5;R4GN83		BSG	tr|R4GMX5|R4GMX5_HUMAN Basigin (Fragment) OS=Homo sapiens OX=9606 GN=BSG PE=1 SV=1;tr|R4GN83|R4GN83_HUMAN Basigin (Fragment) OS=Homo sapiens OX=9606 GN=BSG PE=1 SV=1
4.7604e+06	5.5563e+06	5.0385e+06	4.0027e+06	4.0048e+06	5.7682e+06			0.396794	-0.175792	0.401057	Q10589	Q10589	Bone marrow stromal antigen 2	BST2	sp|Q10589|BST2_HUMAN Bone marrow stromal antigen 2 OS=Homo sapiens OX=9606 GN=BST2 PE=1 SV=1
2.1531e+06	2.2933e+06	2.0699e+06	2.1831e+06	2.4236e+06	2.3251e+06			0.656638	0.0891399	0.220477	A0A0A0MTH9;O14981	A0A0A0MTH9;O14981	TATA-binding protein-associated factor 172	BTAF1	tr|A0A0A0MTH9|A0A0A0MTH9_HUMAN TATA-binding protein-associated factor 172 OS=Homo sapiens OX=9606 GN=BTAF1 PE=1 SV=1;sp|O14981|BTAF1_HUMAN TATA-binding protein-associated factor 172 OS=Homo sapiens OX=9606 GN=BTAF1 PE=1 SV=2
803480	862850	865600	772870	849490	882790			0.0888656	-0.0167262	0.814956	Q9H0C5	Q9H0C5	BTB/POZ domain-containing protein 1	BTBD1	sp|Q9H0C5|BTBD1_HUMAN BTB/POZ domain-containing protein 1 OS=Homo sapiens OX=9606 GN=BTBD1 PE=1 SV=1
274370	300540	253560	294120	331860	311240			0.968479	0.179667	0.107528	Q9BX70;K7EMW9;A0A087WXN3;K7ENV9	Q9BX70	BTB/POZ domain-containing protein 2	BTBD2	sp|Q9BX70|BTBD2_HUMAN BTB/POZ domain-containing protein 2 OS=Homo sapiens OX=9606 GN=BTBD2 PE=1 SV=1
260020	251240	286370	235080	256010	295870			0.0743748	-0.0237509	0.842607	P43251;C9JSN9;A0A5F9ZH15;A0A5F9ZH80	P43251;C9JSN9;A0A5F9ZH15;A0A5F9ZH80	Biotinidase	BTD	sp|P43251|BTD_HUMAN Biotinidase OS=Homo sapiens OX=9606 GN=BTD PE=1 SV=2;tr|C9JSN9|C9JSN9_HUMAN Biotinidase (Fragment) OS=Homo sapiens OX=9606 GN=BTD PE=1 SV=1;tr|A0A5F9ZH15|A0A5F9ZH15_HUMAN Biotinidase (Fragment) OS=Homo sapiens OX=9606 GN=BTD PE=1 SV=1;t
1.2662e+06	1.8484e+06	1.3996e+06	1.0943e+06	1.6711e+06	1.2081e+06			0.314421	-0.189418	0.484819	P20290;D6RDG3;H0Y9Y1	P20290;D6RDG3	Transcription factor BTF3	BTF3	sp|P20290|BTF3_HUMAN Transcription factor BTF3 OS=Homo sapiens OX=9606 GN=BTF3 PE=1 SV=1;tr|D6RDG3|D6RDG3_HUMAN Transcription factor BTF3 (Fragment) OS=Homo sapiens OX=9606 GN=BTF3 PE=1 SV=3
596420	781200	619180	561460	652940	683680			0.171753	-0.0676416	0.67336	E9PL10;Q96K17	E9PL10;Q96K17	Transcription factor BTF3;Transcription factor BTF3 homolog 4	BTF3L4	tr|E9PL10|E9PL10_HUMAN Transcription factor BTF3 OS=Homo sapiens OX=9606 GN=BTF3L4 PE=1 SV=1;sp|Q96K17|BT3L4_HUMAN Transcription factor BTF3 homolog 4 OS=Homo sapiens OX=9606 GN=BTF3L4 PE=1 SV=1
1.3947e+06	1.7239e+06	1.3533e+06	1.7229e+06	1.8256e+06	2.0219e+06			1.17511	0.32227	0.0668176	Q7KYR7;Q8WVV5;H7C542;C9JNC3;H7BYC3;C9IY66	Q7KYR7	Butyrophilin subfamily 2 member A1	BTN2A1	sp|Q7KYR7|BT2A1_HUMAN Butyrophilin subfamily 2 member A1 OS=Homo sapiens OX=9606 GN=BTN2A1 PE=1 SV=3
2.2335e+06	2.1852e+06	2.8968e+06	2.1712e+06	2.1809e+06	2.4071e+06			0.302328	-0.103607	0.498508	P78410;E9PRR1;E9PRX1;C9J877;O00481;C9JNZ3;S4R3N0;C9JVU4;C9J3Q8;E9PJE9;E7EPR2;E9PFB8	P78410;E9PRR1	Butyrophilin subfamily 3 member A2	BTN3A2	sp|P78410|BT3A2_HUMAN Butyrophilin subfamily 3 member A2 OS=Homo sapiens OX=9606 GN=BTN3A2 PE=1 SV=2;tr|E9PRR1|E9PRR1_HUMAN Butyrophilin subfamily 3 member A2 (Fragment) OS=Homo sapiens OX=9606 GN=BTN3A2 PE=1 SV=1
474220	489950	475710	482070	514140	565860			0.765906	0.114525	0.171433	O00478;C9JUV8;C9JQT8;C9JZT5	O00478;C9JUV8;C9JQT8;C9JZT5	Butyrophilin subfamily 3 member A3	BTN3A3	sp|O00478|BT3A3_HUMAN Butyrophilin subfamily 3 member A3 OS=Homo sapiens OX=9606 GN=BTN3A3 PE=1 SV=1;tr|C9JUV8|C9JUV8_HUMAN Butyrophilin subfamily 3 member A3 (Fragment) OS=Homo sapiens OX=9606 GN=BTN3A3 PE=1 SV=1;tr|C9JQT8|C9JQT8_HUMAN Butyrophilin subfam
29332	33882	29842	27771	38082	31860			0.155942	0.0613651	0.698325	C9JRC7;C9JQA4;A0A590UK50;O43683	C9JRC7;C9JQA4;A0A590UK50;O43683	Mitotic checkpoint serine/threonine-protein kinase BUB1	BUB1	tr|C9JRC7|C9JRC7_HUMAN Mitotic checkpoint serine/threonine-protein kinase BUB1 (Fragment) OS=Homo sapiens OX=9606 GN=BUB1 PE=1 SV=1;tr|C9JQA4|C9JQA4_HUMAN Mitotic checkpoint serine/threonine-protein kinase BUB1 (Fragment) OS=Homo sapiens OX=9606 GN=BUB1 PE
43579	55387	38707	51431	54368	50403			0.564599	0.19771	0.272522	O60566	O60566	Mitotic checkpoint serine/threonine-protein kinase BUB1 beta	BUB1B	sp|O60566|BUB1B_HUMAN Mitotic checkpoint serine/threonine-protein kinase BUB1 beta OS=Homo sapiens OX=9606 GN=BUB1B PE=1 SV=3
4.7297e+06	4.9309e+06	4.0311e+06	4.7973e+06	4.7647e+06	4.6937e+06			0.288036	0.0635204	0.515186	O43684;J3QT28;J3QSX4	O43684;J3QT28;J3QSX4	Mitotic checkpoint protein BUB3	BUB3	sp|O43684|BUB3_HUMAN Mitotic checkpoint protein BUB3 OS=Homo sapiens OX=9606 GN=BUB3 PE=1 SV=1;tr|J3QT28|J3QT28_HUMAN Mitotic checkpoint protein BUB3 (Fragment) OS=Homo sapiens OX=9606 GN=BUB3 PE=1 SV=1;tr|J3QSX4|J3QSX4_HUMAN Mitotic checkpoint protein BUB
636680	711740	669920	753960	811840	861850	+		1.66566	0.265738	0.0215942	Q9BRD0;H7C462	Q9BRD0	BUD13 homolog	BUD13	sp|Q9BRD0|BUD13_HUMAN BUD13 homolog OS=Homo sapiens OX=9606 GN=BUD13 PE=1 SV=1
4.5097e+06	4.717e+06	4.5657e+06	4.6646e+06	4.5236e+06	5.4354e+06			0.40233	0.079958	0.395977	P41223;C9JCD9;F8WCN7	P41223;C9JCD9	Protein BUD31 homolog	BUD31	sp|P41223|BUD31_HUMAN Protein BUD31 homolog OS=Homo sapiens OX=9606 GN=BUD31 PE=1 SV=2;tr|C9JCD9|C9JCD9_HUMAN Protein BUD31 homolog OS=Homo sapiens OX=9606 GN=BUD31 PE=1 SV=1
1.723e+06	1.7464e+06	1.8096e+06	1.5686e+06	1.755e+06	1.8625e+06			0.141709	-0.0289294	0.721591	Q13895;F8WBL2;H7BY94	Q13895	Bystin	BYSL	sp|Q13895|BYST_HUMAN Bystin OS=Homo sapiens OX=9606 GN=BYSL PE=1 SV=3
5.2387e+06	5.5757e+06	5.5334e+06	4.6217e+06	5.1786e+06	5.1012e+06			1.07932	-0.134902	0.0833065	Q7L1Q6;C9IZ80;C9JFN4;C9J188;C9JWF5;C9JV57;H0Y503	Q7L1Q6;C9IZ80;C9JFN4	Basic leucine zipper and W2 domain-containing protein 1	BZW1	sp|Q7L1Q6|BZW1_HUMAN Basic leucine zipper and W2 domain-containing protein 1 OS=Homo sapiens OX=9606 GN=BZW1 PE=1 SV=1;tr|C9IZ80|C9IZ80_HUMAN Basic leucine zipper and W2 domain-containing protein 1 (Fragment) OS=Homo sapiens OX=9606 GN=BZW1 PE=1 SV=1;tr|C9
3.3856e+06	4.2846e+06	2.8072e+06	2.7802e+06	3.1934e+06	2.7838e+06			0.5658	-0.240122	0.271769	E7ETZ4;Q9Y6E2;B5MCH7;B5MCE7;Q75MG1;E9PFD4;E7EMS9;C9JF98;E9PFE3;F8WDX8	E7ETZ4;Q9Y6E2;B5MCH7;B5MCE7;Q75MG1	Basic leucine zipper and W2 domain-containing protein 2	BZW2	tr|E7ETZ4|E7ETZ4_HUMAN Basic leucine zipper and W2 domain-containing protein 2 (Fragment) OS=Homo sapiens OX=9606 GN=BZW2 PE=1 SV=1;sp|Q9Y6E2|BZW2_HUMAN Basic leucine zipper and W2 domain-containing protein 2 OS=Homo sapiens OX=9606 GN=BZW2 PE=1 SV=1;tr|B5
166670	180080	134880	124020	127100	131630			1.18895	-0.321428	0.064722	Q5T2E6	Q5T2E6	UPF0668 protein C10orf76	C10orf76	sp|Q5T2E6|ARMD3_HUMAN Armadillo-like helical domain-containing protein 3 OS=Homo sapiens OX=9606 GN=ARMH3 PE=1 SV=1
460290	491000	467070	551650	552420	564310	+		2.83405	0.234701	0.00146538	E9PSC8;E9PKA8;Q6ZUT1;E9PQL5	E9PSC8;E9PKA8;Q6ZUT1;E9PQL5	Uncharacterized protein C11orf57	C11orf57	tr|E9PSC8|E9PSC8_HUMAN Uncharacterized protein NKAPD1 (Fragment) OS=Homo sapiens OX=9606 GN=NKAPD1 PE=1 SV=1;tr|E9PKA8|E9PKA8_HUMAN Uncharacterized protein NKAPD1 (Fragment) OS=Homo sapiens OX=9606 GN=NKAPD1 PE=1 SV=1;sp|Q6ZUT1|NKAP1_HUMAN Uncharacterized
164750	227930	159090	165350	189490	162540			0.160676	-0.0767581	0.690755	E9PM92;O00193;E9PQA1;E9PRZ9	E9PM92;O00193;E9PQA1;E9PRZ9	Small acidic protein	C11orf58;SMAP	tr|E9PM92|E9PM92_HUMAN Small acidic protein OS=Homo sapiens OX=9606 GN=C11orf58 PE=1 SV=2;sp|O00193|SMAP_HUMAN Small acidic protein OS=Homo sapiens OX=9606 GN=SMAP PE=1 SV=1;tr|E9PQA1|E9PQA1_HUMAN Chromosome 11 open reading frame 58 OS=Homo sapiens OX=9606
284210	327960	279460	238920	293680	219970			0.808491	-0.25168	0.155421	Q9H3H3	Q9H3H3	UPF0696 protein C11orf68	C11orf68	sp|Q9H3H3|CK068_HUMAN UPF0696 protein C11orf68 OS=Homo sapiens OX=9606 GN=C11orf68 PE=1 SV=3
510770	633320	477370	533050	579870	499400			0.000410244	-0.000173569	0.999056	Q9BUA3	Q9BUA3	Uncharacterized protein C11orf84	C11orf84	sp|Q9BUA3|SPNDC_HUMAN Spindlin interactor and repressor of chromatin-binding protein OS=Homo sapiens OX=9606 GN=SPINDOC PE=1 SV=3
2.0809e+06	1.7542e+06	1.9975e+06	1.7678e+06	1.5555e+06	1.8734e+06			0.701541	-0.167075	0.19882	E9PRG8;E9PLD3;A0A494BXY3	E9PRG8	Uncharacterized protein C11orf98	C11orf98	sp|E9PRG8|CK098_HUMAN Uncharacterized protein C11orf98 OS=Homo sapiens OX=9606 GN=C11orf98 PE=4 SV=2
456480	570890	437000	327760	412160	417460			0.960962	-0.337971	0.109405	Q9HB07;F8VR84;F8VQQ3	Q9HB07;F8VR84;F8VQQ3	UPF0160 protein MYG1, mitochondrial	C12orf10	sp|Q9HB07|MYG1_HUMAN MYG1 exonuclease OS=Homo sapiens OX=9606 GN=MYG1 PE=1 SV=3;tr|F8VR84|F8VR84_HUMAN MYG1 exonuclease OS=Homo sapiens OX=9606 GN=MYG1 PE=1 SV=1;tr|F8VQQ3|F8VQQ3_HUMAN MYG1 exonuclease OS=Homo sapiens OX=9606 GN=MYG1 PE=1 SV=1
190190	248790	183040	260190	272020	269040			1.26422	0.378856	0.0544233	G5EA44;F5H7W8;Q96C57;F5H3K2;F5H8B7;E7ENF1;H0YGK4	G5EA44;F5H7W8;Q96C57;F5H3K2;F5H8B7;E7ENF1	Uncharacterized protein C12orf43	C12orf43	tr|G5EA44|G5EA44_HUMAN Protein CUSTOS OS=Homo sapiens OX=9606 GN=C12orf43 PE=1 SV=1;tr|F5H7W8|F5H7W8_HUMAN Protein CUSTOS OS=Homo sapiens OX=9606 GN=C12orf43 PE=1 SV=2;sp|Q96C57|CSTOS_HUMAN Protein CUSTOS OS=Homo sapiens OX=9606 GN=CUSTOS PE=1 SV=2;tr|F5H3
311540	365890	283120	319870	323950	330070			0.0915249	0.0279299	0.809981	Q99622;U3KQ85;F5GXW5;U3KQ07	Q99622;U3KQ85;F5GXW5;U3KQ07	Protein C10	C12orf57	sp|Q99622|C10_HUMAN Protein C10 OS=Homo sapiens OX=9606 GN=C12orf57 PE=1 SV=1;tr|U3KQ85|U3KQ85_HUMAN Protein C10 OS=Homo sapiens OX=9606 GN=C12orf57 PE=1 SV=1;tr|F5GXW5|F5GXW5_HUMAN Protein C10 OS=Homo sapiens OX=9606 GN=C12orf57 PE=1 SV=1;tr|U3KQ07|U3KQ07
47585	56888	53268	60453	57491	62163			1.11321	0.194435	0.0770526	F5GWJ6;F5H4X5;Q9H3J6	F5GWJ6;F5H4X5;Q9H3J6	Probable peptide chain release factor C12orf65, mitochondrial	C12orf65	tr|F5GWJ6|F5GWJ6_HUMAN Probable peptide chain release factor C12orf65, mitochondrial (Fragment) OS=Homo sapiens OX=9606 GN=C12orf65 PE=1 SV=1;tr|F5H4X5|F5H4X5_HUMAN Probable peptide chain release factor C12orf65, mitochondrial (Fragment) OS=Homo sapiens OX
217270	231730	218000	400010	374190	351000	+		3.57177	0.753005	0.000268056	F8VQD4;Q8TAD7	F8VQD4;Q8TAD7	Overexpressed in colon carcinoma 1 protein	C12orf75;OCC1	tr|F8VQD4|F8VQD4_HUMAN Chromosome 12 open reading frame 75 (Fragment) OS=Homo sapiens OX=9606 GN=C12orf75 PE=1 SV=2;sp|Q8TAD7|OCC1_HUMAN Overexpressed in colon carcinoma 1 protein OS=Homo sapiens OX=9606 GN=OCC1 PE=1 SV=2
2.3113e+06	2.6287e+06	2.3624e+06	1.9479e+06	2.1873e+06	2.3677e+06			0.783243	-0.169584	0.164724	Q9UKR5	Q9UKR5	Probable ergosterol biosynthetic protein 28	C14orf1	sp|Q9UKR5|ERG28_HUMAN Ergosterol biosynthetic protein 28 homolog OS=Homo sapiens OX=9606 GN=ERG28 PE=1 SV=1
3.1894e+06	3.1959e+06	3.0217e+06	3.1334e+06	3.2401e+06	3.162e+06			0.263545	0.0199127	0.545073	Q9Y224;G3V4C6;H0YJB9;G3V4E7	Q9Y224;G3V4C6;H0YJB9	UPF0568 protein C14orf166	C14orf166	sp|Q9Y224|RTRAF_HUMAN RNA transcription, translation and transport factor protein OS=Homo sapiens OX=9606 GN=RTRAF PE=1 SV=1;tr|G3V4C6|G3V4C6_HUMAN RNA transcription, translation and transport factor protein OS=Homo sapiens OX=9606 GN=RTRAF PE=1 SV=1;tr|H0
133590	153660	117030	174870	186320	179030	+		1.66636	0.426612	0.0215596	Q6ZUT6;H0YK65;H0YM82	Q6ZUT6	Uncharacterized protein C15orf52	C15orf52	sp|Q6ZUT6|CCD9B_HUMAN Coiled-coil domain-containing protein 9B OS=Homo sapiens OX=9606 GN=CCDC9B PE=1 SV=1
3.3641e+06	3.2098e+06	3.5715e+06	3.4282e+06	3.0633e+06	3.7595e+06			0.039796	0.011282	0.912439	H3BSM7;Q96GQ5;H3BR29;H3BTA0;H3BS97;I3L2V0	H3BSM7;Q96GQ5;H3BR29	RUS1 family protein C16orf58	C16orf58	tr|H3BSM7|H3BSM7_HUMAN RUS family member 1 OS=Homo sapiens OX=9606 GN=RUSF1 PE=1 SV=1;sp|Q96GQ5|RUSF1_HUMAN RUS family member 1 OS=Homo sapiens OX=9606 GN=RUSF1 PE=1 SV=2;tr|H3BR29|H3BR29_HUMAN RUS family member 1 OS=Homo sapiens OX=9606 GN=RUSF1 PE=1 SV=1
361120	454180	368270	376340	444320	389940			0.103014	0.0367947	0.788834	C9J7I2;E7EWW0;Q7Z3J2;H3BVG8;H3BV68;F5H7K1;H3BTI5;I3L1U5	C9J7I2;E7EWW0;Q7Z3J2;H3BVG8;H3BV68;F5H7K1	UPF0505 protein C16orf62	C16orf62	tr|C9J7I2|C9J7I2_HUMAN VPS35 endosomal protein sorting factor-like OS=Homo sapiens OX=9606 GN=VPS35L PE=1 SV=2;tr|E7EWW0|E7EWW0_HUMAN VPS35 endosomal protein sorting factor-like OS=Homo sapiens OX=9606 GN=VPS35L PE=1 SV=2;sp|Q7Z3J2|VP35L_HUMAN VPS35 endoso
113660	140070	112950	130990	165890	144910			0.884238	0.269428	0.130545	Q96GS4	Q96GS4	Uncharacterized protein C17orf59	C17orf59	sp|Q96GS4|BORC6_HUMAN BLOC-1-related complex subunit 6 OS=Homo sapiens OX=9606 GN=BORCS6 PE=1 SV=2
1.6481e+06	1.6462e+06	1.8075e+06	1.5249e+06	1.6416e+06	1.7764e+06			0.238418	-0.0470549	0.57754	Q9BQA9;J3KTF4;J3QKS6;J3QRG5;J3KSJ5;J3QRZ2;J3QLB7;J3QQQ4;H0Y2X1	Q9BQA9;J3KTF4;J3QKS6;J3QRG5;J3KSJ5;J3QRZ2;J3QLB7	Uncharacterized protein C17orf62	C17orf62	sp|Q9BQA9|CYBC1_HUMAN Cytochrome b-245 chaperone 1 OS=Homo sapiens OX=9606 GN=CYBC1 PE=1 SV=1;tr|J3KTF4|J3KTF4_HUMAN Essential for reactive oxygen species protein (Fragment) OS=Homo sapiens OX=9606 GN=CYBC1 PE=1 SV=1;tr|J3QKS6|J3QKS6_HUMAN Essential for re
45147	51092	54001	48065	49104	53106			0.0112314	0.00299644	0.97447	I3L072;Q9BSJ5;J3KTJ7;J3KT60	I3L072;Q9BSJ5;J3KTJ7	Uncharacterized protein C17orf80	C17orf80	tr|I3L072|I3L072_HUMAN Uncharacterized protein C17orf80 OS=Homo sapiens OX=9606 GN=C17orf80 PE=1 SV=1;sp|Q9BSJ5|CQ080_HUMAN Uncharacterized protein C17orf80 OS=Homo sapiens OX=9606 GN=C17orf80 PE=2 SV=2;tr|J3KTJ7|J3KTJ7_HUMAN Uncharacterized protein C17orf
2.4033e+06	2.638e+06	2.7083e+06	2.6168e+06	2.9379e+06	3.0295e+06			0.818985	0.146607	0.15171	Q53F19;K7ELP6	Q53F19	Uncharacterized protein C17orf85	C17orf85	sp|Q53F19|NCBP3_HUMAN Nuclear cap-binding protein subunit 3 OS=Homo sapiens OX=9606 GN=NCBP3 PE=1 SV=2
229240	238640	244750	240110	263380	292000			0.833369	0.154602	0.146768	A1L188	A1L188	Uncharacterized protein C17orf89	C17orf89	sp|A1L188|NDUF8_HUMAN NADH dehydrogenase [ubiquinone] 1 alpha subcomplex assembly factor 8 OS=Homo sapiens OX=9606 GN=NDUFAF8 PE=1 SV=1
310320	412220	324510	383950	449040	447470			0.946141	0.298039	0.113203	K7EM84;L7N2F3;Q32NC0	K7EM84;L7N2F3;Q32NC0	UPF0711 protein C18orf21	C18orf21	tr|K7EM84|K7EM84_HUMAN UPF0711 protein C18orf21 (Fragment) OS=Homo sapiens OX=9606 GN=C18orf21 PE=1 SV=8;tr|L7N2F3|L7N2F3_HUMAN UPF0711 protein C18orf21 (Fragment) OS=Homo sapiens OX=9606 GN=C18orf21 PE=1 SV=8;sp|Q32NC0|CR021_HUMAN UPF0711 protein C18orf21
163460	164900	165560	202410	207370	207610	+	+	4.78651	0.321827	1.63489e-05	Q8TCD1	Q8TCD1	UPF0729 protein C18orf32	C18orf32	sp|Q8TCD1|CR032_HUMAN UPF0729 protein C18orf32 OS=Homo sapiens OX=9606 GN=C18orf32 PE=1 SV=1
380760	405730	362870	426790	474560	446900	+		1.63557	0.230405	0.0231436	K7ENL9;Q96DM3;K7EL80;K7EQJ3;K7EQ65;K7EIS6;A0A087WZD4	K7ENL9;Q96DM3	Uncharacterized protein C18orf8	C18orf8	tr|K7ENL9|K7ENL9_HUMAN Regulator of MON1-CCZ1 complex OS=Homo sapiens OX=9606 GN=RMC1 PE=1 SV=1;sp|Q96DM3|RMC1_HUMAN Regulator of MON1-CCZ1 complex OS=Homo sapiens OX=9606 GN=RMC1 PE=1 SV=2
219620	192360	233300	212440	214590	231420			0.132346	0.0327155	0.737316	K7EK56;E7EP72;Q9UFG5	K7EK56;E7EP72;Q9UFG5	UPF0449 protein C19orf25	C19orf25	tr|K7EK56|K7EK56_HUMAN UPF0449 protein C19orf25 OS=Homo sapiens OX=9606 GN=C19orf25 PE=1 SV=1;tr|E7EP72|E7EP72_HUMAN UPF0449 protein C19orf25 OS=Homo sapiens OX=9606 GN=C19orf25 PE=1 SV=1;sp|Q9UFG5|CS025_HUMAN UPF0449 protein C19orf25 OS=Homo sapiens OX=96
556300	844410	517220	662340	653000	543200			0.0225843	-0.0161495	0.949327	Q9BQ61;K7ELS0;K7ERU7;K7EN60	Q9BQ61;K7ELS0;K7ERU7;K7EN60	Uncharacterized protein C19orf43	C19orf43	sp|Q9BQ61|TRIR_HUMAN Telomerase RNA component interacting RNase OS=Homo sapiens OX=9606 GN=TRIR PE=1 SV=1;tr|K7ELS0|K7ELS0_HUMAN Telomerase RNA component-interacting RNase OS=Homo sapiens OX=9606 GN=TRIR PE=1 SV=1;tr|K7ERU7|K7ERU7_HUMAN Telomerase RNA comp
955911	1.1764e+06	883370	1.1508e+06	1.314e+06	1.1942e+06			0.992519	0.287409	0.101737	Q8N9M1;J3QKZ5;J3QS16;A0A2R8Y6U9;J9JIE4;J3QS80;J3QKY6	Q8N9M1;J3QKZ5	Uncharacterized protein C19orf47	C19orf47	sp|Q8N9M1|CS047_HUMAN Uncharacterized protein C19orf47 OS=Homo sapiens OX=9606 GN=C19orf47 PE=1 SV=1;tr|J3QKZ5|J3QKZ5_HUMAN Uncharacterized protein C19orf47 (Fragment) OS=Homo sapiens OX=9606 GN=C19orf47 PE=1 SV=1
548540	640090	539700	686420	665540	750300	+		1.41213	0.285019	0.0387138	Q9BSF4	Q9BSF4	Uncharacterized protein C19orf52	C19orf52	sp|Q9BSF4|TIM29_HUMAN Mitochondrial import inner membrane translocase subunit Tim29 OS=Homo sapiens OX=9606 GN=TIMM29 PE=1 SV=2
1.6129e+06	2.4399e+06	1.2316e+06	2.4327e+06	2.398e+06	2.2093e+06			0.744133	0.470322	0.180246	Q9UNZ5;K7EN09	Q9UNZ5	Leydig cell tumor 10 kDa protein homolog	C19orf53	sp|Q9UNZ5|L10K_HUMAN Leydig cell tumor 10 kDa protein homolog OS=Homo sapiens OX=9606 GN=C19orf53 PE=1 SV=1
1.1476e+06	1.2494e+06	1.1896e+06	1.2141e+06	1.3771e+06	1.5066e+06			0.901201	0.187496	0.125545	J3KPZ4;Q13901	J3KPZ4;Q13901	Nuclear nucleic acid-binding protein C1D	C1D	tr|J3KPZ4|J3KPZ4_HUMAN Nuclear nucleic acid-binding protein C1D OS=Homo sapiens OX=9606 GN=C1D PE=1 SV=1;sp|Q13901|C1D_HUMAN Nuclear nucleic acid-binding protein C1D OS=Homo sapiens OX=9606 GN=C1D PE=1 SV=1
242920	328350	229810	331020	385250	381400			1.2596	0.469287	0.0550048	Q9NS00;C9K0C8	Q9NS00	Glycoprotein-N-acetylgalactosamine 3-beta-galactosyltransferase 1	C1GALT1	sp|Q9NS00|C1GLT_HUMAN Glycoprotein-N-acetylgalactosamine 3-beta-galactosyltransferase 1 OS=Homo sapiens OX=9606 GN=C1GALT1 PE=1 SV=1
966591	1.1484e+06	992160	1.0836e+06	1.2986e+06	1.2413e+06			0.941366	0.221798	0.114455	Q96EU7	Q96EU7	C1GALT1-specific chaperone 1	C1GALT1C1	sp|Q96EU7|C1GLC_HUMAN C1GALT1-specific chaperone 1 OS=Homo sapiens OX=9606 GN=C1GALT1C1 PE=1 SV=1
136010	190850	105290	97358	122480	111840			0.576607	-0.345055	0.26509	Q9NWV4	Q9NWV4	UPF0587 protein C1orf123	C1orf123	sp|Q9NWV4|CZIB_HUMAN CXXC motif containing zinc binding protein OS=Homo sapiens OX=9606 GN=CZIB PE=1 SV=1
685760	689170	716070	665130	719980	853670			0.349094	0.0908693	0.447617	Q5TBH9;Q8NDD1;Q5TBI2	Q5TBH9;Q8NDD1;Q5TBI2	Uncharacterized protein C1orf131	C1orf131	tr|Q5TBH9|Q5TBH9_HUMAN Chromosome 1 open reading frame 131, isoform CRA_a OS=Homo sapiens OX=9606 GN=C1orf131 PE=1 SV=1;sp|Q8NDD1|CA131_HUMAN Uncharacterized protein C1orf131 OS=Homo sapiens OX=9606 GN=C1orf131 PE=1 SV=4;tr|Q5TBI2|Q5TBI2_HUMAN Uncharacteri
259150	382000	209330	346230	377540	350030			0.672696	0.380901	0.212473	Q8IYL3	Q8IYL3	UPF0688 protein C1orf174	C1orf174	sp|Q8IYL3|CA174_HUMAN UPF0688 protein C1orf174 OS=Homo sapiens OX=9606 GN=C1orf174 PE=1 SV=2
232180	270970	235650	243810	246830	262830			0.147481	0.0311273	0.712065	Q9BWL3;X6R6F3;X6R6S3;A0A1W2PQP6;A0A1W2PQS0	Q9BWL3;X6R6F3;X6R6S3;A0A1W2PQP6	Uncharacterized protein C1orf43	C1orf43	sp|Q9BWL3|CA043_HUMAN Protein C1orf43 OS=Homo sapiens OX=9606 GN=C1orf43 PE=2 SV=1;tr|X6R6F3|X6R6F3_HUMAN Protein C1orf43 OS=Homo sapiens OX=9606 GN=C1orf43 PE=1 SV=1;tr|X6R6S3|X6R6S3_HUMAN Protein C1orf43 OS=Homo sapiens OX=9606 GN=C1orf43 PE=1 SV=1;tr|A0
140230	181730	126430	142580	188260	161750			0.300264	0.143445	0.500883	Q9BV19	Q9BV19	Uncharacterized protein C1orf50	C1orf50	sp|Q9BV19|CA050_HUMAN Uncharacterized protein C1orf50 OS=Homo sapiens OX=9606 GN=C1orf50 PE=1 SV=2
2.3067e+07	2.6318e+07	2.8876e+07	2.8014e+07	3.0737e+07	3.6782e+07			0.891248	0.284458	0.128455	Q07021;I3L3Q7;I3L3B0	Q07021;I3L3Q7;I3L3B0	Complement component 1 Q subcomponent-binding protein, mitochondrial	C1QBP	sp|Q07021|C1QBP_HUMAN Complement component 1 Q subcomponent-binding protein, mitochondrial OS=Homo sapiens OX=9606 GN=C1QBP PE=1 SV=1;tr|I3L3Q7|I3L3Q7_HUMAN Complement component 1 Q subcomponent-binding protein, mitochondrial (Fragment) OS=Homo sapiens OX=
272830	299920	295490	272800	315740	317310			0.285998	0.0589282	0.517609	Q9BXI9	Q9BXI9	Complement C1q tumor necrosis factor-related protein 6	C1QTNF6	sp|Q9BXI9|C1QT6_HUMAN Complement C1q tumor necrosis factor-related protein 6 OS=Homo sapiens OX=9606 GN=C1QTNF6 PE=1 SV=4
1.21e+06	1.277e+06	1.3479e+06	1.0962e+06	1.2691e+06	1.382e+06			0.13168	-0.038468	0.738449	A0A3B3ISR2;B4DPQ0;P00736;F5H2D0;A0A3B3ITU4;F5H1V0;F5H6Y3;F5H3N3	A0A3B3ISR2;B4DPQ0;P00736;F5H2D0	Complement C1r subcomponent;Complement C1r subcomponent heavy chain;Complement C1r subcomponent light chain	C1R	tr|A0A3B3ISR2|A0A3B3ISR2_HUMAN Complement subcomponent C1r OS=Homo sapiens OX=9606 GN=C1R PE=1 SV=1;tr|B4DPQ0|B4DPQ0_HUMAN Complement subcomponent C1r OS=Homo sapiens OX=9606 GN=C1R PE=1 SV=1;sp|P00736|C1R_HUMAN Complement C1r subcomponent OS=Homo sapiens
79125	74919	81395	61404	67599	79860			0.709546	-0.180533	0.195189	F5H7C8;F5H6S5;F5GWF3;Q9NZP8	F5H7C8;F5H6S5;F5GWF3;Q9NZP8	Complement C1r subcomponent-like protein	C1RL	tr|F5H7C8|F5H7C8_HUMAN Complement C1r subcomponent-like protein OS=Homo sapiens OX=9606 GN=C1RL PE=1 SV=1;tr|F5H6S5|F5H6S5_HUMAN Complement C1r subcomponent-like protein (Fragment) OS=Homo sapiens OX=9606 GN=C1RL PE=1 SV=8;tr|F5GWF3|F5GWF3_HUMAN Complement
508900	573250	544490	464200	564400	577180			0.0744907	-0.0236556	0.842382	F8WCZ6;A0A087X232;P09871;F5H7T4;H0Y5D1	F8WCZ6;A0A087X232;P09871	Complement C1s subcomponent;Complement C1s subcomponent heavy chain;Complement C1s subcomponent light chain	C1S	tr|F8WCZ6|F8WCZ6_HUMAN Complement C1s subcomponent OS=Homo sapiens OX=9606 GN=C1S PE=1 SV=1;tr|A0A087X232|A0A087X232_HUMAN Complement C1s subcomponent OS=Homo sapiens OX=9606 GN=C1S PE=1 SV=1;sp|P09871|C1S_HUMAN Complement C1s subcomponent OS=Homo sapiens
384800	1.008e+06	267710	1.0789e+06	1.0577e+06	981910			0.934669	1.14391	0.116233	Q9BUV8	Q9BUV8	Uncharacterized protein C20orf24	C20orf24	sp|Q9BUV8|RCAF1_HUMAN Respirasome Complex Assembly Factor 1 OS=Homo sapiens OX=9606 GN=RAB5IF PE=1 SV=1
25685	42296	16341	29859	31986	30333			0.232646	0.235517	0.585267	Q9GZN8	Q9GZN8	UPF0687 protein C20orf27	C20orf27	sp|Q9GZN8|CT027_HUMAN UPF0687 protein C20orf27 OS=Homo sapiens OX=9606 GN=C20orf27 PE=1 SV=3
1.2146e+07	1.3189e+07	1.1798e+07	1.3295e+07	1.3554e+07	1.4666e+07			1.1706	0.16124	0.0675149	A0A096LPI6;P0DPI2;A0A0B4J2D5;A0A096LNH5;H7C2G3;H7C1F6;A0A096LP73;A0A2R8YDR7;F2Z2Q0;A0A096LP12;A0A096LNJ1;A0A2R8Y6K9	A0A096LPI6;P0DPI2;A0A0B4J2D5;A0A096LNH5;H7C2G3		C21orf33	tr|A0A096LPI6|A0A096LPI6_HUMAN Utp12 domain-containing protein (Fragment) OS=Homo sapiens OX=9606 PE=4 SV=2;sp|P0DPI2|GAL3A_HUMAN Glutamine amidotransferase-like class 1 domain-containing protein 3A, mitochondrial OS=Homo sapiens OX=9606 GN=GATD3A PE=1 SV=
38829	42568	35982	36924	37487	45812			0.0896561	0.0308313	0.813474	A0A0C4DH14;Q6P5X5	A0A0C4DH14;Q6P5X5	UPF0545 protein C22orf39	C22orf39	tr|A0A0C4DH14|A0A0C4DH14_HUMAN UPF0545 protein C22orf39 OS=Homo sapiens OX=9606 GN=C22orf39 PE=1 SV=1;sp|Q6P5X5|CV039_HUMAN UPF0545 protein C22orf39 OS=Homo sapiens OX=9606 GN=C22orf39 PE=1 SV=2
1.0588e+06	1.1918e+06	1.0965e+06	1.1624e+06	1.3019e+06	1.2675e+06			1.04367	0.157078	0.0904336	Q9Y426	Q9Y426	C2 domain-containing protein 2	C2CD2	sp|Q9Y426|C2CD2_HUMAN C2 domain-containing protein 2 OS=Homo sapiens OX=9606 GN=C2CD2 PE=1 SV=2
109800	136480	99227.1	159590	163230	169010	+		1.71458	0.522004	0.019294	O14523;E9PK05	O14523	C2 domain-containing protein 2-like	C2CD2L	sp|O14523|C2C2L_HUMAN Phospholipid transfer protein C2CD2L OS=Homo sapiens OX=9606 GN=C2CD2L PE=1 SV=3
907030	924260	932230	911750	957930	993360			0.596204	0.0502466	0.253394	Q86YS7;H0YFC4;H0YFE9	Q86YS7	C2 domain-containing protein 5	C2CD5	sp|Q86YS7|C2CD5_HUMAN C2 domain-containing protein 5 OS=Homo sapiens OX=9606 GN=C2CD5 PE=1 SV=1
2.3386e+06	2.4511e+06	2.6965e+06	2.5108e+06	2.582e+06	3.0108e+06			0.480649	0.112207	0.330637	Q8WWC4;H7C0V0	Q8WWC4;H7C0V0	Uncharacterized protein C2orf47, mitochondrial	C2orf47	sp|Q8WWC4|MAIP1_HUMAN m-AAA protease-interacting protein 1, mitochondrial OS=Homo sapiens OX=9606 GN=MAIP1 PE=1 SV=1;tr|H7C0V0|H7C0V0_HUMAN m-AAA protease-interacting protein 1, mitochondrial (Fragment) OS=Homo sapiens OX=9606 GN=MAIP1 PE=1 SV=1
1.0441e+06	1.0483e+06	957360	1.1017e+06	1.1806e+06	1.1481e+06	+		1.52406	0.170352	0.0299187	Q9BVC5;C9J4K0	Q9BVC5;C9J4K0	Ashwin	C2orf49	sp|Q9BVC5|ASHWN_HUMAN Ashwin OS=Homo sapiens OX=9606 GN=C2orf49 PE=1 SV=1;tr|C9J4K0|C9J4K0_HUMAN Ashwin OS=Homo sapiens OX=9606 GN=C2orf49 PE=1 SV=1
1.5793e+06	1.6854e+06	1.7115e+06	1.6799e+06	1.7101e+06	1.9322e+06			0.582713	0.0950203	0.261389	Q6NW34;E9PFF8;C9J9E3	Q6NW34	Uncharacterized protein C3orf17	C3orf17	sp|Q6NW34|NEPRO_HUMAN Nucleolus and neural progenitor protein OS=Homo sapiens OX=9606 GN=NEPRO PE=1 SV=3
638290	664640	726810	635740	715650	784230			0.271274	0.0702025	0.535459	Q8NDZ4;E7ET39;C9JY09	Q8NDZ4;E7ET39;C9JY09	Deleted in autism protein 1	C3orf58	sp|Q8NDZ4|DIK2A_HUMAN Divergent protein kinase domain 2A OS=Homo sapiens OX=9606 GN=DIPK2A PE=1 SV=1;tr|E7ET39|E7ET39_HUMAN Divergent protein kinase domain 2A OS=Homo sapiens OX=9606 GN=DIPK2A PE=1 SV=1;tr|C9JY09|C9JY09_HUMAN Divergent protein kinase domai
177310	216440	163840	136040	159170	168490			0.801239	-0.261756	0.158038	F5GXS0;A0A140TA49;A0A140TA44;A0A140TA32;A0A140TA29;A0A0G2JL54;A0A0G2JPR0;P0C0L5;P0C0L4;A0A3B3ISA6	F5GXS0;A0A140TA49;A0A140TA44;A0A140TA32;A0A140TA29;A0A0G2JL54;A0A0G2JPR0;P0C0L5;P0C0L4	Complement C4-B;Complement C4 beta chain;Complement C4-B alpha chain;C4a anaphylatoxin;C4b-B;C4d-B;Complement C4 gamma chain;Complement C4-A;Complement C4 beta chain;Complement C4-A alpha chain;C4a anaphylatoxin;C4b-A;C4d-A;Complement C4 gamma chain	C4B;C4A	tr|F5GXS0|F5GXS0_HUMAN C4a anaphylatoxin OS=Homo sapiens OX=9606 GN=C4B PE=1 SV=1;tr|A0A140TA49|A0A140TA49_HUMAN C4a anaphylatoxin OS=Homo sapiens OX=9606 GN=C4A PE=1 SV=1;tr|A0A140TA44|A0A140TA44_HUMAN C4a anaphylatoxin OS=Homo sapiens OX=9606 GN=C4A PE=1
26002	60802	20395	23095	30721	27195			0.192222	-0.246937	0.64236	Q9NWY4;A8MVJ9	Q9NWY4;A8MVJ9	UPF0609 protein C4orf27;Putative UPF0609 protein C4orf27-like	C4orf27	sp|Q9NWY4|HPF1_HUMAN Histone PARylation factor 1 OS=Homo sapiens OX=9606 GN=HPF1 PE=1 SV=2;sp|A8MVJ9|HPF1L_HUMAN Putative histone PARylation factor 1-like OS=Homo sapiens OX=9606 PE=5 SV=1
595410	785340	528180	856610	986970	1.0004e+06	+		1.49015	0.591974	0.0323485	Q8WVX3	Q8WVX3	Uncharacterized protein C4orf3	C4orf3	sp|Q8WVX3|CD003_HUMAN Uncharacterized protein C4orf3 OS=Homo sapiens OX=9606 GN=C4orf3 PE=1 SV=2
58361	69243	58556	67164	75882	87518			1.04416	0.304845	0.0903325	Q7Z6I8	Q7Z6I8	UPF0461 protein C5orf24	C5orf24	sp|Q7Z6I8|CE024_HUMAN UPF0461 protein C5orf24 OS=Homo sapiens OX=9606 GN=C5orf24 PE=1 SV=1
24625	28281	21547	21490	28744	25138			0.033486	0.0164506	0.925793	A6NDU8	A6NDU8	UPF0600 protein C5orf51	C5orf51	sp|A6NDU8|CE051_HUMAN UPF0600 protein C5orf51 OS=Homo sapiens OX=9606 GN=C5orf51 PE=1 SV=1
150600	166300	139280	178600	182100	214870	+		1.38654	0.334142	0.041064	Q7Z4R8	Q7Z4R8	UPF0669 protein C6orf120	C6orf120	sp|Q7Z4R8|CF120_HUMAN UPF0669 protein C6orf120 OS=Homo sapiens OX=9606 GN=C6orf120 PE=1 SV=1
107610	99487	131670	142560	97831.1	130070			0.234699	0.121301	0.582507	H7C5D3;H7C4U4;Q0P5T2;A0A140T9G8;Q5SQH8;H7C5B5	H7C5D3;H7C4U4;Q0P5T2;A0A140T9G8;Q5SQH8;H7C5B5	Uncharacterized protein C6orf136	C6orf136	tr|H7C5D3|H7C5D3_HUMAN Uncharacterized protein C6orf136 (Fragment) OS=Homo sapiens OX=9606 GN=C6orf136 PE=1 SV=2;tr|H7C4U4|H7C4U4_HUMAN Uncharacterized protein C6orf136 (Fragment) OS=Homo sapiens OX=9606 GN=C6orf136 PE=1 SV=1;tr|Q0P5T2|Q0P5T2_HUMAN C6orf13
142580	216080	100730	188310	212060	204250			0.652137	0.464696	0.222773	A0A0D9SEI0;Q9P0P8	A0A0D9SEI0;Q9P0P8	Uncharacterized protein C6orf203	C6orf203	tr|A0A0D9SEI0|A0A0D9SEI0_HUMAN Mitochondrial transcription rescue factor 1 OS=Homo sapiens OX=9606 GN=MTRES1 PE=1 SV=1;sp|Q9P0P8|MRES1_HUMAN Mitochondrial transcription rescue factor 1 OS=Homo sapiens OX=9606 GN=MTRES1 PE=1 SV=1
233840	286580	247650	231750	281360	296730			0.204787	0.0737915	0.624041	O95873	O95873	Uncharacterized protein C6orf47	C6orf47	sp|O95873|CF047_HUMAN Uncharacterized protein C6orf47 OS=Homo sapiens OX=9606 GN=C6orf47 PE=1 SV=2
782910	748900	833600	627120	624900	758770			1.09304	-0.238982	0.0807166	Q6UWU4	Q6UWU4	Bombesin receptor-activated protein C6orf89	C6orf89	sp|Q6UWU4|CF089_HUMAN Bombesin receptor-activated protein C6orf89 OS=Homo sapiens OX=9606 GN=C6orf89 PE=1 SV=1
641250	732430	688860	640460	686410	767050			0.0744412	0.0199038	0.842478	Q96N11	Q96N11	Uncharacterized protein C7orf26	C7orf26	sp|Q96N11|CG026_HUMAN Uncharacterized protein C7orf26 OS=Homo sapiens OX=9606 GN=C7orf26 PE=2 SV=1
602580	620280	523320	640010	667120	649470			1.01318	0.167847	0.0970104	C9JQV0;Q9BRJ6;H7C0T1;H7C2R9	C9JQV0;Q9BRJ6;H7C0T1;H7C2R9	Uncharacterized protein C7orf50	C7orf50	tr|C9JQV0|C9JQV0_HUMAN Uncharacterized protein C7orf50 (Fragment) OS=Homo sapiens OX=9606 GN=C7orf50 PE=1 SV=1;sp|Q9BRJ6|CG050_HUMAN Uncharacterized protein C7orf50 OS=Homo sapiens OX=9606 GN=C7orf50 PE=1 SV=1;tr|H7C0T1|H7C0T1_HUMAN Uncharacterized protein
626250	793610	705170	785150	1.2503e+06	870820			0.883447	0.428802	0.130784	Q96HJ9	Q96HJ9	UPF0562 protein C7orf55	C7orf55	sp|Q96HJ9|FMC1_HUMAN Protein FMC1 homolog OS=Homo sapiens OX=9606 GN=FMC1 PE=1 SV=2
1.0304e+06	1.2761e+06	1.036e+06	1.2164e+06	1.3937e+06	1.3281e+06			0.97003	0.241644	0.107144	A0A3B3IT54;Q9H7E9;A0A3B3IRR6;A0A3B3ITA3	A0A3B3IT54;Q9H7E9;A0A3B3IRR6;A0A3B3ITA3	UPF0488 protein C8orf33	C8orf33	tr|A0A3B3IT54|A0A3B3IT54_HUMAN UPF0488 protein C8orf33 OS=Homo sapiens OX=9606 GN=C8orf33 PE=1 SV=1;sp|Q9H7E9|CH033_HUMAN UPF0488 protein C8orf33 OS=Homo sapiens OX=9606 GN=C8orf33 PE=1 SV=1;tr|A0A3B3IRR6|A0A3B3IRR6_HUMAN UPF0488 protein C8orf33 OS=Homo sa
327280	406030	284430	322220	333320	291210			0.22142	-0.0910575	0.600592	Q8N0T1	Q8N0T1	Uncharacterized protein C8orf59	C8orf59	sp|Q8N0T1|RBIS_HUMAN Ribosomal biogenesis factor OS=Homo sapiens OX=9606 GN=RBIS PE=1 SV=4
746000	734450	874750	787760	833970	918620			0.463565	0.110836	0.343902	Q6P1X6;H0YF29;J3KNI2	Q6P1X6;H0YF29	UPF0598 protein C8orf82	C8orf82	sp|Q6P1X6|CH082_HUMAN UPF0598 protein C8orf82 OS=Homo sapiens OX=9606 GN=C8orf82 PE=1 SV=2;tr|H0YF29|H0YF29_HUMAN UPF0598 protein C8orf82 (Fragment) OS=Homo sapiens OX=9606 GN=C8orf82 PE=1 SV=1
1.4517e+06	1.5206e+06	1.544e+06	1.6878e+06	1.6092e+06	1.8976e+06			1.23623	0.198869	0.058046	Q5T280;R4GNG4	Q5T280	Putative methyltransferase C9orf114	C9orf114	sp|Q5T280|CI114_HUMAN Putative methyltransferase C9orf114 OS=Homo sapiens OX=9606 GN=SPOUT1 PE=1 SV=3
94007	154870	77846	112310	121650	106250			0.146868	0.119031	0.71307	Q5T8U9;Q8N4J0;Q5T8V1	Q5T8U9;Q8N4J0;Q5T8V1	UPF0586 protein C9orf41	C9orf41	tr|Q5T8U9|Q5T8U9_HUMAN Carnosine N-methyltransferase OS=Homo sapiens OX=9606 GN=CARNMT1 PE=1 SV=1;sp|Q8N4J0|CARME_HUMAN Carnosine N-methyltransferase OS=Homo sapiens OX=9606 GN=CARNMT1 PE=1 SV=1;tr|Q5T8V1|Q5T8V1_HUMAN Carnosine N-methyltransferase (Fragmen
745030	1.0305e+06	766330	787840	995020	889450			0.173254	0.0816689	0.671036	Q9NZ63	Q9NZ63	Uncharacterized protein C9orf78	C9orf78	sp|Q9NZ63|TLS1_HUMAN Telomere length and silencing protein 1 homolog OS=Homo sapiens OX=9606 GN=C9orf78 PE=1 SV=1
1.3417e+06	1.2818e+06	1.4688e+06	1.3995e+06	1.3015e+06	1.5039e+06			0.17743	0.0389748	0.664615	Q96LW7	Q96LW7	Bcl10-interacting CARD protein	C9orf89	sp|Q96LW7|CAR19_HUMAN Caspase recruitment domain-containing protein 19 OS=Homo sapiens OX=9606 GN=CARD19 PE=1 SV=1
128060	171710	122290	167530	184610	195310			1.09968	0.389189	0.0794916	Q5VZI3	Q5VZI3	Transmembrane protein C9orf91	C9orf91	sp|Q5VZI3|TM268_HUMAN Transmembrane protein 268 OS=Homo sapiens OX=9606 GN=TMEM268 PE=2 SV=1
2.8534e+06	2.9264e+06	2.815e+06	2.0083e+06	2.078e+06	2.3276e+06	+		2.51421	-0.424976	0.0030605	O43570;B3KUB4	O43570;B3KUB4	Carbonic anhydrase 12	CA12	sp|O43570|CAH12_HUMAN Carbonic anhydrase 12 OS=Homo sapiens OX=9606 GN=CA12 PE=1 SV=1;tr|B3KUB4|B3KUB4_HUMAN Carbonic anhydrase OS=Homo sapiens OX=9606 GN=CA12 PE=1 SV=1
594210	614880	645360	520060	534050	678510			0.353361	-0.107786	0.44324	Q9Y2D0;C9JA11;C9IZP3	Q9Y2D0;C9JA11	Carbonic anhydrase 5B, mitochondrial	CA5B	sp|Q9Y2D0|CAH5B_HUMAN Carbonic anhydrase 5B, mitochondrial OS=Homo sapiens OX=9606 GN=CA5B PE=1 SV=1;tr|C9JA11|C9JA11_HUMAN Carbonic anhydrase 5B, mitochondrial (Fragment) OS=Homo sapiens OX=9606 GN=CA5B PE=1 SV=1
586930	741070	586230	705780	746870	818590			0.919206	0.252984	0.120446	Q9H8G2;A0A3B3ISJ3	Q9H8G2;A0A3B3ISJ3	Caspase activity and apoptosis inhibitor 1	CAAP1	sp|Q9H8G2|CAAP1_HUMAN Caspase activity and apoptosis inhibitor 1 OS=Homo sapiens OX=9606 GN=CAAP1 PE=1 SV=2;tr|A0A3B3ISJ3|A0A3B3ISJ3_HUMAN Caspase activity and apoptosis inhibitor 1 OS=Homo sapiens OX=9606 GN=CAAP1 PE=1 SV=1
235470	278560	226620	253370	260930	257460			0.284834	0.0651499	0.518998	A0A087X0K1;Q9Y376	A0A087X0K1;Q9Y376	Calcium-binding protein 39	CAB39	tr|A0A087X0K1|A0A087X0K1_HUMAN Calcium-binding protein 39 OS=Homo sapiens OX=9606 GN=CAB39 PE=1 SV=1;sp|Q9Y376|CAB39_HUMAN Calcium-binding protein 39 OS=Homo sapiens OX=9606 GN=CAB39 PE=1 SV=1
1.058e+06	1.141e+06	1.1481e+06	1.1171e+06	1.2073e+06	1.2324e+06			0.692924	0.087375	0.202804	A0A087WWW8;Q9Y6J0;B5MEB3;C9JT60;C9J068	A0A087WWW8;Q9Y6J0	Calcineurin-binding protein cabin-1	CABIN1	tr|A0A087WWW8|A0A087WWW8_HUMAN Calcineurin-binding protein cabin-1 OS=Homo sapiens OX=9606 GN=CABIN1 PE=1 SV=1;sp|Q9Y6J0|CABIN_HUMAN Calcineurin-binding protein cabin-1 OS=Homo sapiens OX=9606 GN=CABIN1 PE=1 SV=1
1.8253e+06	1.7196e+06	2.0958e+06	1.9654e+06	2.0587e+06	2.0377e+06			0.553298	0.108597	0.279706	Q8WUQ7;K7ENY9;K7EIU6;K7EQE3;K7EMQ0	Q8WUQ7	Cactin	CACTIN	sp|Q8WUQ7|CATIN_HUMAN Cactin OS=Homo sapiens OX=9606 GN=CACTIN PE=1 SV=3
8.4198e+06	1.0891e+07	7.8243e+06	6.668e+06	7.6809e+06	7.0101e+06			0.997826	-0.332949	0.100502	Q9HB71;B2ZWH1	Q9HB71	Calcyclin-binding protein	CACYBP	sp|Q9HB71|CYBP_HUMAN Calcyclin-binding protein OS=Homo sapiens OX=9606 GN=CACYBP PE=1 SV=2
5.3294e+06	6.2085e+06	5.5194e+06	4.384e+06	5.2886e+06	4.957e+06			1.00853	-0.22271	0.0980556	F8VPD4;P27708;H7C3Z5;H7BZB3;H7C2E4	F8VPD4;P27708	CAD protein;Glutamine-dependent carbamoyl-phosphate synthase;Aspartate carbamoyltransferase;Dihydroorotase	CAD	tr|F8VPD4|F8VPD4_HUMAN Aspartate carbamoyltransferase OS=Homo sapiens OX=9606 GN=CAD PE=1 SV=1;sp|P27708|PYR1_HUMAN CAD protein OS=Homo sapiens OX=9606 GN=CAD PE=1 SV=3
3.4676e+06	3.5904e+06	2.6234e+06	4.2837e+06	3.4626e+06	3.8059e+06			0.713277	0.263144	0.193519	A0A087X1W8;A0A0A0MTJ8;X5DQS5;Q9BY67;A0A087X0T8;F5H8J9;F5H125;H0YG94;F5H0H5	A0A087X1W8;A0A0A0MTJ8;X5DQS5;Q9BY67;A0A087X0T8	Cell adhesion molecule 1	CADM1	tr|A0A087X1W8|A0A087X1W8_HUMAN Cell adhesion molecule 1 OS=Homo sapiens OX=9606 GN=CADM1 PE=1 SV=1;tr|A0A0A0MTJ8|A0A0A0MTJ8_HUMAN Cell adhesion molecule 1 (Fragment) OS=Homo sapiens OX=9606 GN=CADM1 PE=1 SV=1;tr|X5DQS5|X5DQS5_HUMAN Cell adhesion molecule 1
77430	77432	67836	56420	59533	57725	+		2.2099	-0.35626	0.00616731	Q9P1Z2	Q9P1Z2	Calcium-binding and coiled-coil domain-containing protein 1	CALCOCO1	sp|Q9P1Z2|CACO1_HUMAN Calcium-binding and coiled-coil domain-containing protein 1 OS=Homo sapiens OX=9606 GN=CALCOCO1 PE=1 SV=2
4.2085e+06	4.4057e+06	3.3999e+06	3.3293e+06	3.8031e+06	3.6037e+06			0.535569	-0.155432	0.291361	Q13137;D6REB0;D6RF70;D6RJE7;H0Y9G3;I3L493;D6RBI4;D6RBF9;H0YBP4	Q13137;D6REB0	Calcium-binding and coiled-coil domain-containing protein 2	CALCOCO2	sp|Q13137|CACO2_HUMAN Calcium-binding and coiled-coil domain-containing protein 2 OS=Homo sapiens OX=9606 GN=CALCOCO2 PE=1 SV=1;tr|D6REB0|D6REB0_HUMAN Calcium-binding and coiled-coil domain-containing protein 2 (Fragment) OS=Homo sapiens OX=9606 GN=CALCOCO
70214	101400	54597	71587	70090	62528			0.143568	-0.103052	0.718509	E7EX44;Q05682;C9JEK3;C9JE79;F8WE61;REV__H0YH95;REV__H0YHK3;REV__G3V200;REV__O75334	E7EX44;Q05682	Caldesmon	CALD1	tr|E7EX44|E7EX44_HUMAN Caldesmon OS=Homo sapiens OX=9606 GN=CALD1 PE=1 SV=1;sp|Q05682|CALD1_HUMAN Caldesmon OS=Homo sapiens OX=9606 GN=CALD1 PE=1 SV=3
7.7876e+06	1.3638e+07	4.6888e+06	6.6615e+06	6.598e+06	5.8543e+06			0.285377	-0.317528	0.51835	E9PGZ1;C9J813	E9PGZ1;C9J813		CALD1	tr|E9PGZ1|E9PGZ1_HUMAN Caldesmon OS=Homo sapiens OX=9606 GN=CALD1 PE=1 SV=1;tr|C9J813|C9J813_HUMAN Caldesmon (Fragment) OS=Homo sapiens OX=9606 GN=CALD1 PE=1 SV=1
6.6248e+06	9.244e+06	5.7858e+06	6.4657e+06	7.8533e+06	7.692e+06			0.0749305	0.0468515	0.84153	P0DP25;P0DP24;P0DP23;E7EMB3;M0QZ52;F8WBR5;G3V479;Q96HY3;G3V361;A0A590UJI2;A0A590UJC0;G3V226;P27482;C9J7T9;P02585	P0DP25;P0DP24;P0DP23;E7EMB3;M0QZ52;F8WBR5;G3V479;Q96HY3		CALM2;CALM3;CALM1	sp|P0DP25|CALM3_HUMAN Calmodulin-3 OS=Homo sapiens OX=9606 GN=CALM3 PE=1 SV=1;sp|P0DP24|CALM2_HUMAN Calmodulin-2 OS=Homo sapiens OX=9606 GN=CALM2 PE=1 SV=1;sp|P0DP23|CALM1_HUMAN Calmodulin-1 OS=Homo sapiens OX=9606 GN=CALM1 PE=1 SV=1;tr|E7EMB3|E7EMB3_HUMAN
6.0121e+07	6.0824e+07	6.3952e+07	5.7191e+07	5.9389e+07	7.1545e+07			0.0618487	0.0184453	0.867264	P27797;K7EJB9;K7EL50	P27797;K7EJB9	Calreticulin	CALR	sp|P27797|CALR_HUMAN Calreticulin OS=Homo sapiens OX=9606 GN=CALR PE=1 SV=1;tr|K7EJB9|K7EJB9_HUMAN Calreticulin (Fragment) OS=Homo sapiens OX=9606 GN=CALR PE=1 SV=1
1.5425e+07	1.8646e+07	1.5469e+07	1.979e+07	2.2557e+07	2.5059e+07	+		1.52965	0.443386	0.0295358	O43852;H0Y875	O43852	Calumenin	CALU	sp|O43852|CALU_HUMAN Calumenin OS=Homo sapiens OX=9606 GN=CALU PE=1 SV=2
1.8167e+06	1.9287e+06	1.6181e+06	1.6357e+06	1.841e+06	1.4932e+06			0.412922	-0.111482	0.386436	Q13557;E9PF82;E9PBG7;D6R938;H7BXS4;A0A5K1VW76;D6RFJ0;A0A5F9ZHR5;A0A5F9ZH21;A0A5F9ZHM9;A0A5F9ZHY2;H0Y9C2;A0A5F9ZH50;Q9UQM7;A0A5F9ZH90;E9PBE8;E7EQE4;H7BZC6;E7ETC9;E7ERS6	Q13557;E9PF82;E9PBG7;D6R938;H7BXS4	Calcium/calmodulin-dependent protein kinase type II subunit delta	CAMK2D;CAMK2B	sp|Q13557|KCC2D_HUMAN Calcium/calmodulin-dependent protein kinase type II subunit delta OS=Homo sapiens OX=9606 GN=CAMK2D PE=1 SV=3;tr|E9PF82|E9PF82_HUMAN Calcium/calmodulin-dependent protein kinase OS=Homo sapiens OX=9606 GN=CAMK2D PE=1 SV=1;tr|E9PBG7|E9P
122230	146480	107250	135060	147390	114090			0.181146	0.0807101	0.658952	Q5SWX3;A0A2Q3DQE3;Q13555;Q13554;Q8WU40;H0Y6G2;H7C394	Q5SWX3;A0A2Q3DQE3;Q13555;Q13554;Q8WU40;H0Y6G2	Calcium/calmodulin-dependent protein kinase type II subunit gamma;Calcium/calmodulin-dependent protein kinase type II subunit beta	CAMK2G;CAMK2B	tr|Q5SWX3|Q5SWX3_HUMAN Calcium/calmodulin-dependent protein kinase OS=Homo sapiens OX=9606 GN=CAMK2G PE=1 SV=1;tr|A0A2Q3DQE3|A0A2Q3DQE3_HUMAN Calcium/calmodulin-dependent protein kinase OS=Homo sapiens OX=9606 GN=CAMK2G PE=1 SV=1;sp|Q13555|KCC2G_HUMAN Calc
181130	205510	162410	218950	226480	248530	+		1.41978	0.342511	0.038038	P49069	P49069	Calcium signal-modulating cyclophilin ligand	CAMLG	sp|P49069|CAMLG_HUMAN Calcium signal-modulating cyclophilin ligand OS=Homo sapiens OX=9606 GN=CAMLG PE=1 SV=1
201490	262700	214980	231860	253590	250250			0.433656	0.123599	0.368421	Q08AD1	Q08AD1	Calmodulin-regulated spectrin-associated protein 2	CAMSAP2	sp|Q08AD1|CAMP2_HUMAN Calmodulin-regulated spectrin-associated protein 2 OS=Homo sapiens OX=9606 GN=CAMSAP2 PE=1 SV=3
9.045e+06	1.1314e+07	7.574e+06	7.4969e+06	8.2399e+06	7.0679e+06			0.7013	-0.276004	0.19893	Q86VP6;A0A0C4DGH5;H0YH27;O75155;F5H6I6;A0A3B3ISC4;F8WBB8	Q86VP6;A0A0C4DGH5	Cullin-associated NEDD8-dissociated protein 1	CAND1	sp|Q86VP6|CAND1_HUMAN Cullin-associated NEDD8-dissociated protein 1 OS=Homo sapiens OX=9606 GN=CAND1 PE=1 SV=2;tr|A0A0C4DGH5|A0A0C4DGH5_HUMAN Cullin-associated NEDD8-dissociated protein 1 (Fragment) OS=Homo sapiens OX=9606 GN=CAND1 PE=1 SV=1
1.9585e+06	2.0183e+06	2.0922e+06	2.114e+06	2.1679e+06	2.4396e+06			0.979161	0.145002	0.104915	Q8WVQ1;K7EN15	Q8WVQ1	Soluble calcium-activated nucleotidase 1	CANT1	sp|Q8WVQ1|CANT1_HUMAN Soluble calcium-activated nucleotidase 1 OS=Homo sapiens OX=9606 GN=CANT1 PE=1 SV=1
9.8185e+07	7.94009e+07	1.2305e+08	9.2451e+07	8.46729e+07	1.1217e+08			0.0680403	-0.0425428	0.854987	P27824;D6RGY2;H0Y9Q7;D6RDP7;D6RFL1;D6RB85;D6RAU8;H0Y9H1;D6RAQ8;D6RHJ3;D6RD16	P27824	Calnexin	CANX	sp|P27824|CALX_HUMAN Calnexin OS=Homo sapiens OX=9606 GN=CANX PE=1 SV=2
9.3119e+06	1.09e+07	9.3428e+06	6.8295e+06	7.6631e+06	7.3875e+06	+		2.06889	-0.431465	0.00853315	Q01518;Q5T0R7;Q5T0R6;Q5T0R5;Q5T0R4;Q5T0R3;Q5T0R2;Q5T0R1;Q5T0R9;Q5T0S3;Q5T0R8	Q01518	Adenylyl cyclase-associated protein 1	CAP1	sp|Q01518|CAP1_HUMAN Adenylyl cyclase-associated protein 1 OS=Homo sapiens OX=9606 GN=CAP1 PE=1 SV=5
1.6208e+06	2.2448e+06	1.5252e+06	1.164e+06	1.4238e+06	1.2686e+06			1.14027	-0.46674	0.0723992	P40123;B7Z385;A0A087X0J3;A0A087WZ15;E9PDI2;F8WEW0;F8WDB9	P40123;B7Z385;A0A087X0J3;A0A087WZ15;E9PDI2	Adenylyl cyclase-associated protein 2;Adenylyl cyclase-associated protein	CAP2	sp|P40123|CAP2_HUMAN Adenylyl cyclase-associated protein 2 OS=Homo sapiens OX=9606 GN=CAP2 PE=1 SV=1;tr|B7Z385|B7Z385_HUMAN Adenylyl cyclase-associated protein OS=Homo sapiens OX=9606 GN=CAP2 PE=1 SV=1;tr|A0A087X0J3|A0A087X0J3_HUMAN Adenylyl cyclase-associ
5.3214e+06	6.6524e+06	5.2893e+06	4.014e+06	4.7188e+06	4.5435e+06	+		1.34799	-0.373831	0.0448755	P07384;E9PLX0;E9PJJ3;E9PLC9;E9PMC6;E9PJA6;E9PSA6;E9PQB3;E9PRM1;E9PIA9;E9PL37	P07384	Calpain-1 catalytic subunit	CAPN1	sp|P07384|CAN1_HUMAN Calpain-1 catalytic subunit OS=Homo sapiens OX=9606 GN=CAPN1 PE=1 SV=1
1.2198e+06	1.2685e+06	1.1097e+06	1.0095e+06	1.2008e+06	1.0264e+06			0.721677	-0.154903	0.189812	P17655	P17655	Calpain-2 catalytic subunit	CAPN2	sp|P17655|CAN2_HUMAN Calpain-2 catalytic subunit OS=Homo sapiens OX=9606 GN=CAPN2 PE=1 SV=6
560980	649200	580210	665320	654270	626820			0.830197	0.122933	0.147844	A0A3B3IRX8;E7EV01;O15484	A0A3B3IRX8;E7EV01;O15484	Calpain-5	CAPN5	tr|A0A3B3IRX8|A0A3B3IRX8_HUMAN Calpain-5 (Fragment) OS=Homo sapiens OX=9606 GN=CAPN5 PE=1 SV=1;tr|E7EV01|E7EV01_HUMAN Calpain-5 OS=Homo sapiens OX=9606 GN=CAPN5 PE=1 SV=2;sp|O15484|CAN5_HUMAN Calpain-5 OS=Homo sapiens OX=9606 GN=CAPN5 PE=1 SV=2
99192	116540	89585	108470	118740	107750			0.517732	0.14078	0.303576	Q9Y6W3	Q9Y6W3	Calpain-7	CAPN7	sp|Q9Y6W3|CAN7_HUMAN Calpain-7 OS=Homo sapiens OX=9606 GN=CAPN7 PE=1 SV=1
2.3719e+06	2.9035e+06	2.3124e+06	1.8831e+06	2.2767e+06	2.1025e+06			0.981023	-0.273689	0.104466	A0A0C4DGQ5;P04632;U3KQE2;K7EIV0;A0A075B7C0;K7EKD8;K7ELJ7;U3KPR7;K7EM73;Q96L46;K7ES78;K7EMQ1	A0A0C4DGQ5;P04632;U3KQE2;K7EIV0;A0A075B7C0;K7EKD8;K7ELJ7;U3KPR7;K7EM73	Calpain small subunit 1	CAPNS1	tr|A0A0C4DGQ5|A0A0C4DGQ5_HUMAN Calcium-activated neutral proteinase small subunit OS=Homo sapiens OX=9606 GN=CAPNS1 PE=1 SV=1;sp|P04632|CPNS1_HUMAN Calpain small subunit 1 OS=Homo sapiens OX=9606 GN=CAPNS1 PE=1 SV=1;tr|U3KQE2|U3KQE2_HUMAN Calcium-activated
7.1218e+06	6.9737e+06	6.9313e+06	7.2088e+06	7.5998e+06	7.8855e+06			1.2994	0.10921	0.050188	Q14444;G3V153;E9PLA9	Q14444;G3V153;E9PLA9	Caprin-1	CAPRIN1	sp|Q14444|CAPR1_HUMAN Caprin-1 OS=Homo sapiens OX=9606 GN=CAPRIN1 PE=1 SV=2;tr|G3V153|G3V153_HUMAN Caprin-1 OS=Homo sapiens OX=9606 GN=CAPRIN1 PE=1 SV=1;tr|E9PLA9|E9PLA9_HUMAN Caprin-1 (Fragment) OS=Homo sapiens OX=9606 GN=CAPRIN1 PE=1 SV=1
4.2433e+06	5.3514e+06	3.8946e+06	3.1193e+06	3.4151e+06	3.4339e+06	+		1.37517	-0.424527	0.042153	P52907	P52907	F-actin-capping protein subunit alpha-1	CAPZA1	sp|P52907|CAZA1_HUMAN F-actin-capping protein subunit alpha-1 OS=Homo sapiens OX=9606 GN=CAPZA1 PE=1 SV=3
863830	1.0447e+06	788140	1.2305e+06	1.2298e+06	1.175e+06	+		1.65035	0.440632	0.0223692	P47755;F8W9N7;C9JUG7;A0A0D9SET8;F8WED3	P47755;F8W9N7;C9JUG7;A0A0D9SET8	F-actin-capping protein subunit alpha-2	CAPZA2	sp|P47755|CAZA2_HUMAN F-actin-capping protein subunit alpha-2 OS=Homo sapiens OX=9606 GN=CAPZA2 PE=1 SV=3;tr|F8W9N7|F8W9N7_HUMAN F-actin-capping protein subunit alpha OS=Homo sapiens OX=9606 GN=CAPZA2 PE=1 SV=1;tr|C9JUG7|C9JUG7_HUMAN F-actin-capping protei
6.8626e+06	8.58329e+06	6.1402e+06	5.7901e+06	6.2221e+06	6.2682e+06			0.704443	-0.22651	0.197495	B1AK88;B1AK87;P47756;B1AK85;A0A6I8PRV6;A0A6I8PIN8	B1AK88;B1AK87;P47756;B1AK85	F-actin-capping protein subunit beta	CAPZB	tr|B1AK88|B1AK88_HUMAN F-actin-capping protein subunit beta OS=Homo sapiens OX=9606 GN=CAPZB PE=1 SV=1;tr|B1AK87|B1AK87_HUMAN F-actin-capping protein subunit beta OS=Homo sapiens OX=9606 GN=CAPZB PE=1 SV=2;sp|P47756|CAPZB_HUMAN F-actin-capping protein subu
137820	192060	147570	99287.9	110380	118320	+		1.50112	-0.530293	0.031541	H3BTK3;I3L3X8;H3BSW7;H3BUY4;H3BPY5;H3BNU9;Q9Y2V2	H3BTK3;I3L3X8;H3BSW7;H3BUY4;H3BPY5;H3BNU9;Q9Y2V2	Calcium-regulated heat stable protein 1	CARHSP1	tr|H3BTK3|H3BTK3_HUMAN Calcium-regulated heat-stable protein 1 (Fragment) OS=Homo sapiens OX=9606 GN=CARHSP1 PE=1 SV=1;tr|I3L3X8|I3L3X8_HUMAN Calcium-regulated heat-stable protein 1 OS=Homo sapiens OX=9606 GN=CARHSP1 PE=1 SV=1;tr|H3BSW7|H3BSW7_HUMAN Calciu
196800	197860	213680	185790	201690	212810			0.107399	-0.0204271	0.780911	Q8IW45	Q8IW45	ATP-dependent (S)-NAD(P)H-hydrate dehydratase	CARKD	sp|Q8IW45|NNRD_HUMAN ATP-dependent (S)-NAD(P)H-hydrate dehydratase OS=Homo sapiens OX=9606 GN=NAXD PE=1 SV=1
1.0351e+06	1.2395e+06	988050	1.0115e+06	1.0787e+06	1.037e+06			0.204224	-0.0546595	0.624851	Q86X55;K7EQA8;K7EK20;K7EPK1	Q86X55;K7EQA8	Histone-arginine methyltransferase CARM1	CARM1	sp|Q86X55|CARM1_HUMAN Histone-arginine methyltransferase CARM1 OS=Homo sapiens OX=9606 GN=CARM1 PE=1 SV=3;tr|K7EQA8|K7EQA8_HUMAN Coactivator-associated arginine methyltransferase 1 (Fragment) OS=Homo sapiens OX=9606 GN=CARM1 PE=1 SV=1
1.836e+06	2.261e+06	1.5625e+06	1.7336e+06	1.75e+06	1.7174e+06			0.273442	-0.105344	0.532793	P49589;B4DKY1;C9JLN0;E9PRS8	P49589;B4DKY1	Cysteine--tRNA ligase, cytoplasmic	CARS	sp|P49589|SYCC_HUMAN Cysteine--tRNA ligase, cytoplasmic OS=Homo sapiens OX=9606 GN=CARS1 PE=1 SV=3;tr|B4DKY1|B4DKY1_HUMAN Cysteinyl-tRNA synthetase OS=Homo sapiens OX=9606 GN=CARS1 PE=1 SV=1
5.1187e+06	5.044e+06	5.6391e+06	6.3093e+06	6.2951e+06	6.9297e+06	+		1.96555	0.306231	0.0108256	Q9HA77;F5H579;H0YFF0;H0YFV1;F5H623	Q9HA77	Probable cysteine--tRNA ligase, mitochondrial	CARS2	sp|Q9HA77|SYCM_HUMAN Probable cysteine--tRNA ligase, mitochondrial OS=Homo sapiens OX=9606 GN=CARS2 PE=1 SV=1
666130	722820	699900	771190	792961	791240	+		2.04749	0.173953	0.00896413	O15234;J3KSY7	O15234;J3KSY7	Protein CASC3	CASC3	sp|O15234|CASC3_HUMAN Protein CASC3 OS=Homo sapiens OX=9606 GN=CASC3 PE=1 SV=2;tr|J3KSY7|J3KSY7_HUMAN Protein CASC3 (Fragment) OS=Homo sapiens OX=9606 GN=CASC3 PE=1 SV=1
2.4627e+06	2.7044e+06	3.1901e+06	2.0979e+06	2.3656e+06	2.6918e+06			0.672297	-0.223142	0.212668	Q6P4E1;A0A3B3IRW9;H0YMR0;H0YM51	Q6P4E1;A0A3B3IRW9;H0YMR0	Protein CASC4	CASC4	sp|Q6P4E1|GOLM2_HUMAN Protein GOLM2 OS=Homo sapiens OX=9606 GN=GOLM2 PE=1 SV=2;tr|A0A3B3IRW9|A0A3B3IRW9_HUMAN Golgi membrane protein 2 OS=Homo sapiens OX=9606 GN=GOLM2 PE=1 SV=1;tr|H0YMR0|H0YMR0_HUMAN Golgi membrane protein 2 (Fragment) OS=Homo sapiens OX=
165720	198290	142710	182730	209800	195700			0.69177	0.225976	0.203344	Q8NG31;H0YCZ2;H0YEY7;E9PPJ1	Q8NG31;H0YCZ2	Protein CASC5	CASC5	sp|Q8NG31|KNL1_HUMAN Kinetochore scaffold 1 OS=Homo sapiens OX=9606 GN=KNL1 PE=1 SV=3;tr|H0YCZ2|H0YCZ2_HUMAN Kinetochore scaffold 1 (Fragment) OS=Homo sapiens OX=9606 GN=KNL1 PE=1 SV=1
1.6789e+06	1.7376e+06	1.9393e+06	1.676e+06	1.701e+06	1.9343e+06			0.0463762	-0.01231	0.898719	A0A2U3TZN6;A0A2U3TZM4;A0A2U3TZM1;A0A2R8YE77;O14936;A0A2R8Y6F8;A0A2R8YFN5;A0A2R8YEK3;A0A2R8Y3B3;Q5JS72;Q5JS79;A0A2R8YGH2;A0A2R8Y4K4;A0A2R8YEJ7;A0A2R8Y472;A0A2R8Y6D8	A0A2U3TZN6;A0A2U3TZM4;A0A2U3TZM1;A0A2R8YE77;O14936;A0A2R8Y6F8;A0A2R8YFN5;A0A2R8YEK3;A0A2R8Y3B3	Peripheral plasma membrane protein CASK	CASK	tr|A0A2U3TZN6|A0A2U3TZN6_HUMAN Peripheral plasma membrane protein CASK OS=Homo sapiens OX=9606 GN=CASK PE=1 SV=1;tr|A0A2U3TZM4|A0A2U3TZM4_HUMAN Peripheral plasma membrane protein CASK OS=Homo sapiens OX=9606 GN=CASK PE=1 SV=1;tr|A0A2U3TZM1|A0A2U3TZM1_HUMAN
126500	135690	73130	101470	100470	250310			0.261718	0.341182	0.547371	Q8WXD9	Q8WXD9	Caskin-1	CASKIN1	sp|Q8WXD9|CSKI1_HUMAN Caskin-1 OS=Homo sapiens OX=9606 GN=CASKIN1 PE=1 SV=1
2.8789e+06	3.5944e+06	2.941e+06	1.8328e+06	1.9955e+06	2.1649e+06	+		2.20064	-0.647491	0.00630033	G3V169;P29466;B4DVD8;A0A1W2PRX7;Q5FBZ0;H0YEC7;Q5EG05	G3V169;P29466;B4DVD8	Caspase;Caspase-1;Caspase-1 subunit p20;Caspase-1 subunit p10	CASP1	tr|G3V169|G3V169_HUMAN Caspase 1, apoptosis-related cysteine peptidase (Interleukin 1, beta, convertase), isoform CRA_c OS=Homo sapiens OX=9606 GN=CASP1 PE=1 SV=1;sp|P29466|CASP1_HUMAN Caspase-1 OS=Homo sapiens OX=9606 GN=CASP1 PE=1 SV=1;tr|B4DVD8|B4DVD8_H
561450	675730	549040	421770	512250	468170	+		1.30421	-0.347393	0.0496353	P42574;C9JXR7;A8MVM1	P42574	Caspase-3;Caspase-3 subunit p17;Caspase-3 subunit p12	CASP3	sp|P42574|CASP3_HUMAN Caspase-3 OS=Homo sapiens OX=9606 GN=CASP3 PE=1 SV=2
526740	641100	463640	514550	533030	571870			0.00195423	0.000857035	0.99551	P49662;E9PMT1;P51878	P49662	Caspase-4;Caspase-4 subunit 1;Caspase-4 subunit 2	CASP4	sp|P49662|CASP4_HUMAN Caspase-4 OS=Homo sapiens OX=9606 GN=CASP4 PE=1 SV=1
2.5297e+06	2.8485e+06	2.7381e+06	2.3237e+06	2.6622e+06	2.7805e+06			0.287005	-0.0659854	0.51641	A0A0A0MS31;Q14790;C9JB29;E7ETB7;E7EQ06;H7BZM4;H7C0E2;E7EQ01;E7EVN1	A0A0A0MS31;Q14790;C9JB29;E7ETB7;E7EQ06	Caspase-8;Caspase-8 subunit p18;Caspase-8 subunit p10	CASP8	tr|A0A0A0MS31|A0A0A0MS31_HUMAN Caspase-8 OS=Homo sapiens OX=9606 GN=CASP8 PE=1 SV=1;sp|Q14790|CASP8_HUMAN Caspase-8 OS=Homo sapiens OX=9606 GN=CASP8 PE=1 SV=1;tr|C9JB29|C9JB29_HUMAN Caspase-8 (Fragment) OS=Homo sapiens OX=9606 GN=CASP8 PE=1 SV=1;tr|E7ETB7|
93473	105990	101490	128090	113000	124370	+		1.67183	0.280077	0.0212896	A0A087WTW5;Q9UKL3	A0A087WTW5;Q9UKL3	CASP8-associated protein 2	CASP8AP2	tr|A0A087WTW5|A0A087WTW5_HUMAN CASP8-associated protein 2 OS=Homo sapiens OX=9606 GN=CASP8AP2 PE=1 SV=1;sp|Q9UKL3|C8AP2_HUMAN CASP8-associated protein 2 OS=Homo sapiens OX=9606 GN=CASP8AP2 PE=1 SV=1
1.7056e+06	2.6647e+06	1.3281e+06	1.8271e+06	2.2502e+06	1.8044e+06			0.115718	0.0991713	0.766094	A0A0C4DGB5;P20810;B7Z574;E7EVY3;E9PCH5;E7ES10;E9PDE4;H0Y7F0;H0Y9H6;E7EQA0;E7EQ12;H0Y944;A0A0A0MR45;H0YD33;D6RBR1;E7EN75;D6RGF7;A0A0C4DGD1;E7EQK6;D6RC54;D6RBZ8	A0A0C4DGB5;P20810;B7Z574;E7EVY3;E9PCH5;E7ES10;E9PDE4;H0Y7F0;H0Y9H6	Calpastatin	CAST	tr|A0A0C4DGB5|A0A0C4DGB5_HUMAN Calpain inhibitor OS=Homo sapiens OX=9606 GN=CAST PE=1 SV=1;sp|P20810|ICAL_HUMAN Calpastatin OS=Homo sapiens OX=9606 GN=CAST PE=1 SV=4;tr|B7Z574|B7Z574_HUMAN Calpain inhibitor OS=Homo sapiens OX=9606 GN=CAST PE=1 SV=1;tr|E7EV
1.0206e+07	9.74279e+06	1.1676e+07	8.674e+06	8.2788e+06	1.0646e+07			0.669285	-0.200933	0.214148	P04040	P04040	Catalase	CAT	sp|P04040|CATA_HUMAN Catalase OS=Homo sapiens OX=9606 GN=CAT PE=1 SV=3
1.1429e+06	1.0892e+06	1.1027e+06	1.792e+06	1.8377e+06	1.7171e+06	+	+	4.36757	0.680812	4.28969e-05	C9JKI3;P56539	C9JKI3	Caveolin	CAV1	tr|C9JKI3|C9JKI3_HUMAN Caveolin (Fragment) OS=Homo sapiens OX=9606 GN=CAV1 PE=1 SV=1
8.2641e+06	8.0314e+06	9.4465e+06	1.2275e+07	1.285e+07	1.3624e+07	+		2.66587	0.592379	0.0021584	Q03135;E9PCT5	Q03135;E9PCT5	Caveolin-1;Caveolin	CAV1	sp|Q03135|CAV1_HUMAN Caveolin-1 OS=Homo sapiens OX=9606 GN=CAV1 PE=1 SV=4;tr|E9PCT5|E9PCT5_HUMAN Caveolin OS=Homo sapiens OX=9606 GN=CAV1 PE=1 SV=1
1.5189e+06	1.4459e+06	1.5001e+06	1.4629e+06	1.283e+06	1.4845e+06			0.501435	-0.0805747	0.315184	Q13951;A0A494C0A9;J3KS23;H3BSC0;J3KRT0	Q13951;A0A494C0A9;J3KS23;H3BSC0	Core-binding factor subunit beta	CBFB	sp|Q13951|PEBB_HUMAN Core-binding factor subunit beta OS=Homo sapiens OX=9606 GN=CBFB PE=1 SV=2;tr|A0A494C0A9|A0A494C0A9_HUMAN Core-binding factor subunit beta OS=Homo sapiens OX=9606 GN=CBFB PE=1 SV=1;tr|J3KS23|J3KS23_HUMAN Core-binding factor subunit bet
47537	57116	36312	46289	47591	49121			0.0827492	0.0447687	0.826515	A0A0U1RR39;A0A1B0GW38;A0A0U1RQX8;P22681	A0A0U1RR39;A0A1B0GW38;A0A0U1RQX8;P22681	E3 ubiquitin-protein ligase CBL	CBL	tr|A0A0U1RR39|A0A0U1RR39_HUMAN E3 ubiquitin-protein ligase CBL OS=Homo sapiens OX=9606 GN=CBL PE=1 SV=1;tr|A0A1B0GW38|A0A1B0GW38_HUMAN E3 ubiquitin-protein ligase CBL (Fragment) OS=Homo sapiens OX=9606 GN=CBL PE=1 SV=1;tr|A0A0U1RQX8|A0A0U1RQX8_HUMAN E3 ubi
373150	470360	269680	380200	360990	450820			0.19639	0.128833	0.636224	Q75N03;C9K074;C9J2P9	Q75N03;C9K074;C9J2P9	E3 ubiquitin-protein ligase Hakai	CBLL1	sp|Q75N03|HAKAI_HUMAN E3 ubiquitin-protein ligase Hakai OS=Homo sapiens OX=9606 GN=CBLL1 PE=1 SV=1;tr|C9K074|C9K074_HUMAN E3 ubiquitin-protein ligase Hakai OS=Homo sapiens OX=9606 GN=CBLL1 PE=1 SV=2;tr|C9J2P9|C9J2P9_HUMAN RING-type E3 ubiquitin transferase
523930	620930	517860	436060	533990	507990			0.627366	-0.170076	0.235849	P16152;E9PQ63;A8MTM1	P16152;E9PQ63;A8MTM1	Carbonyl reductase [NADPH] 1	CBR1	sp|P16152|CBR1_HUMAN Carbonyl reductase [NADPH] 1 OS=Homo sapiens OX=9606 GN=CBR1 PE=1 SV=3;tr|E9PQ63|E9PQ63_HUMAN Carbonyl reductase [NADPH] 1 OS=Homo sapiens OX=9606 GN=CBR1 PE=1 SV=1;tr|A8MTM1|A8MTM1_HUMAN Carbonyl reductase [NADPH] 1 OS=Homo sapiens OX
2.4188e+06	2.6507e+06	2.7731e+06	1.7029e+06	1.9521e+06	1.9663e+06	+		2.24683	-0.481221	0.00566464	O75828	O75828	Carbonyl reductase [NADPH] 3	CBR3	sp|O75828|CBR3_HUMAN Carbonyl reductase [NADPH] 3 OS=Homo sapiens OX=9606 GN=CBR3 PE=1 SV=3
723940	780330	711950	736490	714980	752210			0.0551876	-0.00734138	0.880668	H0Y962;Q8N4T8;D6RAV8;D6RJF4;D6RGF2	H0Y962;Q8N4T8	Carbonyl reductase family member 4	CBR4	tr|H0Y962|H0Y962_HUMAN Carbonyl reductase family member 4 (Fragment) OS=Homo sapiens OX=9606 GN=CBR4 PE=1 SV=1;sp|Q8N4T8|CBR4_HUMAN Carbonyl reductase family member 4 OS=Homo sapiens OX=9606 GN=CBR4 PE=1 SV=3
379210	637030	355800	356820	437610	388050			0.236624	-0.168112	0.579931	P0DN79;P35520;H7C1W6;H7C2H4;H7C2W0;C9JMA6	P0DN79;P35520	Cystathionine beta-synthase	CBS	sp|P0DN79|CBSL_HUMAN Cystathionine beta-synthase-like protein OS=Homo sapiens OX=9606 GN=CBSL PE=1 SV=1;sp|P35520|CBS_HUMAN Cystathionine beta-synthase OS=Homo sapiens OX=9606 GN=CBS PE=1 SV=2
1.7898e+06	3.1108e+06	1.7217e+06	2.5892e+06	3.2511e+06	2.8459e+06			0.687262	0.440468	0.205465	P83916;J3KS05;K7ELA4;B5MD17;C9JWS9	P83916;J3KS05;K7ELA4;B5MD17	Chromobox protein homolog 1	CBX1	sp|P83916|CBX1_HUMAN Chromobox protein homolog 1 OS=Homo sapiens OX=9606 GN=CBX1 PE=1 SV=1;tr|J3KS05|J3KS05_HUMAN Chromobox protein homolog 1 (Fragment) OS=Homo sapiens OX=9606 GN=CBX1 PE=1 SV=8;tr|K7ELA4|K7ELA4_HUMAN Chromobox protein homolog 1 OS=Homo sa
393830	485810	388000	480220	579560	511950			1.12091	0.313545	0.0756988	Q14781	Q14781	Chromobox protein homolog 2	CBX2	sp|Q14781|CBX2_HUMAN Chromobox protein homolog 2 OS=Homo sapiens OX=9606 GN=CBX2 PE=1 SV=2
5.7657e+06	5.3643e+06	5.897e+06	4.4858e+06	4.7791e+06	5.1762e+06	+		1.52077	-0.238957	0.0301462	Q13185;S4R2Y4;C9JMM0;B8ZZ43	Q13185	Chromobox protein homolog 3	CBX3	sp|Q13185|CBX3_HUMAN Chromobox protein homolog 3 OS=Homo sapiens OX=9606 GN=CBX3 PE=1 SV=4
1.5486e+06	1.2036e+06	1.7591e+06	1.2501e+06	1.2471e+06	1.5971e+06			0.264599	-0.132361	0.543752	O00257;I3L4F1;F8WCW6	O00257	E3 SUMO-protein ligase CBX4	CBX4	sp|O00257|CBX4_HUMAN E3 SUMO-protein ligase CBX4 OS=Homo sapiens OX=9606 GN=CBX4 PE=1 SV=3
7.4964e+06	6.5303e+06	8.13759e+06	4.384e+06	4.3806e+06	6.081e+06	+		1.49474	-0.590089	0.032008	P45973;F8VNY3	P45973	Chromobox protein homolog 5	CBX5	sp|P45973|CBX5_HUMAN Chromobox protein homolog 5 OS=Homo sapiens OX=9606 GN=CBX5 PE=1 SV=1
2.719e+06	3.1273e+06	2.3779e+06	3.6209e+06	3.4467e+06	3.6268e+06	+		1.53316	0.387526	0.0292981	Q9HC52;C9J6K3;C9JM54	Q9HC52;C9J6K3	Chromobox protein homolog 8	CBX8	sp|Q9HC52|CBX8_HUMAN Chromobox protein homolog 8 OS=Homo sapiens OX=9606 GN=CBX8 PE=1 SV=3;tr|C9J6K3|C9J6K3_HUMAN Chromobox protein homolog 8 (Fragment) OS=Homo sapiens OX=9606 GN=CBX8 PE=1 SV=1
1.0387e+06	1.1127e+06	1.0361e+06	980740	980050	1.0059e+06	+		1.34025	-0.102883	0.0456821	Q6P1N0;K7EMP1;K7EJY5	Q6P1N0;K7EMP1	Coiled-coil and C2 domain-containing protein 1A	CC2D1A	sp|Q6P1N0|C2D1A_HUMAN Coiled-coil and C2 domain-containing protein 1A OS=Homo sapiens OX=9606 GN=CC2D1A PE=1 SV=1;tr|K7EMP1|K7EMP1_HUMAN Coiled-coil and C2 domain-containing protein 1A (Fragment) OS=Homo sapiens OX=9606 GN=CC2D1A PE=1 SV=1
235350	306130	197250	210640	275070	240060			0.0159269	-0.0103353	0.963991	Q5T0F9;H0Y517;H7C1U3	Q5T0F9;H0Y517;H7C1U3	Coiled-coil and C2 domain-containing protein 1B	CC2D1B	sp|Q5T0F9|C2D1B_HUMAN Coiled-coil and C2 domain-containing protein 1B OS=Homo sapiens OX=9606 GN=CC2D1B PE=1 SV=1;tr|H0Y517|H0Y517_HUMAN Coiled-coil and C2 domain-containing protein 1B (Fragment) OS=Homo sapiens OX=9606 GN=CC2D1B PE=1 SV=1;tr|H7C1U3|H7C1U3
1.2673e+07	1.2625e+07	1.4366e+07	1.1984e+07	1.2188e+07	1.415e+07			0.201614	-0.0511093	0.628617	Q8IX12;A0A0C4DGG8;F5H2E6;F5H1H2;F5H3E1;F5H7M9;H0YFJ7	Q8IX12;A0A0C4DGG8;F5H2E6;F5H1H2	Cell division cycle and apoptosis regulator protein 1	CCAR1	sp|Q8IX12|CCAR1_HUMAN Cell division cycle and apoptosis regulator protein 1 OS=Homo sapiens OX=9606 GN=CCAR1 PE=1 SV=2;tr|A0A0C4DGG8|A0A0C4DGG8_HUMAN Cell division cycle and apoptosis regulator protein 1 (Fragment) OS=Homo sapiens OX=9606 GN=CCAR1 PE=1 SV=
95753	166740	62260	135530	132580	135880			0.452339	0.432147	0.352908	G3V119;A0A087X2B6	G3V119		CCAR2	tr|G3V119|G3V119_HUMAN Cell cycle and apoptosis regulator protein 2 OS=Homo sapiens OX=9606 GN=CCAR2 PE=1 SV=1
1.8057e+07	1.8887e+07	1.7258e+07	1.7653e+07	1.7453e+07	2.019e+07			0.126189	0.0266043	0.747844	Q8N163;H0YB24;E5RHJ4;E5RFJ3;H0YC58;H0YC69;E5RGU7;E5RHH8	Q8N163;H0YB24	Cell cycle and apoptosis regulator protein 2	CCAR2	sp|Q8N163|CCAR2_HUMAN Cell cycle and apoptosis regulator protein 2 OS=Homo sapiens OX=9606 GN=CCAR2 PE=1 SV=2;tr|H0YB24|H0YB24_HUMAN Cell cycle and apoptosis regulator protein 2 (Fragment) OS=Homo sapiens OX=9606 GN=CCAR2 PE=1 SV=1
815490	868450	829340	721560	762390	823290			0.951458	-0.125008	0.111826	Q6YP21;A0A0A0MRN7	Q6YP21	Kynurenine--oxoglutarate transaminase 3	CCBL2	sp|Q6YP21|KAT3_HUMAN Kynurenine--oxoglutarate transaminase 3 OS=Homo sapiens OX=9606 GN=KYAT3 PE=1 SV=1
317280	347170	308780	302370	351580	375690			0.295953	0.0772451	0.505879	Q96ES7	Q96ES7	SAGA-associated factor 29 homolog	CCDC101	sp|Q96ES7|SGF29_HUMAN SAGA-associated factor 29 OS=Homo sapiens OX=9606 GN=SGF29 PE=1 SV=1
54069	67162	49283	53958	75849	60300			0.323636	0.154529	0.474639	Q96A19	Q96A19	Coiled-coil domain-containing protein 102A	CCDC102A	sp|Q96A19|C102A_HUMAN Coiled-coil domain-containing protein 102A OS=Homo sapiens OX=9606 GN=CCDC102A PE=1 SV=2
168640	173910	187540	174640	180020	201350			0.365392	0.0675875	0.43113	Q9NWR8	Q9NWR8	Calcium uniporter regulatory subunit MCUb, mitochondrial	CCDC109B	sp|Q9NWR8|MCUB_HUMAN Calcium uniporter regulatory subunit MCUb, mitochondrial OS=Homo sapiens OX=9606 GN=MCUB PE=1 SV=2
572130	649410	595240	692270	789010	710840	+		1.57548	0.270653	0.0265776	Q96NT0;B8ZZ99;F8WCZ3	Q96NT0;B8ZZ99;F8WCZ3	Coiled-coil domain-containing protein 115	CCDC115	sp|Q96NT0|CC115_HUMAN Coiled-coil domain-containing protein 115 OS=Homo sapiens OX=9606 GN=CCDC115 PE=1 SV=1;tr|B8ZZ99|B8ZZ99_HUMAN Coiled-coil domain-containing protein 115 OS=Homo sapiens OX=9606 GN=CCDC115 PE=1 SV=1;tr|F8WCZ3|F8WCZ3_HUMAN Coiled-coil do
2.4745e+06	2.7878e+06	2.546e+06	2.6799e+06	2.9658e+06	3.373e+06			0.867018	0.203379	0.135826	J3KR35;Q8WUD4;S4R331;C9JUN5	J3KR35;Q8WUD4	Coiled-coil domain-containing protein 12	CCDC12	tr|J3KR35|J3KR35_HUMAN Coiled-coil domain containing 12, isoform CRA_a OS=Homo sapiens OX=9606 GN=CCDC12 PE=1 SV=1;sp|Q8WUD4|CCD12_HUMAN Coiled-coil domain-containing protein 12 OS=Homo sapiens OX=9606 GN=CCDC12 PE=1 SV=1
967420	1.2934e+06	896199	1.0018e+06	1.2282e+06	1.0854e+06			0.174514	0.0840302	0.669092	Q96CT7;M0R2F5	Q96CT7;M0R2F5	Coiled-coil domain-containing protein 124	CCDC124	sp|Q96CT7|CC124_HUMAN Coiled-coil domain-containing protein 124 OS=Homo sapiens OX=9606 GN=CCDC124 PE=1 SV=1;tr|M0R2F5|M0R2F5_HUMAN Coiled-coil domain-containing protein 124 (Fragment) OS=Homo sapiens OX=9606 GN=CCDC124 PE=1 SV=8
2.8118e+06	3.1671e+06	2.8605e+06	2.6478e+06	2.7792e+06	2.9298e+06			0.516324	-0.0802193	0.304562	Q96BQ5	Q96BQ5	Coiled-coil domain-containing protein 127	CCDC127	sp|Q96BQ5|CC127_HUMAN Coiled-coil domain-containing protein 127 OS=Homo sapiens OX=9606 GN=CCDC127 PE=1 SV=1
772310	867870	781410	801590	807520	845950			0.134166	0.0213985	0.734233	Q96JG6;H0Y7Q2;C9JA29;H7BZP1;F8WDT1;F2Z3F0;A0A3B3IRQ5	Q96JG6;H0Y7Q2	Coiled-coil domain-containing protein 132	CCDC132	sp|Q96JG6|VPS50_HUMAN Syndetin OS=Homo sapiens OX=9606 GN=VPS50 PE=1 SV=3;tr|H0Y7Q2|H0Y7Q2_HUMAN Syndetin (Fragment) OS=Homo sapiens OX=9606 GN=VPS50 PE=1 SV=1
1.6459e+06	1.7639e+06	1.7153e+06	1.642e+06	1.8005e+06	2.0158e+06			0.405324	0.0863654	0.393257	Q9H6E4;B0QY51	Q9H6E4	Coiled-coil domain-containing protein 134	CCDC134	sp|Q9H6E4|CC134_HUMAN Coiled-coil domain-containing protein 134 OS=Homo sapiens OX=9606 GN=CCDC134 PE=1 SV=1
533730	634870	534180	657950	718900	817230	+		1.3823	0.364871	0.0414663	I3L0U5;Q6PK04	I3L0U5;Q6PK04	Coiled-coil domain-containing protein 137	CCDC137	tr|I3L0U5|I3L0U5_HUMAN Coiled-coil domain-containing protein 137 (Fragment) OS=Homo sapiens OX=9606 GN=CCDC137 PE=1 SV=1;sp|Q6PK04|CC137_HUMAN Coiled-coil domain-containing protein 137 OS=Homo sapiens OX=9606 GN=CCDC137 PE=1 SV=1
38296	33679	42285	33698	29866	37486			0.590029	-0.177223	0.257022	Q9P0B6	Q9P0B6	Coiled-coil domain-containing protein 167	CCDC167	sp|Q9P0B6|CC167_HUMAN Coiled-coil domain-containing protein 167 OS=Homo sapiens OX=9606 GN=CCDC167 PE=1 SV=2
241260	320410	252980	246820	269140	234990			0.31974	-0.108372	0.478916	O60826	O60826	Coiled-coil domain-containing protein 22	CCDC22	sp|O60826|CCD22_HUMAN Coiled-coil domain-containing protein 22 OS=Homo sapiens OX=9606 GN=CCDC22 PE=1 SV=1
6.6372e+06	6.7154e+06	7.5682e+06	7.0056e+06	7.4048e+06	8.9173e+06			0.554078	0.151859	0.279204	Q96A33;A0A087WYW6;J3QR89	Q96A33	Coiled-coil domain-containing protein 47	CCDC47	sp|Q96A33|CCD47_HUMAN Coiled-coil domain-containing protein 47 OS=Homo sapiens OX=9606 GN=CCDC47 PE=1 SV=1
1.6412e+06	2.5002e+06	1.2242e+06	2.1361e+06	2.3605e+06	2.2054e+06			0.561638	0.38216	0.274386	Q8IVM0	Q8IVM0	Coiled-coil domain-containing protein 50	CCDC50	sp|Q8IVM0|CCD50_HUMAN Coiled-coil domain-containing protein 50 OS=Homo sapiens OX=9606 GN=CCDC50 PE=1 SV=1
1.7132e+06	1.7489e+06	1.7454e+06	1.2858e+06	1.2906e+06	1.4944e+06	+		2.11941	-0.358808	0.00759613	Q96ER9;C9JSW8;C9JPZ8	Q96ER9	Coiled-coil domain-containing protein 51	CCDC51	sp|Q96ER9|MITOK_HUMAN Mitochondrial potassium channel OS=Homo sapiens OX=9606 GN=CCDC51 PE=1 SV=2
281030	305530	219970	224850	241690	225610			0.641416	-0.207797	0.228341	F5GWI9;F5GXZ7;F5GZ97;Q9Y3C0	F5GWI9;F5GXZ7;F5GZ97;Q9Y3C0	WASH complex subunit CCDC53	CCDC53	tr|F5GWI9|F5GWI9_HUMAN Coiled-coil domain-containing protein 53 OS=Homo sapiens OX=9606 GN=WASHC3 PE=1 SV=1;tr|F5GXZ7|F5GXZ7_HUMAN Coiled-coil domain-containing protein 53 OS=Homo sapiens OX=9606 GN=WASHC3 PE=1 SV=1;tr|F5GZ97|F5GZ97_HUMAN Coiled-coil domai
810430	799110	845710	938169	1.0573e+06	1.0949e+06	+		1.99344	0.329215	0.0101521	C9JQ41;H7C525;Q4VC31;C9JBU9	C9JQ41;H7C525;Q4VC31	Coiled-coil domain-containing protein 58	CCDC58	tr|C9JQ41|C9JQ41_HUMAN Coiled-coil domain-containing protein 58 OS=Homo sapiens OX=9606 GN=CCDC58 PE=1 SV=1;tr|H7C525|H7C525_HUMAN Coiled-coil domain-containing protein 58 (Fragment) OS=Homo sapiens OX=9606 GN=CCDC58 PE=1 SV=1;sp|Q4VC31|CCD58_HUMAN Coiled-
330330	367910	319790	437480	425860	499640	+		1.95712	0.420033	0.0110377	F8VNY5;Q9P031	F8VNY5;Q9P031	Thyroid transcription factor 1-associated protein 26	CCDC59	tr|F8VNY5|F8VNY5_HUMAN Thyroid transcription factor 1-associated protein 26 (Fragment) OS=Homo sapiens OX=9606 GN=CCDC59 PE=1 SV=1;sp|Q9P031|TAP26_HUMAN Thyroid transcription factor 1-associated protein 26 OS=Homo sapiens OX=9606 GN=CCDC59 PE=1 SV=2
1.8254e+06	2.4034e+06	1.5375e+06	1.8051e+06	1.9197e+06	1.8209e+06			0.0585305	-0.032088	0.873916	Q16204	Q16204	Coiled-coil domain-containing protein 6	CCDC6	sp|Q16204|CCDC6_HUMAN Coiled-coil domain-containing protein 6 OS=Homo sapiens OX=9606 GN=CCDC6 PE=1 SV=2
270750	290560	247770	275730	270900	258140			0.024095	-0.00520897	0.94603	M0QYL5;Q9Y6R9	M0QYL5;Q9Y6R9	Coiled-coil domain-containing protein 61	CCDC61	tr|M0QYL5|M0QYL5_HUMAN Coiled-coil domain-containing protein 61 (Fragment) OS=Homo sapiens OX=9606 GN=CCDC61 PE=1 SV=1;sp|Q9Y6R9|CCD61_HUMAN Coiled-coil domain-containing protein 61 OS=Homo sapiens OX=9606 GN=CCDC61 PE=1 SV=3
341420	399650	358330	358150	347240	385670			0.0388035	-0.00923665	0.914527	Q8IV32	Q8IV32	Coiled-coil domain-containing protein 71	CCDC71	sp|Q8IV32|CCD71_HUMAN Coiled-coil domain-containing protein 71 OS=Homo sapiens OX=9606 GN=CCDC71 PE=1 SV=3
1.2253e+06	1.2478e+06	1.2938e+06	1.182e+06	1.2805e+06	1.3794e+06			0.140566	0.0259476	0.723493	Q8N9Z2;A0A0C4DGU7	Q8N9Z2;A0A0C4DGU7	Coiled-coil domain-containing protein 71L	CCDC71L	sp|Q8N9Z2|CC71L_HUMAN Coiled-coil domain-containing protein 71L OS=Homo sapiens OX=9606 GN=CCDC71L PE=1 SV=2;tr|A0A0C4DGU7|A0A0C4DGU7_HUMAN Coiled-coil domain-containing protein 71L OS=Homo sapiens OX=9606 GN=CCDC71L PE=1 SV=1
439840	513500	376150	423720	448900	458520			0.0317278	0.0126127	0.929549	Q9BR77;F5H0W5;F5H5Q8	Q9BR77;F5H0W5	Coiled-coil domain-containing protein 77	CCDC77	sp|Q9BR77|CCD77_HUMAN Coiled-coil domain-containing protein 77 OS=Homo sapiens OX=9606 GN=CCDC77 PE=1 SV=1;tr|F5H0W5|F5H0W5_HUMAN Coiled-coil domain-containing protein 77 (Fragment) OS=Homo sapiens OX=9606 GN=CCDC77 PE=1 SV=1
1.0094e+06	1.1263e+06	842821	990090	983790	1.1725e+06			0.223578	0.0844186	0.597615	Q96PX6	Q96PX6	Coiled-coil domain-containing protein 85A	CCDC85A	sp|Q96PX6|CC85A_HUMAN Coiled-coil domain-containing protein 85A OS=Homo sapiens OX=9606 GN=CCDC85A PE=1 SV=3
3.4088e+06	4.3019e+06	3.3609e+06	4.8694e+06	5.7031e+06	6.2333e+06	+		1.75037	0.604134	0.0177675	Q9H6F5;H0YG79	Q9H6F5	Coiled-coil domain-containing protein 86	CCDC86	sp|Q9H6F5|CCD86_HUMAN Coiled-coil domain-containing protein 86 OS=Homo sapiens OX=9606 GN=CCDC86 PE=1 SV=1
118500	116440	86814	93762	97138.1	101610			0.343933	-0.124083	0.452968	Q9NVE4	Q9NVE4	Coiled-coil domain-containing protein 87	CCDC87	sp|Q9NVE4|CCD87_HUMAN Coiled-coil domain-containing protein 87 OS=Homo sapiens OX=9606 GN=CCDC87 PE=1 SV=2
336580	427230	306710	351200	369230	349660			0.0310088	0.0133101	0.931089	Q3V6T2;A0A2U3TZV9;A0A2R8Y7B1;A0A2R8YG73;A0A2R8Y4W8;A0A2R8Y4X4;A0A2R8YGU1;A0A2R8YCU9;A0A2R8Y820;A0A2R8Y885;H0Y470;H7C2C6;A0A087WXD9;A0A2R8YG52;A0A2R8YDS8;A0A2R8Y7D4;H0Y7U8;A0A2R8Y5D7;A0A2R8Y6B2;A0A2R8Y7D9;A0A2R8YD81;H0Y7K3;A0A2R8Y4Z5	Q3V6T2;A0A2U3TZV9;A0A2R8Y7B1;A0A2R8YG73;A0A2R8Y4W8;A0A2R8Y4X4;A0A2R8YGU1;A0A2R8YCU9;A0A2R8Y820;A0A2R8Y885;H0Y470;H7C2C6	Girdin	CCDC88A	sp|Q3V6T2|GRDN_HUMAN Girdin OS=Homo sapiens OX=9606 GN=CCDC88A PE=1 SV=2;tr|A0A2U3TZV9|A0A2U3TZV9_HUMAN Girdin OS=Homo sapiens OX=9606 GN=CCDC88A PE=1 SV=1;tr|A0A2R8Y7B1|A0A2R8Y7B1_HUMAN Girdin OS=Homo sapiens OX=9606 GN=CCDC88A PE=1 SV=1;tr|A0A2R8YG73|A0A
1.0635e+06	1.1219e+06	1.3216e+06	1.0316e+06	1.1156e+06	1.2232e+06			0.175236	-0.0545623	0.667981	A0A2R8Y4Z8;Q9Y3X0;M0QYB4;M0QZR0;M0R2W0	A0A2R8Y4Z8;Q9Y3X0;M0QYB4	Coiled-coil domain-containing protein 9	CCDC9	tr|A0A2R8Y4Z8|A0A2R8Y4Z8_HUMAN Coiled-coil domain-containing protein 9 OS=Homo sapiens OX=9606 GN=CCDC9 PE=1 SV=1;sp|Q9Y3X0|CCDC9_HUMAN Coiled-coil domain-containing protein 9 OS=Homo sapiens OX=9606 GN=CCDC9 PE=1 SV=1;tr|M0QYB4|M0QYB4_HUMAN Coiled-coil do
255870	334260	217470	193370	253970	219430			0.543091	-0.262472	0.286358	E9PKQ5;J3KN19;H0YD95;E9PRC2;E9PPJ7	E9PKQ5;J3KN19		CCDC90B	tr|E9PKQ5|E9PKQ5_HUMAN Coiled-coil domain-containing protein 90B, mitochondrial OS=Homo sapiens OX=9606 GN=CCDC90B PE=1 SV=1;tr|J3KN19|J3KN19_HUMAN Coiled-coil domain-containing protein 90B, mitochondrial OS=Homo sapiens OX=9606 GN=CCDC90B PE=1 SV=1
2.5233e+06	2.3811e+06	2.7346e+06	2.4028e+06	2.5183e+06	2.8169e+06			0.0691122	0.0176684	0.85288	Q9GZT6;H0YF06	Q9GZT6;H0YF06	Coiled-coil domain-containing protein 90B, mitochondrial	CCDC90B	sp|Q9GZT6|CC90B_HUMAN Coiled-coil domain-containing protein 90B, mitochondrial OS=Homo sapiens OX=9606 GN=CCDC90B PE=1 SV=2;tr|H0YF06|H0YF06_HUMAN Coiled-coil domain-containing protein 90B, mitochondrial (Fragment) OS=Homo sapiens OX=9606 GN=CCDC90B PE=1 S
483910	560400	419460	448210	501680	433210			0.211807	-0.0745735	0.614034	F8W9X7;Q567U6	F8W9X7;Q567U6	Coiled-coil domain-containing protein 93	CCDC93	tr|F8W9X7|F8W9X7_HUMAN Coiled-coil domain-containing protein 93 OS=Homo sapiens OX=9606 GN=CCDC93 PE=1 SV=1;sp|Q567U6|CCD93_HUMAN Coiled-coil domain-containing protein 93 OS=Homo sapiens OX=9606 GN=CCDC93 PE=1 SV=2
232810	260650	318990	229920	249590	273720			0.264854	-0.100461	0.543433	M0R2S3;Q9BW85	M0R2S3;Q9BW85	Coiled-coil domain-containing protein 94	CCDC94	tr|M0R2S3|M0R2S3_HUMAN Splicing factor YJU2 (Fragment) OS=Homo sapiens OX=9606 GN=YJU2 PE=1 SV=8;sp|Q9BW85|YJU2_HUMAN Splicing factor YJU2 OS=Homo sapiens OX=9606 GN=YJU2 PE=1 SV=1
56197	71813	48911	66182	73608	66797			0.641047	0.240396	0.228535	Q96F63;M0QXS4	Q96F63;M0QXS4	Coiled-coil domain-containing protein 97	CCDC97	sp|Q96F63|CCD97_HUMAN Coiled-coil domain-containing protein 97 OS=Homo sapiens OX=9606 GN=CCDC97 PE=1 SV=1;tr|M0QXS4|M0QXS4_HUMAN Coiled-coil domain-containing protein 97 (Fragment) OS=Homo sapiens OX=9606 GN=CCDC97 PE=1 SV=1
697390	880570	706560	664370	755630	714870			0.305544	-0.0912889	0.49483	A0A3B3IRS0;E9PEC4;C9JUH3;A0A0A0MT72;Q9BSQ5	A0A3B3IRS0;E9PEC4;C9JUH3;A0A0A0MT72;Q9BSQ5	Cerebral cavernous malformations 2 protein	CCM2	tr|A0A3B3IRS0|A0A3B3IRS0_HUMAN Cerebral cavernous malformations 2 protein OS=Homo sapiens OX=9606 GN=CCM2 PE=1 SV=1;tr|E9PEC4|E9PEC4_HUMAN Cerebral cavernous malformations 2 protein OS=Homo sapiens OX=9606 GN=CCM2 PE=1 SV=1;tr|C9JUH3|C9JUH3_HUMAN Cerebral
518110	710620	521260	676720	782100	630420			0.686995	0.265962	0.205591	P20248	P20248	Cyclin-A2	CCNA2	sp|P20248|CCNA2_HUMAN Cyclin-A2 OS=Homo sapiens OX=9606 GN=CCNA2 PE=1 SV=2
767550	746190	1.0796e+06	776150	848710	921120			0.0162303	-0.00907771	0.963318	E9PC90;P14635;H0YA62;D6RHI0	E9PC90;P14635	G2/mitotic-specific cyclin-B1	CCNB1	tr|E9PC90|E9PC90_HUMAN G2/mitotic-specific cyclin-B1 (Fragment) OS=Homo sapiens OX=9606 GN=CCNB1 PE=1 SV=1;sp|P14635|CCNB1_HUMAN G2/mitotic-specific cyclin-B1 OS=Homo sapiens OX=9606 GN=CCNB1 PE=1 SV=1
1.0553e+06	955140	1.253e+06	898570	968370	1.0573e+06			0.500719	-0.152369	0.315705	O95067;H1UBN3;H0YMP3	O95067;H1UBN3;H0YMP3	G2/mitotic-specific cyclin-B2	CCNB2;CCNB2V	sp|O95067|CCNB2_HUMAN G2/mitotic-specific cyclin-B2 OS=Homo sapiens OX=9606 GN=CCNB2 PE=1 SV=1;tr|H1UBN3|H1UBN3_HUMAN Cyclin B2 OS=Homo sapiens OX=9606 GN=CCNB2 PE=1 SV=1;tr|H0YMP3|H0YMP3_HUMAN G2/mitotic-specific cyclin-B2 OS=Homo sapiens OX=9606 GN=CCNB2
837681	859990	737680	853130	888210	867031			0.655833	0.102011	0.220885	A0A2R8YEM2;P51946;D6RHI7;D6RG18;A0A2R8Y4K6	A0A2R8YEM2;P51946;D6RHI7;D6RG18	Cyclin-H	CCNH	tr|A0A2R8YEM2|A0A2R8YEM2_HUMAN Cyclin-H OS=Homo sapiens OX=9606 GN=CCNH PE=1 SV=1;sp|P51946|CCNH_HUMAN Cyclin-H OS=Homo sapiens OX=9606 GN=CCNH PE=1 SV=1;tr|D6RHI7|D6RHI7_HUMAN Cyclin-H OS=Homo sapiens OX=9606 GN=CCNH PE=1 SV=1;tr|D6RG18|D6RG18_HUMAN Cycli
718630	553730	885290	623750	634470	720840			0.187698	-0.101461	0.649086	G3V5E1;O75909;G3V2Q3;G3V235	G3V5E1;O75909;G3V2Q3;G3V235	Cyclin-K	CCNK	tr|G3V5E1|G3V5E1_HUMAN Cyclin-K OS=Homo sapiens OX=9606 GN=CCNK PE=1 SV=1;sp|O75909|CCNK_HUMAN Cyclin-K OS=Homo sapiens OX=9606 GN=CCNK PE=1 SV=2;tr|G3V2Q3|G3V2Q3_HUMAN Cyclin-K (Fragment) OS=Homo sapiens OX=9606 GN=CCNK PE=1 SV=1;tr|G3V235|G3V235_HUMAN Cy
394410	397350	396900	356560	382640	410020			0.365759	-0.0510184	0.430765	Q9UK58	Q9UK58	Cyclin-L1	CCNL1	sp|Q9UK58|CCNL1_HUMAN Cyclin-L1 OS=Homo sapiens OX=9606 GN=CCNL1 PE=1 SV=1
177940	216960	207570	186260	231200	224700			0.279036	0.0906811	0.525974	Q96S94;C9J148	Q96S94;C9J148	Cyclin-L2	CCNL2	sp|Q96S94|CCNL2_HUMAN Cyclin-L2 OS=Homo sapiens OX=9606 GN=CCNL2 PE=1 SV=1;tr|C9J148|C9J148_HUMAN Cyclin-L2 OS=Homo sapiens OX=9606 GN=CCNL2 PE=1 SV=2
757190	973970	715190	1.1175e+06	1.213e+06	1.1635e+06	+		1.69405	0.526749	0.0202277	O60563;A0A1W2PQ16	O60563	Cyclin-T1	CCNT1	sp|O60563|CCNT1_HUMAN Cyclin-T1 OS=Homo sapiens OX=9606 GN=CCNT1 PE=1 SV=1
87122	99017	71119	86519	94430.1	105240			0.430526	0.162309	0.371086	F2Z2C9;F8WDY7;O60583	F2Z2C9;F8WDY7;O60583	Cyclin-T2	CCNT2	tr|F2Z2C9|F2Z2C9_HUMAN Cyclin-T2 OS=Homo sapiens OX=9606 GN=CCNT2 PE=1 SV=1;tr|F8WDY7|F8WDY7_HUMAN Cyclin-T2 OS=Homo sapiens OX=9606 GN=CCNT2 PE=1 SV=1;sp|O60583|CCNT2_HUMAN Cyclin-T2 OS=Homo sapiens OX=9606 GN=CCNT2 PE=1 SV=2
441410	496660	440280	490220	496760	534910			0.972704	0.144158	0.106487	Q8ND76;R4GN48;R4GNF3;H7BZD2;A0A494C0K2	Q8ND76	Cyclin-Y	CCNY	sp|Q8ND76|CCNY_HUMAN Cyclin-Y OS=Homo sapiens OX=9606 GN=CCNY PE=1 SV=2
236330	251970	277190	238240	247760	245420			0.382718	-0.0627721	0.414269	Q8N7R7;H7C0P7	Q8N7R7;H7C0P7	Cyclin-Y-like protein 1	CCNYL1	sp|Q8N7R7|CCYL1_HUMAN Cyclin-Y-like protein 1 OS=Homo sapiens OX=9606 GN=CCNYL1 PE=1 SV=2;tr|H7C0P7|H7C0P7_HUMAN Cyclin-Y-like protein 1 (Fragment) OS=Homo sapiens OX=9606 GN=CCNYL1 PE=1 SV=1
55683	96494	50427	94231	89685	96414			0.839124	0.52948	0.144836	O43303	O43303	Centriolar coiled-coil protein of 110 kDa	CCP110	sp|O43303|CP110_HUMAN Centriolar coiled-coil protein of 110 kDa OS=Homo sapiens OX=9606 GN=CCP110 PE=1 SV=3
2.9905e+06	3.4614e+06	3.0354e+06	2.5963e+06	3.1304e+06	3.2622e+06			0.268926	-0.0816606	0.538361	Q9ULG6;H3BN32;H3BPP4;H3BV63;REV__Q96CN9	Q9ULG6	Cell cycle progression protein 1	CCPG1	sp|Q9ULG6|CCPG1_HUMAN Cell cycle progression protein 1 OS=Homo sapiens OX=9606 GN=CCPG1 PE=1 SV=3
33007	39087	27616	35428	40650	35268			0.461655	0.170513	0.345418	Q9UK39	Q9UK39	Nocturnin	CCRN4L	sp|Q9UK39|NOCT_HUMAN Nocturnin OS=Homo sapiens OX=9606 GN=NOCT PE=1 SV=2
402240	513180	372950	393430	407760	378430			0.330351	-0.114216	0.467357	E9PP76;J3KNF4;O14618	E9PP76;J3KNF4;O14618	Superoxide dismutase [Cu-Zn];Copper chaperone for superoxide dismutase	CCS	tr|E9PP76|E9PP76_HUMAN Copper chaperone for superoxide dismutase (Fragment) OS=Homo sapiens OX=9606 GN=CCS PE=1 SV=1;tr|J3KNF4|J3KNF4_HUMAN Copper chaperone for superoxide dismutase OS=Homo sapiens OX=9606 GN=CCS PE=1 SV=1;sp|O14618|CCS_HUMAN Copper chaper
746400	888330	725640	804021	881350	946010			0.631681	0.159501	0.233517	Q4G0I0	Q4G0I0	Protein CCSMST1	CCSMST1	sp|Q4G0I0|CSMT1_HUMAN Protein CCSMST1 OS=Homo sapiens OX=9606 GN=CCSMST1 PE=2 SV=1
2.0107e+07	2.1617e+07	1.8626e+07	1.7126e+07	1.9771e+07	1.8803e+07			0.595336	-0.115548	0.2539	P78371;F5GWF6;F8VQ14	P78371;F5GWF6;F8VQ14	T-complex protein 1 subunit beta	CCT2	sp|P78371|TCPB_HUMAN T-complex protein 1 subunit beta OS=Homo sapiens OX=9606 GN=CCT2 PE=1 SV=4;tr|F5GWF6|F5GWF6_HUMAN CCT-beta OS=Homo sapiens OX=9606 GN=CCT2 PE=1 SV=2;tr|F8VQ14|F8VQ14_HUMAN CCT-beta OS=Homo sapiens OX=9606 GN=CCT2 PE=1 SV=1
2.0883e+07	2.1329e+07	1.9021e+07	1.7597e+07	2.0123e+07	1.9984e+07			0.462833	-0.0865726	0.344483	P49368;B4DUR8;E9PRC8;Q5SZX6;Q5SZX9;Q5SZW8;E9PM09;E9PQ35	P49368;B4DUR8	T-complex protein 1 subunit gamma	CCT3	sp|P49368|TCPG_HUMAN T-complex protein 1 subunit gamma OS=Homo sapiens OX=9606 GN=CCT3 PE=1 SV=4;tr|B4DUR8|B4DUR8_HUMAN T-complex protein 1 subunit gamma OS=Homo sapiens OX=9606 GN=CCT3 PE=1 SV=1
1.5549e+07	1.5088e+07	1.4429e+07	1.2522e+07	1.3665e+07	1.4101e+07			1.27149	-0.162816	0.0535198	P50991	P50991	T-complex protein 1 subunit delta	CCT4	sp|P50991|TCPD_HUMAN T-complex protein 1 subunit delta OS=Homo sapiens OX=9606 GN=CCT4 PE=1 SV=4
4.0521e+07	4.1091e+07	3.7602e+07	3.4105e+07	3.7349e+07	3.7356e+07			1.04913	-0.13197	0.0893041	P48643;E7ENZ3;B7ZAR1;E9PCA1;D6RIZ7;H0Y914	P48643;E7ENZ3;B7ZAR1;E9PCA1	T-complex protein 1 subunit epsilon	CCT5	sp|P48643|TCPE_HUMAN T-complex protein 1 subunit epsilon OS=Homo sapiens OX=9606 GN=CCT5 PE=1 SV=1;tr|E7ENZ3|E7ENZ3_HUMAN T-complex protein 1 subunit epsilon OS=Homo sapiens OX=9606 GN=CCT5 PE=1 SV=1;tr|B7ZAR1|B7ZAR1_HUMAN T-complex protein 1 subunit epsil
1.9304e+07	1.8181e+07	1.9062e+07	1.4903e+07	1.7031e+07	1.705e+07	+		1.40244	-0.209498	0.0395874	P40227;Q92526;J3KRI6	P40227	T-complex protein 1 subunit zeta	CCT6A	sp|P40227|TCPZ_HUMAN T-complex protein 1 subunit zeta OS=Homo sapiens OX=9606 GN=CCT6A PE=1 SV=3
2.8878e+07	2.9791e+07	2.5491e+07	2.3639e+07	2.7507e+07	2.5738e+07			0.626319	-0.12999	0.236418	Q99832;F8WAM2;F8WBP8	Q99832	T-complex protein 1 subunit eta	CCT7	sp|Q99832|TCPH_HUMAN T-complex protein 1 subunit eta OS=Homo sapiens OX=9606 GN=CCT7 PE=1 SV=2
2.573e+07	2.552e+07	2.3869e+07	2.0611e+07	2.3028e+07	2.2936e+07	+		1.31097	-0.175266	0.048869	P50990;H7C4C8;H7C2U0	P50990	T-complex protein 1 subunit theta	CCT8	sp|P50990|TCPQ_HUMAN T-complex protein 1 subunit theta OS=Homo sapiens OX=9606 GN=CCT8 PE=1 SV=4
763390	788100	724470	808680	852590	811540	+		1.30501	0.12012	0.0495438	P86790;P86791;F8WD66	P86790;P86791	Vacuolar fusion protein CCZ1 homolog B;Vacuolar fusion protein CCZ1 homolog	CCZ1B;CCZ1	sp|P86790|CCZ1B_HUMAN Vacuolar fusion protein CCZ1 homolog B OS=Homo sapiens OX=9606 GN=CCZ1B PE=1 SV=1;sp|P86791|CCZ1_HUMAN Vacuolar fusion protein CCZ1 homolog OS=Homo sapiens OX=9606 GN=CCZ1 PE=1 SV=1
8.0391e+06	8.0151e+06	9.8238e+06	8.011e+06	7.5612e+06	9.3934e+06			0.140715	-0.0512638	0.723244	Q6YHK3	Q6YHK3	CD109 antigen	CD109	sp|Q6YHK3|CD109_HUMAN CD109 antigen OS=Homo sapiens OX=9606 GN=CD109 PE=1 SV=2
3.1814e+06	2.7278e+06	3.44e+06	3.4387e+06	2.9344e+06	3.5008e+06			0.252161	0.0809352	0.55955	E9PMR4;K4DIA7;P48509;E9PRJ3;K4DIB7	E9PMR4;K4DIA7;P48509;E9PRJ3	Tetraspanin;CD151 antigen	CD151	tr|E9PMR4|E9PMR4_HUMAN Tetraspanin OS=Homo sapiens OX=9606 GN=CD151 PE=1 SV=1;tr|K4DIA7|K4DIA7_HUMAN Tetraspanin (Fragment) OS=Homo sapiens OX=9606 GN=CD151 PE=1 SV=1;sp|P48509|CD151_HUMAN CD151 antigen OS=Homo sapiens OX=9606 GN=CD151 PE=1 SV=3;tr|E9PRJ3|
1.6377e+06	1.5058e+06	1.9195e+06	1.4057e+06	1.4694e+06	1.6929e+06			0.484634	-0.14564	0.327616	A0A0C4DGH0;Q5ZPR3;H0YL10;H0YK40;H0YN29;H0YLT8;H0YN85	A0A0C4DGH0;Q5ZPR3;H0YL10	CD276 antigen	CD276	tr|A0A0C4DGH0|A0A0C4DGH0_HUMAN CD276 antigen OS=Homo sapiens OX=9606 GN=CD276 PE=1 SV=1;sp|Q5ZPR3|CD276_HUMAN CD276 antigen OS=Homo sapiens OX=9606 GN=CD276 PE=1 SV=1;tr|H0YL10|H0YL10_HUMAN CD276 antigen (Fragment) OS=Homo sapiens OX=9606 GN=CD276 PE=1 SV=
777680	1.1012e+06	715130	852110	1.0463e+06	920170			0.26873	0.140593	0.538604	Q9Y5K6	Q9Y5K6	CD2-associated protein	CD2AP	sp|Q9Y5K6|CD2AP_HUMAN CD2-associated protein OS=Homo sapiens OX=9606 GN=CD2AP PE=1 SV=1
363250	356760	379380	432160	422330	461070	+		2.3019	0.258455	0.00498995	O95400	O95400	CD2 antigen cytoplasmic tail-binding protein 2	CD2BP2	sp|O95400|CD2B2_HUMAN CD2 antigen cytoplasmic tail-binding protein 2 OS=Homo sapiens OX=9606 GN=CD2BP2 PE=1 SV=1
267360	279150	330440	345350	392280	444990	+		1.4206	0.429834	0.0379664	Q9NPF0;M0R100	Q9NPF0	CD320 antigen	CD320	sp|Q9NPF0|CD320_HUMAN CD320 antigen OS=Homo sapiens OX=9606 GN=CD320 PE=1 SV=1
938460	1.0885e+06	1.2295e+06	1.1188e+06	1.17e+06	1.5866e+06			0.550956	0.241873	0.281219	P20138;B4DF51	P20138;B4DF51	Myeloid cell surface antigen CD33	CD33	sp|P20138|CD33_HUMAN Myeloid cell surface antigen CD33 OS=Homo sapiens OX=9606 GN=CD33 PE=1 SV=2;tr|B4DF51|B4DF51_HUMAN Myeloid cell surface antigen CD33 OS=Homo sapiens OX=9606 GN=CD33 PE=1 SV=1
753890	818660	756920	1.0526e+06	1.1705e+06	1.1676e+06	+		2.97932	0.540885	0.00104876	O15446	O15446	DNA-directed RNA polymerase I subunit RPA34	CD3EAP	sp|O15446|RPA34_HUMAN DNA-directed RNA polymerase I subunit RPA34 OS=Homo sapiens OX=9606 GN=POLR1G PE=1 SV=1
1.9066e+07	2.0292e+07	1.8843e+07	2.1328e+07	2.1748e+07	2.4974e+07	+		1.32043	0.222705	0.0478159	P16070;H0Y2P0;H0YD13;H0YDW7;H0YE40;H0YCV9;H0Y5E4;H0YDX6;H0YD17;J3KN83;E9PKC6;H0YD90;Q86UZ1;H0YEU1;A0A1W2PR55;H0YF08;H0YEA1;H0YCL4;H0YEV3	P16070;H0Y2P0;H0YD13;H0YDW7;H0YE40	CD44 antigen	CD44	sp|P16070|CD44_HUMAN CD44 antigen OS=Homo sapiens OX=9606 GN=CD44 PE=1 SV=3;tr|H0Y2P0|H0Y2P0_HUMAN CD44 antigen (Fragment) OS=Homo sapiens OX=9606 GN=CD44 PE=1 SV=1;tr|H0YD13|H0YD13_HUMAN CD44 antigen OS=Homo sapiens OX=9606 GN=CD44 PE=1 SV=2;tr|H0YDW7|H0Y
3.859e+06	3.8367e+06	4.4565e+06	3.6221e+06	3.9207e+06	4.572e+06			0.0212947	-0.00774765	0.95215	P15529	P15529	Membrane cofactor protein	CD46	sp|P15529|MCP_HUMAN Membrane cofactor protein OS=Homo sapiens OX=9606 GN=CD46 PE=1 SV=3
460740	518720	550150	554610	552150	607600			0.88755	0.166974	0.129554	R4GN18	R4GN18		CD46	tr|R4GN18|R4GN18_HUMAN Membrane cofactor protein (Fragment) OS=Homo sapiens OX=9606 GN=CD46 PE=1 SV=1
3.5465e+06	4.096e+06	3.6095e+06	3.5761e+06	4.1764e+06	4.2055e+06			0.359959	0.0868378	0.436557	Q08722;A0A2R8Y484	Q08722;A0A2R8Y484	Leukocyte surface antigen CD47	CD47	sp|Q08722|CD47_HUMAN Leukocyte surface antigen CD47 OS=Homo sapiens OX=9606 GN=CD47 PE=1 SV=1;tr|A0A2R8Y484|A0A2R8Y484_HUMAN Integrin-associated protein (Fragment) OS=Homo sapiens OX=9606 GN=CD47 PE=1 SV=1
3.9804e+06	4.0113e+06	3.9352e+06	5.4866e+06	4.6826e+06	5.1141e+06	+		2.22303	0.354761	0.00598372	B1AP13;P08174;H7BY55;H3BLV0;B1AP15;A0A2R8YDY3;A0A2R8YEC5;A0A2R8Y4B4	B1AP13;P08174;H7BY55;H3BLV0;B1AP15	Complement decay-accelerating factor	CD55	tr|B1AP13|B1AP13_HUMAN Complement decay-accelerating factor OS=Homo sapiens OX=9606 GN=CD55 PE=1 SV=1;sp|P08174|DAF_HUMAN Complement decay-accelerating factor OS=Homo sapiens OX=9606 GN=CD55 PE=1 SV=4;tr|H7BY55|H7BY55_HUMAN Complement decay-accelerating fa
765850	796080	814030	680110	748110	818461			0.446137	-0.0843747	0.357984	P19256;B1AMW1;H0YDI1	P19256;B1AMW1;H0YDI1	Lymphocyte function-associated antigen 3	CD58	sp|P19256|LFA3_HUMAN Lymphocyte function-associated antigen 3 OS=Homo sapiens OX=9606 GN=CD58 PE=1 SV=1;tr|B1AMW1|B1AMW1_HUMAN CD58 antigen, (Lymphocyte function-associated antigen 3), isoform CRA_c OS=Homo sapiens OX=9606 GN=CD58 PE=1 SV=1;tr|H0YDI1|H0YDI
1.9255e+06	1.1223e+06	1.8835e+06	1.6398e+06	1.1267e+06	1.9643e+06			0.0547935	-0.0551561	0.881468	E9PNW4;A0A2U3TZL5;P13987;H0YET2	E9PNW4;A0A2U3TZL5;P13987	CD59 glycoprotein	CD59	tr|E9PNW4|E9PNW4_HUMAN CD59 glycoprotein OS=Homo sapiens OX=9606 PE=1 SV=1;tr|A0A2U3TZL5|A0A2U3TZL5_HUMAN CD59 glycoprotein (Fragment) OS=Homo sapiens OX=9606 GN=CD59 PE=1 SV=1;sp|P13987|CD59_HUMAN CD59 glycoprotein OS=Homo sapiens OX=9606 GN=CD59 PE=1 SV=
8.3085e+06	1.0906e+07	7.4214e+06	9.1852e+06	1.1208e+07	9.9362e+06			0.473266	0.201712	0.336305	F8W022;F8VWK8;P08962;F8VNT9;F8VV56;F8VX62	F8W022;F8VWK8;P08962;F8VNT9;F8VV56	Tetraspanin;CD63 antigen	CD63	tr|F8W022|F8W022_HUMAN Tetraspanin (Fragment) OS=Homo sapiens OX=9606 GN=CD63 PE=1 SV=1;tr|F8VWK8|F8VWK8_HUMAN Tetraspanin (Fragment) OS=Homo sapiens OX=9606 GN=CD63 PE=1 SV=1;sp|P08962|CD63_HUMAN CD63 antigen OS=Homo sapiens OX=9606 GN=CD63 PE=1 SV=2;tr|F
5.9979e+06	6.0292e+06	6.8575e+06	5.7952e+06	5.4722e+06	6.9791e+06			0.167267	-0.0546951	0.680351	P60033;E9PJK1;E9PRJ8;H0YDL9;H0YDJ9;E9PIF1;A6NMH8;E9PM31;H0YEE2	P60033;E9PJK1;E9PRJ8;H0YDL9;H0YDJ9;E9PIF1;A6NMH8	CD81 antigen;Tetraspanin	CD81	sp|P60033|CD81_HUMAN CD81 antigen OS=Homo sapiens OX=9606 GN=CD81 PE=1 SV=1;tr|E9PJK1|E9PJK1_HUMAN Tetraspanin OS=Homo sapiens OX=9606 GN=CD81 PE=1 SV=1;tr|E9PRJ8|E9PRJ8_HUMAN Tetraspanin (Fragment) OS=Homo sapiens OX=9606 GN=CD81 PE=1 SV=1;tr|H0YDL9|H0YDL
1.183e+06	1.365e+06	1.1778e+06	1.4848e+06	1.5337e+06	1.7728e+06	+		1.5803	0.361956	0.0262844	P27701;H0YD57;E9PJC7	P27701	CD82 antigen	CD82	sp|P27701|CD82_HUMAN CD82 antigen OS=Homo sapiens OX=9606 GN=CD82 PE=1 SV=1
2.4285e+06	2.5961e+06	2.6108e+06	2.6191e+06	2.7487e+06	3.0402e+06			0.890977	0.137028	0.128535	P48960;K7EPE8;K7EKV5;K7EPP8;M0QY55;B4DWB8;M0R0K5;Q9UHX3	P48960	CD97 antigen;CD97 antigen subunit alpha;CD97 antigen subunit beta	CD97	sp|P48960|AGRE5_HUMAN Adhesion G protein-coupled receptor E5 OS=Homo sapiens OX=9606 GN=ADGRE5 PE=1 SV=4
574670	840300	582370	1.2028e+06	875270	1.1729e+06	+		1.42582	0.711495	0.0375131	P14209;A0A096LP69;A8MQT7	P14209;A0A096LP69;A8MQT7	CD99 antigen	CD99	sp|P14209|CD99_HUMAN CD99 antigen OS=Homo sapiens OX=9606 GN=CD99 PE=1 SV=1;tr|A0A096LP69|A0A096LP69_HUMAN CD99 antigen OS=Homo sapiens OX=9606 GN=CD99 PE=1 SV=1;tr|A8MQT7|A8MQT7_HUMAN CD99 antigen OS=Homo sapiens OX=9606 GN=CD99 PE=1 SV=1
1.247e+06	2.0975e+06	887550	1.7455e+06	1.9494e+06	2.2983e+06			0.70349	0.584068	0.197929	Q8TCZ2;A0A0U1RQT8;H0Y4H3	Q8TCZ2;A0A0U1RQT8;H0Y4H3	CD99 antigen-like protein 2	CD99L2	sp|Q8TCZ2|C99L2_HUMAN CD99 antigen-like protein 2 OS=Homo sapiens OX=9606 GN=CD99L2 PE=1 SV=1;tr|A0A0U1RQT8|A0A0U1RQT8_HUMAN CD99 antigen-like protein 2 (Fragment) OS=Homo sapiens OX=9606 GN=CD99L2 PE=1 SV=1;tr|H0Y4H3|H0Y4H3_HUMAN CD99 antigen-like protein
974120	1.0226e+06	1.1135e+06	858600	899790	981860			1.07412	-0.182736	0.0843106	O75794;X6RKY7;X6RF82;X6RA30;H7BZW7	O75794;X6RKY7;X6RF82;X6RA30	Cell division cycle protein 123 homolog	CDC123	sp|O75794|CD123_HUMAN Cell division cycle protein 123 homolog OS=Homo sapiens OX=9606 GN=CDC123 PE=1 SV=1;tr|X6RKY7|X6RKY7_HUMAN Cell division cycle protein 123 homolog (Fragment) OS=Homo sapiens OX=9606 GN=CDC123 PE=1 SV=1;tr|X6RF82|X6RF82_HUMAN Cell divi
2.1762e+06	2.4509e+06	2.386e+06	2.2281e+06	2.22e+06	2.6118e+06			0.0260353	0.00723394	0.941813	Q13042;Q5T8C6;A0A3B3ISD2	Q13042;Q5T8C6;A0A3B3ISD2	Cell division cycle protein 16 homolog	CDC16	sp|Q13042|CDC16_HUMAN Cell division cycle protein 16 homolog OS=Homo sapiens OX=9606 GN=CDC16 PE=1 SV=2;tr|Q5T8C6|Q5T8C6_HUMAN Cell division cycle protein 16 homolog OS=Homo sapiens OX=9606 GN=CDC16 PE=1 SV=1;tr|A0A3B3ISD2|A0A3B3ISD2_HUMAN Cell division cy
2.9434e+06	3.6341e+06	3.1932e+06	2.6033e+06	3.2922e+06	3.2118e+06			0.303202	-0.103769	0.497506	A0A024QZP7;P06493;A0A087WZZ9;E5RIU6	A0A024QZP7;P06493;A0A087WZZ9;E5RIU6	Cyclin-dependent kinase 1	CDC2;CDK1	tr|A0A024QZP7|A0A024QZP7_HUMAN Cell division cycle 2, G1 to S and G2 to M, isoform CRA_a OS=Homo sapiens OX=9606 GN=CDK1 PE=1 SV=1;sp|P06493|CDK1_HUMAN Cyclin-dependent kinase 1 OS=Homo sapiens OX=9606 GN=CDK1 PE=1 SV=3;tr|A0A087WZZ9|A0A087WZZ9_HUMAN Cycli
1.3386e+06	1.38e+06	1.5098e+06	1.5034e+06	1.7348e+06	1.6358e+06			1.20934	0.204415	0.0617534	Q12834	Q12834	Cell division cycle protein 20 homolog	CDC20	sp|Q12834|CDC20_HUMAN Cell division cycle protein 20 homolog OS=Homo sapiens OX=9606 GN=CDC20 PE=1 SV=2
1.3764e+06	1.3147e+06	1.3987e+06	1.3013e+06	1.3613e+06	1.5183e+06			0.153184	0.0292257	0.702774	Q9UJX2;D6RBY8;D6RCF8	Q9UJX2	Cell division cycle protein 23 homolog	CDC23	sp|Q9UJX2|CDC23_HUMAN Cell division cycle protein 23 homolog OS=Homo sapiens OX=9606 GN=CDC23 PE=1 SV=3
245120	274510	240590	238260	272470	296320			0.309941	0.082955	0.489845	Q8NHZ8	Q8NHZ8	Anaphase-promoting complex subunit CDC26	CDC26	sp|Q8NHZ8|CDC26_HUMAN Anaphase-promoting complex subunit CDC26 OS=Homo sapiens OX=9606 GN=CDC26 PE=1 SV=1
2.5706e+06	2.7442e+06	2.8575e+06	2.5671e+06	2.6418e+06	3.154e+06			0.099379	0.0285327	0.795465	G5EA36;P30260;I3L394;F6QPS0;I3L3H6;I3L2Z8;I3L1K3;I3L225;I3L328	G5EA36;P30260	Cell division cycle protein 27 homolog	CDC27	tr|G5EA36|G5EA36_HUMAN Cell division cycle 27, isoform CRA_c OS=Homo sapiens OX=9606 GN=CDC27 PE=1 SV=1;sp|P30260|CDC27_HUMAN Cell division cycle protein 27 homolog OS=Homo sapiens OX=9606 GN=CDC27 PE=1 SV=2
3.1814e+06	3.8939e+06	2.4484e+06	3.5052e+06	3.5008e+06	3.2316e+06			0.259809	0.128905	0.549782	Q16543;K7EQA9;K7EKQ2;K7EL68;K7EIU0;REV__B4DFN3;REV__Q13563	Q16543;K7EQA9;K7EKQ2;K7EL68	Hsp90 co-chaperone Cdc37;Hsp90 co-chaperone Cdc37, N-terminally processed	CDC37	sp|Q16543|CDC37_HUMAN Hsp90 co-chaperone Cdc37 OS=Homo sapiens OX=9606 GN=CDC37 PE=1 SV=1;tr|K7EQA9|K7EQA9_HUMAN Hsp90 chaperone protein kinase-targeting subunit (Fragment) OS=Homo sapiens OX=9606 GN=CDC37 PE=1 SV=1;tr|K7EKQ2|K7EKQ2_HUMAN Hsp90 co-chaperon
3.9379e+06	4.2133e+06	4.1887e+06	4.0813e+06	4.3044e+06	4.9841e+06			0.534253	0.111098	0.292245	Q5SRN1;O60508	Q5SRN1;O60508	Pre-mRNA-processing factor 17	CDC40	tr|Q5SRN1|Q5SRN1_HUMAN Pre-mRNA-processing factor 17 OS=Homo sapiens OX=9606 GN=CDC40 PE=1 SV=1;sp|O60508|PRP17_HUMAN Pre-mRNA-processing factor 17 OS=Homo sapiens OX=9606 GN=CDC40 PE=1 SV=1
1.0065e+07	9.9522e+06	1.1026e+07	9.0737e+06	9.6271e+06	1.0816e+07			0.355292	-0.0750802	0.441274	P60953;A0A590UJK8;Q5JYX0;A0A494C1M1;A0A494BZX6;A0A3B3IRV0	P60953;A0A590UJK8;Q5JYX0	Cell division control protein 42 homolog	CDC42	sp|P60953|CDC42_HUMAN Cell division control protein 42 homolog OS=Homo sapiens OX=9606 GN=CDC42 PE=1 SV=2;tr|A0A590UJK8|A0A590UJK8_HUMAN Cell division control protein 42 homolog OS=Homo sapiens OX=9606 GN=CDC42 PE=1 SV=1;tr|Q5JYX0|Q5JYX0_HUMAN Cell divisio
3.7574e+06	3.5776e+06	3.5683e+06	3.2011e+06	3.2569e+06	3.3222e+06	+		2.25801	-0.156586	0.0055207	A0A0A0MRJ0;Q5VT25;A0A0A0MRJ1;H0Y5V1;H0Y7V8;H0Y6V3;H0Y6R0;A0A0U1RRC3;Q09013;Q6DT37	A0A0A0MRJ0;Q5VT25;A0A0A0MRJ1;H0Y5V1	Non-specific serine/threonine protein kinase;Serine/threonine-protein kinase MRCK alpha	CDC42BPA	tr|A0A0A0MRJ0|A0A0A0MRJ0_HUMAN Non-specific serine/threonine protein kinase OS=Homo sapiens OX=9606 GN=CDC42BPA PE=1 SV=1;sp|Q5VT25|MRCKA_HUMAN Serine/threonine-protein kinase MRCK alpha OS=Homo sapiens OX=9606 GN=CDC42BPA PE=1 SV=1;tr|A0A0A0MRJ1|A0A0A0MRJ
1.2547e+06	1.3641e+06	1.2228e+06	1.2713e+06	1.4133e+06	1.3386e+06			0.44239	0.0668716	0.361085	Q9Y5S2;H0YLY0	Q9Y5S2	Serine/threonine-protein kinase MRCK beta	CDC42BPB	sp|Q9Y5S2|MRCKB_HUMAN Serine/threonine-protein kinase MRCK beta OS=Homo sapiens OX=9606 GN=CDC42BPB PE=1 SV=2
1.9283e+06	2.2656e+06	1.7822e+06	2.2952e+06	2.6973e+06	2.3134e+06			1.08497	0.293089	0.0822306	Q00587;B0QYC6;B0QYC7;B0QYC8	Q00587	Cdc42 effector protein 1	CDC42EP1	sp|Q00587|BORG5_HUMAN Cdc42 effector protein 1 OS=Homo sapiens OX=9606 GN=CDC42EP1 PE=1 SV=1
36608	52283	27137	42330	131670	39681			0.484997	0.69674	0.327343	C9JEZ4;Q9UKI2	C9JEZ4;Q9UKI2	Cdc42 effector protein 3	CDC42EP3	tr|C9JEZ4|C9JEZ4_HUMAN Cdc42 effector protein 3 (Fragment) OS=Homo sapiens OX=9606 GN=CDC42EP3 PE=1 SV=8;sp|Q9UKI2|BORG2_HUMAN Cdc42 effector protein 3 OS=Homo sapiens OX=9606 GN=CDC42EP3 PE=1 SV=1
133050	146800	128560	130290	146160	169570			0.414705	0.120965	0.384853	Q9NRR8	Q9NRR8	CDC42 small effector protein 1	CDC42SE1	sp|Q9NRR8|C42S1_HUMAN CDC42 small effector protein 1 OS=Homo sapiens OX=9606 GN=CDC42SE1 PE=1 SV=1
145570	183290	142590	144920	168590	167140			0.0890289	0.0340392	0.81465	D6REL0;Q9NRR3	D6REL0;Q9NRR3	CDC42 small effector protein 2	CDC42SE2	tr|D6REL0|D6REL0_HUMAN CDC42 small effector protein 2 OS=Homo sapiens OX=9606 GN=CDC42SE2 PE=1 SV=1;sp|Q9NRR3|C42S2_HUMAN CDC42 small effector protein 2 OS=Homo sapiens OX=9606 GN=CDC42SE2 PE=1 SV=1
88965.9	100090	94988	91069	98584	101830			0.211302	0.0373929	0.61475	A0A5F9ZI22;A0A5K1VW85;O75419;A0A5F9ZH29	A0A5F9ZI22;A0A5K1VW85;O75419	Cell division control protein 45 homolog	CDC45	tr|A0A5F9ZI22|A0A5F9ZI22_HUMAN Cell division control protein 45 homolog (Fragment) OS=Homo sapiens OX=9606 GN=CDC45 PE=1 SV=1;tr|A0A5K1VW85|A0A5K1VW85_HUMAN Cell division control protein 45 homolog OS=Homo sapiens OX=9606 GN=CDC45 PE=1 SV=1;sp|O75419|CDC45
9.4745e+06	9.7555e+06	1.018e+07	1.0054e+07	1.0908e+07	1.2629e+07			0.857025	0.185916	0.138987	Q99459	Q99459	Cell division cycle 5-like protein	CDC5L	sp|Q99459|CDC5L_HUMAN Cell division cycle 5-like protein OS=Homo sapiens OX=9606 GN=CDC5L PE=1 SV=2
78797	103310	71857	84079.9	113590	93668			0.432829	0.204301	0.369123	O00311	O00311	Cell division cycle 7-related protein kinase	CDC7	sp|O00311|CDC7_HUMAN Cell division cycle 7-related protein kinase OS=Homo sapiens OX=9606 GN=CDC7 PE=1 SV=1
1.0717e+07	1.1108e+07	1.0946e+07	1.0664e+07	1.1641e+07	1.2499e+07			0.546596	0.0839577	0.284056	Q6P1J9;A0A3B3IRP5;A0A1B0GUB2;A0A2R8YHB3;A0A2R8Y640	Q6P1J9;A0A3B3IRP5;A0A1B0GUB2;A0A2R8YHB3	Parafibromin	CDC73	sp|Q6P1J9|CDC73_HUMAN Parafibromin OS=Homo sapiens OX=9606 GN=CDC73 PE=1 SV=1;tr|A0A3B3IRP5|A0A3B3IRP5_HUMAN Parafibromin OS=Homo sapiens OX=9606 GN=CDC73 PE=1 SV=1;tr|A0A1B0GUB2|A0A1B0GUB2_HUMAN Parafibromin OS=Homo sapiens OX=9606 GN=CDC73 PE=1 SV=1;tr|A
338860	485420	373990	384960	458220	495060			0.375274	0.168477	0.42143	E9PEI0;Q69YH5	E9PEI0;Q69YH5	Cell division cycle-associated protein 2	CDCA2	tr|E9PEI0|E9PEI0_HUMAN Cell division cycle-associated protein 2 OS=Homo sapiens OX=9606 GN=CDCA2 PE=1 SV=1;sp|Q69YH5|CDCA2_HUMAN Cell division cycle-associated protein 2 OS=Homo sapiens OX=9606 GN=CDCA2 PE=1 SV=2
223810	273790	242190	296980	337350	310910	+		1.62607	0.356541	0.0236554	Q99618;F5GX58;F8WDL1;J3KMY0	Q99618;F5GX58;F8WDL1;J3KMY0	Cell division cycle-associated protein 3	CDCA3	sp|Q99618|CDCA3_HUMAN Cell division cycle-associated protein 3 OS=Homo sapiens OX=9606 GN=CDCA3 PE=1 SV=1;tr|F5GX58|F5GX58_HUMAN Cell division cycle-associated protein 3 OS=Homo sapiens OX=9606 GN=CDCA3 PE=1 SV=1;tr|F8WDL1|F8WDL1_HUMAN Cell division cycle-
129040	156410	147760	171500	198620	185970	+		1.6161	0.362295	0.0242045	Q96FF9;B5MBX0;H0YCL8	Q96FF9;B5MBX0;H0YCL8	Sororin	CDCA5	sp|Q96FF9|CDCA5_HUMAN Sororin OS=Homo sapiens OX=9606 GN=CDCA5 PE=1 SV=1;tr|B5MBX0|B5MBX0_HUMAN Sororin OS=Homo sapiens OX=9606 GN=CDCA5 PE=1 SV=1;tr|H0YCL8|H0YCL8_HUMAN Sororin (Fragment) OS=Homo sapiens OX=9606 GN=CDCA5 PE=1 SV=1
107550	143530	118490	116930	151910	161600			0.503442	0.216721	0.313732	Q9BWT1	Q9BWT1	Cell division cycle-associated protein 7	CDCA7	sp|Q9BWT1|CDCA7_HUMAN Cell division cycle-associated protein 7 OS=Homo sapiens OX=9606 GN=CDCA7 PE=1 SV=1
210180	254940	281710	196100	279890	285270			0.0274434	0.017594	0.938764	Q96GN5	Q96GN5	Cell division cycle-associated 7-like protein	CDCA7L	sp|Q96GN5|CDA7L_HUMAN Cell division cycle-associated 7-like protein OS=Homo sapiens OX=9606 GN=CDCA7L PE=1 SV=2
1.0236e+06	1.1122e+06	1.131e+06	1.0863e+06	1.1468e+06	1.2657e+06			0.55001	0.0974344	0.281832	Q53HL2	Q53HL2	Borealin	CDCA8	sp|Q53HL2|BOREA_HUMAN Borealin OS=Homo sapiens OX=9606 GN=CDCA8 PE=1 SV=2
1.8771e+06	2.154e+06	2.0705e+06	1.5833e+06	1.9178e+06	2.2722e+06			0.224795	-0.0930093	0.595944	P55287;H3BUU9;H3BQH2;J3KTG8;J3QKW5;J3QLE6;F5H5X9;J3KRI5;X6R3Y6;Q9ULB5;P55289;P55286	P55287;H3BUU9	Cadherin-11	CDH11	sp|P55287|CAD11_HUMAN Cadherin-11 OS=Homo sapiens OX=9606 GN=CDH11 PE=1 SV=2;tr|H3BUU9|H3BUU9_HUMAN Cadherin-11 OS=Homo sapiens OX=9606 GN=CDH11 PE=1 SV=1
2.7704e+06	2.8461e+06	3.1734e+06	3.3916e+06	3.4939e+06	3.8449e+06	+		1.62586	0.288214	0.0236667	P19022;C9J126;C9J8J8;A0A0G2JRA4;A0A087WX99;P55283	P19022	Cadherin-2	CDH2	sp|P19022|CADH2_HUMAN Cadherin-2 OS=Homo sapiens OX=9606 GN=CDH2 PE=1 SV=4
9.4502e+06	1.0024e+07	9.4933e+06	8.2626e+06	8.8011e+06	1.086e+07			0.196276	-0.0624695	0.636391	P55285;D6RF86;D6RJG0;Q9ULB4	P55285;D6RF86	Cadherin-6	CDH6	sp|P55285|CADH6_HUMAN Cadherin-6 OS=Homo sapiens OX=9606 GN=CDH6 PE=1 SV=1;tr|D6RF86|D6RF86_HUMAN Cadherin-6 OS=Homo sapiens OX=9606 GN=CDH6 PE=1 SV=1
1.8776e+06	1.9093e+06	2.035e+06	1.9061e+06	2.0342e+06	2.1421e+06			0.445268	0.0623824	0.3587	O14735;H3BUR9;B3KY94	O14735;H3BUR9;B3KY94	CDP-diacylglycerol--inositol 3-phosphatidyltransferase	CDIPT	sp|O14735|CDIPT_HUMAN CDP-diacylglycerol--inositol 3-phosphatidyltransferase OS=Homo sapiens OX=9606 GN=CDIPT PE=1 SV=1;tr|H3BUR9|H3BUR9_HUMAN CDP-diacylglycerol--inositol 3-phosphatidyltransferase OS=Homo sapiens OX=9606 GN=CDIPT PE=1 SV=1;tr|B3KY94|B3KY9
69496	85463	81237	83534	87343	94598			0.761514	0.172166	0.173175	F8W872;Q15131	F8W872;Q15131	Cyclin-dependent kinase 10	CDK10	tr|F8W872|F8W872_HUMAN Cyclin-dependent kinase 10 OS=Homo sapiens OX=9606 GN=CDK10 PE=1 SV=1;sp|Q15131|CDK10_HUMAN Cyclin-dependent kinase 10 OS=Homo sapiens OX=9606 GN=CDK10 PE=1 SV=1
10443	11265	12964	7876.6	12806	11605			0.212087	-0.127227	0.613639	Q5QPR4;Q5QPR3;Q9UQ88;J3KS35;E7ESP2;E9PFJ2;A0A087WYI9;A0A087X1I0;Q13882	Q5QPR4;Q5QPR3;Q9UQ88	Cyclin-dependent kinase 11A	CDK11A	tr|Q5QPR4|Q5QPR4_HUMAN Cyclin-dependent kinase 11A OS=Homo sapiens OX=9606 GN=CDK11A PE=1 SV=1;tr|Q5QPR3|Q5QPR3_HUMAN Cyclin-dependent kinase 11A OS=Homo sapiens OX=9606 GN=CDK11A PE=1 SV=1;sp|Q9UQ88|CD11A_HUMAN Cyclin-dependent kinase 11A OS=Homo sapiens
6.696e+06	6.8474e+06	7.0846e+06	6.4274e+06	7.2401e+06	7.482e+06			0.179602	0.0333767	0.661299	A0A0D9SEI3;A0A0D9SER5;A0A0D9SEN2;P21127	A0A0D9SEI3;A0A0D9SER5;A0A0D9SEN2;P21127	Cyclin-dependent kinase 11B	CDK11B	tr|A0A0D9SEI3|A0A0D9SEI3_HUMAN Cyclin-dependent kinase 11B OS=Homo sapiens OX=9606 GN=CDK11B PE=1 SV=1;tr|A0A0D9SER5|A0A0D9SER5_HUMAN Cyclin-dependent kinase 11B OS=Homo sapiens OX=9606 GN=CDK11B PE=1 SV=1;tr|A0A0D9SEN2|A0A0D9SEN2_HUMAN Cyclin-dependent ki
2.2073e+06	2.2391e+06	2.4003e+06	2.3179e+06	2.358e+06	2.5789e+06			0.61418	0.0829067	0.24312	Q9NYV4;J3QSD7;A0A590UJE9;A0A2R8Y644;Q9BVE2;A0A2R8YD28;A0A2R8YEB7;K7EJ83;E7EUK8;Q96Q40;O94921	Q9NYV4;J3QSD7	Cyclin-dependent kinase 12	CDK12	sp|Q9NYV4|CDK12_HUMAN Cyclin-dependent kinase 12 OS=Homo sapiens OX=9606 GN=CDK12 PE=1 SV=2;tr|J3QSD7|J3QSD7_HUMAN Cyclin-dependent kinase 12 (Fragment) OS=Homo sapiens OX=9606 GN=CDK12 PE=1 SV=1
45241	48934	53083	43727	46137	47085			0.623753	-0.102334	0.237819	E5RGN0;A0A087WZU2;Q00536;H0YBX5;E5RJM2	E5RGN0;A0A087WZU2;Q00536;H0YBX5;E5RJM2	Cyclin-dependent kinase 16	CDK16	tr|E5RGN0|E5RGN0_HUMAN Cyclin-dependent kinase 16 (Fragment) OS=Homo sapiens OX=9606 GN=CDK16 PE=1 SV=1;tr|A0A087WZU2|A0A087WZU2_HUMAN Cyclin-dependent kinase 16 OS=Homo sapiens OX=9606 GN=CDK16 PE=1 SV=1;sp|Q00536|CDK16_HUMAN Cyclin-dependent kinase 16 OS
420760	471940	470720	401240	398570	416120	+		1.32102	-0.163391	0.0477506	F5H6Z0;Q00537;H0YAZ9;Q07002;F8W1S5;F8VZY6;F8VQZ9;D6RA44;A0A0A0MSJ6	F5H6Z0;Q00537	Cyclin-dependent kinase 17	CDK17	tr|F5H6Z0|F5H6Z0_HUMAN Cyclin-dependent kinase 17 OS=Homo sapiens OX=9606 GN=CDK17 PE=1 SV=1;sp|Q00537|CDK17_HUMAN Cyclin-dependent kinase 17 OS=Homo sapiens OX=9606 GN=CDK17 PE=1 SV=2
1.0193e+06	1.187e+06	973329	1.0387e+06	1.1034e+06	1.026e+06			0.00251337	-0.000710805	0.994229	G3V5T9;P24941;E7ESI2;G3V317	G3V5T9;P24941;E7ESI2	Cyclin-dependent kinase 2	CDK2	tr|G3V5T9|G3V5T9_HUMAN Cyclin-dependent kinase 2 OS=Homo sapiens OX=9606 GN=CDK2 PE=1 SV=1;sp|P24941|CDK2_HUMAN Cyclin-dependent kinase 2 OS=Homo sapiens OX=9606 GN=CDK2 PE=1 SV=2;tr|E7ESI2|E7ESI2_HUMAN Cyclin-dependent kinase 2 OS=Homo sapiens OX=9606 GN=
1.2055e+06	1.1007e+06	1.0199e+06	1.3273e+06	1.1545e+06	1.4497e+06			0.942063	0.238345	0.114271	O14519;O75956;F5GZF0;E9PKR4	O14519;O75956;F5GZF0;E9PKR4	Cyclin-dependent kinase 2-associated protein 1;Cyclin-dependent kinase 2-associated protein 2	CDK2AP1;CDK2AP2	sp|O14519|CDKA1_HUMAN Cyclin-dependent kinase 2-associated protein 1 OS=Homo sapiens OX=9606 GN=CDK2AP1 PE=1 SV=1;sp|O75956|CDKA2_HUMAN Cyclin-dependent kinase 2-associated protein 2 OS=Homo sapiens OX=9606 GN=CDK2AP2 PE=1 SV=1;tr|F5GZF0|F5GZF0_HUMAN Cycli
94078	111730	102180	75796	81932	89338.1	+		1.48497	-0.317673	0.0327361	K7ELV5;Q00526	K7ELV5;Q00526	Cyclin-dependent kinase 3	CDK3	tr|K7ELV5|K7ELV5_HUMAN Cyclin-dependent kinase 3 (Fragment) OS=Homo sapiens OX=9606 GN=CDK3 PE=1 SV=8;sp|Q00526|CDK3_HUMAN Cyclin-dependent kinase 3 OS=Homo sapiens OX=9606 GN=CDK3 PE=1 SV=1
72533	89695	67832	84216	76139	64868			0.0602977	-0.0284643	0.870367	F8VXD2;F8VYH9;F8VZZ0;F8VTV8;F8VWX7;F8VZ51;P11802;F8W1L8	F8VXD2;F8VYH9;F8VZZ0;F8VTV8;F8VWX7;F8VZ51;P11802;F8W1L8	Cyclin-dependent kinase 4	CDK4	tr|F8VXD2|F8VXD2_HUMAN Cyclin-dependent kinase 4 (Fragment) OS=Homo sapiens OX=9606 GN=CDK4 PE=1 SV=1;tr|F8VYH9|F8VYH9_HUMAN Cyclin-dependent kinase 4 (Fragment) OS=Homo sapiens OX=9606 GN=CDK4 PE=1 SV=1;tr|F8VZZ0|F8VZZ0_HUMAN Cyclin-dependent kinase 4 (Fr
412580	479100	434660	438870	472310	461200			0.295274	0.0513446	0.50667	Q00535	Q00535	Cyclin-dependent-like kinase 5	CDK5	sp|Q00535|CDK5_HUMAN Cyclin-dependent-like kinase 5 OS=Homo sapiens OX=9606 GN=CDK5 PE=1 SV=3
2.0268e+06	2.4852e+06	2.3173e+06	2.2005e+06	2.6018e+06	2.754e+06			0.48396	0.14462	0.328126	Q96SZ6;H0Y721	Q96SZ6	CDK5 regulatory subunit-associated protein 1	CDK5RAP1	sp|Q96SZ6|CK5P1_HUMAN Mitochondrial tRNA methylthiotransferase CDK5RAP1 OS=Homo sapiens OX=9606 GN=CDK5RAP1 PE=1 SV=2
706090	781090	731360	679280	750250	787250			0.0112006	-0.00257428	0.974539	Q96SN8;A0A0A0MRG9;F8WCI3;B1AMJ5;Q5JTU8;F8WF55;C9K0C9;F8WBJ0	Q96SN8;A0A0A0MRG9;F8WCI3;B1AMJ5	CDK5 regulatory subunit-associated protein 2	CDK5RAP2	sp|Q96SN8|CK5P2_HUMAN CDK5 regulatory subunit-associated protein 2 OS=Homo sapiens OX=9606 GN=CDK5RAP2 PE=1 SV=5;tr|A0A0A0MRG9|A0A0A0MRG9_HUMAN CDK5 regulatory subunit-associated protein 2 OS=Homo sapiens OX=9606 GN=CDK5RAP2 PE=1 SV=1;tr|F8WCI3|F8WCI3_HUMA
8.2129e+06	8.41e+06	8.6448e+06	8.5265e+06	8.5732e+06	9.5623e+06			0.583143	0.075772	0.26113	Q96JB5;J3QQY1;J3QRM1;J3QL86;J3QS62;J3KRK4;J3KS63;J3KRI2;J3KTA5;J3QL95	Q96JB5;J3QQY1	CDK5 regulatory subunit-associated protein 3	CDK5RAP3	sp|Q96JB5|CK5P3_HUMAN CDK5 regulatory subunit-associated protein 3 OS=Homo sapiens OX=9606 GN=CDK5RAP3 PE=1 SV=2;tr|J3QQY1|J3QQY1_HUMAN CDK5 regulatory subunit-associated protein 3 (Fragment) OS=Homo sapiens OX=9606 GN=CDK5RAP3 PE=1 SV=1
708920	856740	719180	430770	579270	538680	+		1.65815	-0.56675	0.0219708	Q00534	Q00534	Cyclin-dependent kinase 6	CDK6	sp|Q00534|CDK6_HUMAN Cyclin-dependent kinase 6 OS=Homo sapiens OX=9606 GN=CDK6 PE=1 SV=1
587870	487210	571150	442630	449830	441240	+		1.61578	-0.298956	0.0242224	D6RAD4;P50613;D6R9G1;D6RFL0;D6RGG9;D6RI01;D6R9Z2;D6RF14;D6RIG9;D6REC6;A0A1B0GTZ4;Q9C098	D6RAD4;P50613;D6R9G1	Cyclin-dependent kinase 7	CDK7	tr|D6RAD4|D6RAD4_HUMAN Cell division protein kinase 7 OS=Homo sapiens OX=9606 GN=CDK7 PE=1 SV=1;sp|P50613|CDK7_HUMAN Cyclin-dependent kinase 7 OS=Homo sapiens OX=9606 GN=CDK7 PE=1 SV=1;tr|D6R9G1|D6R9G1_HUMAN Cell division protein kinase 7 OS=Homo sapiens O
1.2377e+06	1.2762e+06	1.3283e+06	1.2192e+06	1.2857e+06	1.4094e+06			0.134912	0.0248235	0.732974	P49336;A0A0D9SFZ2;Q9BWU1;A0A0D9SEP3;Q5JQZ9;F5H6D4;F6QTA4	P49336;A0A0D9SFZ2;Q9BWU1	Cyclin-dependent kinase 8;Cyclin-dependent kinase 19	CDK8;CDK19	sp|P49336|CDK8_HUMAN Cyclin-dependent kinase 8 OS=Homo sapiens OX=9606 GN=CDK8 PE=1 SV=1;tr|A0A0D9SFZ2|A0A0D9SFZ2_HUMAN Cyclin-dependent kinase 8 (Fragment) OS=Homo sapiens OX=9606 GN=CDK8 PE=1 SV=4;sp|Q9BWU1|CDK19_HUMAN Cyclin-dependent kinase 19 OS=Homo
1.5863e+06	1.745e+06	1.4999e+06	1.6915e+06	1.8728e+06	1.8917e+06			1.01018	0.176474	0.0976837	P50750;X6RE90	P50750	Cyclin-dependent kinase 9	CDK9	sp|P50750|CDK9_HUMAN Cyclin-dependent kinase 9 OS=Homo sapiens OX=9606 GN=CDK9 PE=1 SV=3
1.9398e+06	2.0891e+06	2.1384e+06	1.9393e+06	2.1995e+06	2.4374e+06			0.348118	0.0875778	0.448624	Q5VV42	Q5VV42	Threonylcarbamoyladenosine tRNA methylthiotransferase	CDKAL1	sp|Q5VV42|CDKAL_HUMAN Threonylcarbamoyladenosine tRNA methylthiotransferase OS=Homo sapiens OX=9606 GN=CDKAL1 PE=1 SV=1
836020	987220	786610	999050	1.0341e+06	1.0246e+06			1.11609	0.235097	0.0765437	Q9NXV6;J3KNE1;D6RGD2	Q9NXV6	CDKN2A-interacting protein	CDKN2AIP	sp|Q9NXV6|CARF_HUMAN CDKN2A-interacting protein OS=Homo sapiens OX=9606 GN=CDKN2AIP PE=1 SV=3
1.7917e+06	2.3372e+06	1.4206e+06	1.7796e+06	1.9832e+06	1.8628e+06			0.0798745	0.0480817	0.832004	Q96HQ2	Q96HQ2	CDKN2AIP N-terminal-like protein	CDKN2AIPNL	sp|Q96HQ2|C2AIL_HUMAN CDKN2AIP N-terminal-like protein OS=Homo sapiens OX=9606 GN=CDKN2AIPNL PE=1 SV=1
64855	74227	59725	69817	73930	74428			0.657271	0.139362	0.220155	F6RAJ7;Q6NVV7	F6RAJ7;Q6NVV7	Cysteine-rich DPF motif domain-containing protein 1	CDPF1	tr|F6RAJ7|F6RAJ7_HUMAN Cysteine-rich DPF motif domain-containing protein 1 OS=Homo sapiens OX=9606 GN=CDPF1 PE=1 SV=1;sp|Q6NVV7|CDPF1_HUMAN Cysteine-rich DPF motif domain-containing protein 1 OS=Homo sapiens OX=9606 GN=CDPF1 PE=1 SV=1
223910	261440	195240	291450	291560	257980			1.08988	0.313218	0.0813063	Q01850;H3BU23;H3BN65;H3BTR1	Q01850;H3BU23	Cerebellar degeneration-related protein 2	CDR2	sp|Q01850|CDR2_HUMAN Cerebellar degeneration-related protein 2 OS=Homo sapiens OX=9606 GN=CDR2 PE=1 SV=2;tr|H3BU23|H3BU23_HUMAN Cerebellar degeneration-related protein 2 (Fragment) OS=Homo sapiens OX=9606 GN=CDR2 PE=1 SV=1
1.3595e+06	1.3434e+06	1.2637e+06	1.3681e+06	1.4638e+06	1.5023e+06			1.15683	0.127481	0.0696899	O95674	O95674	Phosphatidate cytidylyltransferase 2	CDS2	sp|O95674|CDS2_HUMAN Phosphatidate cytidylyltransferase 2 OS=Homo sapiens OX=9606 GN=CDS2 PE=1 SV=1
73148	95952	71567	94281	82815	77005			0.208331	0.0864614	0.618969	Q9H211	Q9H211	DNA replication factor Cdt1	CDT1	sp|Q9H211|CDT1_HUMAN DNA replication factor Cdt1 OS=Homo sapiens OX=9606 GN=CDT1 PE=1 SV=3
873979	1.0652e+06	786470	791760	984811	857920			0.0986542	-0.0434303	0.796794	Q9UKY7;D6R9V8;H0Y8K3;D6RFH2;D6RDN0;D6R973;D6RAV0	Q9UKY7;D6R9V8;H0Y8K3	Protein CDV3 homolog	CDV3	sp|Q9UKY7|CDV3_HUMAN Protein CDV3 homolog OS=Homo sapiens OX=9606 GN=CDV3 PE=1 SV=1;tr|D6R9V8|D6R9V8_HUMAN Protein CDV3 homolog OS=Homo sapiens OX=9606 GN=CDV3 PE=1 SV=1;tr|H0Y8K3|H0Y8K3_HUMAN Protein CDV3 homolog (Fragment) OS=Homo sapiens OX=9606 GN=CDV3
2.0717e+06	2.1862e+06	1.8949e+06	2.1491e+06	2.1743e+06	2.4003e+06			0.752333	0.128712	0.176875	Q9Y232;C9JQG7	Q9Y232;C9JQG7	Chromodomain Y-like protein	CDYL	sp|Q9Y232|CDYL_HUMAN Chromodomain Y-like protein OS=Homo sapiens OX=9606 GN=CDYL PE=1 SV=2;tr|C9JQG7|C9JQG7_HUMAN Chromodomain Y-like protein (Fragment) OS=Homo sapiens OX=9606 GN=CDYL PE=1 SV=1
1.5678e+06	1.5294e+06	1.7211e+06	1.6224e+06	1.4301e+06	1.7733e+06			0.00457625	-0.00145213	0.989518	P17676	P17676	CCAAT/enhancer-binding protein beta	CEBPB	sp|P17676|CEBPB_HUMAN CCAAT/enhancer-binding protein beta OS=Homo sapiens OX=9606 GN=CEBPB PE=1 SV=2
977561	1.0435e+06	1.1495e+06	971610	1.0245e+06	1.2285e+06			0.0567485	0.0201899	0.877509	P49716	P49716	CCAAT/enhancer-binding protein delta	CEBPD	sp|P49716|CEBPD_HUMAN CCAAT/enhancer-binding protein delta OS=Homo sapiens OX=9606 GN=CEBPD PE=1 SV=2
238300	214910	277480	221350	173590	275560			0.255209	-0.141505	0.555637	P53567	P53567	CCAAT/enhancer-binding protein gamma	CEBPG	sp|P53567|CEBPG_HUMAN CCAAT/enhancer-binding protein gamma OS=Homo sapiens OX=9606 GN=CEBPG PE=1 SV=1
9.038e+06	8.4217e+06	1.0395e+07	9.07221e+06	9.2609e+06	1.0891e+07			0.223566	0.069912	0.597632	Q03701;C9J9W7	Q03701	CCAAT/enhancer-binding protein zeta	CEBPZ	sp|Q03701|CEBPZ_HUMAN CCAAT/enhancer-binding protein zeta OS=Homo sapiens OX=9606 GN=CEBPZ PE=1 SV=3
116170	134870	108780	131480	134580	142740			0.897364	0.189159	0.126659	A8MTT3	A8MTT3	Protein CEBPZOS	CEBPZOS	sp|A8MTT3|CEBOS_HUMAN Protein CEBPZOS OS=Homo sapiens OX=9606 GN=CEBPZOS PE=1 SV=2
5.0151e+06	5.0843e+06	5.4599e+06	4.6636e+06	5.1369e+06	5.6093e+06			0.0693107	-0.0170129	0.85249	Q9BXW7;A8MYZ9	Q9BXW7	Cat eye syndrome critical region protein 5	CECR5	sp|Q9BXW7|HDHD5_HUMAN Haloacid dehalogenase-like hydrolase domain-containing 5 OS=Homo sapiens OX=9606 GN=HDHD5 PE=1 SV=1
8.9551e+06	8.5237e+06	9.9966e+06	8.3508e+06	8.654e+06	9.6209e+06			0.186586	-0.0447248	0.65075	Q92879;G5EA30;E9PSH0;E9PQK4;E9PKU1;F5H0D8;F5H4Y5;E9PKA1;A0A0J9YXK1;V9GY47;A0A0J9YXJ0;Q5VZZ6;A0A0J9YX66;O95319;A0A1B0GU44;E9PC62;A0A1B0GUN8;V9GYD9	Q92879;G5EA30	CUGBP Elav-like family member 1	CELF1	sp|Q92879|CELF1_HUMAN CUGBP Elav-like family member 1 OS=Homo sapiens OX=9606 GN=CELF1 PE=1 SV=2;tr|G5EA30|G5EA30_HUMAN CUG triplet repeat, RNA binding protein 1, isoform CRA_c OS=Homo sapiens OX=9606 GN=CELF1 PE=1 SV=1
2.8362e+06	3.0333e+06	2.958e+06	2.6407e+06	2.9475e+06	3.1998e+06			0.0414453	-0.0103588	0.908981	P07199	P07199	Major centromere autoantigen B	CENPB	sp|P07199|CENPB_HUMAN Major centromere autoantigen B OS=Homo sapiens OX=9606 GN=CENPB PE=1 SV=2
882400	1.0115e+06	981071	942370	974000	1.0774e+06			0.282931	0.0584939	0.521277	Q03188;H0Y8J2	Q03188;H0Y8J2	Centromere protein C	CENPC	sp|Q03188|CENPC_HUMAN Centromere protein C OS=Homo sapiens OX=9606 GN=CENPC PE=1 SV=2;tr|H0Y8J2|H0Y8J2_HUMAN Centromere protein C (Fragment) OS=Homo sapiens OX=9606 GN=CENPC PE=1 SV=1
122340	145550	127990	127100	143440	136430			0.176167	0.0420437	0.666551	A0A087X0P0;Q02224	A0A087X0P0;Q02224	Kinesin-like protein;Centromere-associated protein E	CENPE	tr|A0A087X0P0|A0A087X0P0_HUMAN Centromere-associated protein E OS=Homo sapiens OX=9606 GN=CENPE PE=1 SV=1;sp|Q02224|CENPE_HUMAN Centromere-associated protein E OS=Homo sapiens OX=9606 GN=CENPE PE=1 SV=2
1.0384e+07	1.0989e+07	1.1692e+07	1.051e+07	1.1492e+07	1.1917e+07			0.191213	0.0364895	0.643854	P49454;A0A087WTY4	P49454	Centromere protein F	CENPF	sp|P49454|CENPF_HUMAN Centromere protein F OS=Homo sapiens OX=9606 GN=CENPF PE=1 SV=3
664110	757370	652810	707340	713470	767560			0.441117	0.0794837	0.362146	H0Y9E6;B3KVZ3;Q9H3R5;D6RBJ6	H0Y9E6;B3KVZ3;Q9H3R5	Centromere protein H	CENPH	tr|H0Y9E6|H0Y9E6_HUMAN Centromere protein H (Fragment) OS=Homo sapiens OX=9606 GN=CENPH PE=1 SV=1;tr|B3KVZ3|B3KVZ3_HUMAN Centromere protein H OS=Homo sapiens OX=9606 GN=CENPH PE=1 SV=1;sp|Q9H3R5|CENPH_HUMAN Centromere protein H OS=Homo sapiens OX=9606 GN=C
491660	510080	527110	439070	493440	549940			0.195453	-0.0499624	0.637599	Q92674	Q92674	Centromere protein I	CENPI	sp|Q92674|CENPI_HUMAN Centromere protein I OS=Homo sapiens OX=9606 GN=CENPI PE=1 SV=2
360240	422920	321690	368030	391060	412350			0.301904	0.0920226	0.498995	D6RC76;D6RHD3;Q9BS16;D6RAX0;D6RJF0;D6R984;D6RBN6	D6RC76;D6RHD3;Q9BS16;D6RAX0;D6RJF0	Centromere protein K	CENPK	tr|D6RC76|D6RC76_HUMAN Centromere protein K (Fragment) OS=Homo sapiens OX=9606 GN=CENPK PE=1 SV=1;tr|D6RHD3|D6RHD3_HUMAN Centromere protein K OS=Homo sapiens OX=9606 GN=CENPK PE=1 SV=1;sp|Q9BS16|CENPK_HUMAN Centromere protein K OS=Homo sapiens OX=9606 GN=C
610640	585400	738890	588360	603930	659190			0.19334	-0.0577768	0.640708	Q8N0S6	Q8N0S6	Centromere protein L	CENPL	sp|Q8N0S6|CENPL_HUMAN Centromere protein L OS=Homo sapiens OX=9606 GN=CENPL PE=1 SV=2
659820	680410	665550	716070	606910	575600			0.373932	-0.0854581	0.422734	Q9NSP4;B1AHQ6;B1AHQ7;B1AHQ8	Q9NSP4;B1AHQ6	Centromere protein M	CENPM	sp|Q9NSP4|CENPM_HUMAN Centromere protein M OS=Homo sapiens OX=9606 GN=CENPM PE=1 SV=1;tr|B1AHQ6|B1AHQ6_HUMAN Centromere protein M OS=Homo sapiens OX=9606 GN=CENPM PE=1 SV=1
302010	320920	341340	282030	343660	337920			0.0153277	-0.00483576	0.965322	Q96H22;H3BRU7;H3BMC7	Q96H22	Centromere protein N	CENPN	sp|Q96H22|CENPN_HUMAN Centromere protein N OS=Homo sapiens OX=9606 GN=CENPN PE=1 SV=2
277150	310270	324540	273140	320520	365890			0.180857	0.0662924	0.65939	Q7L2Z9	Q7L2Z9	Centromere protein Q	CENPQ	sp|Q7L2Z9|CENPQ_HUMAN Centromere protein Q OS=Homo sapiens OX=9606 GN=CENPQ PE=1 SV=1
441060	497980	485760	403340	457120	478720			0.427537	-0.0911853	0.373648	Q71F23;Q09GN1;D6R9S4	Q71F23;Q09GN1	Centromere protein U	CENPU;MLF1IP	sp|Q71F23|CENPU_HUMAN Centromere protein U OS=Homo sapiens OX=9606 GN=CENPU PE=1 SV=1;tr|Q09GN1|Q09GN1_HUMAN Centromere protein U OS=Homo sapiens OX=9606 GN=CENPU PE=1 SV=1
79318	89289	77775	101670	91395	82470			0.673076	0.15879	0.212287	Q8N960;D6REX9	Q8N960;D6REX9	Centrosomal protein of 120 kDa	CEP120	sp|Q8N960|CE120_HUMAN Centrosomal protein of 120 kDa OS=Homo sapiens OX=9606 GN=CEP120 PE=1 SV=2;tr|D6REX9|D6REX9_HUMAN Centrosomal protein of 120 kDa (Fragment) OS=Homo sapiens OX=9606 GN=CEP120 PE=1 SV=2
370740	401850	376240	357740	409250	403080			0.127818	0.0247472	0.745043	Q6ZU80;H0YJE3;H0YJD7;H0YIZ9	Q6ZU80;H0YJE3	Centrosomal protein of 128 kDa	CEP128	sp|Q6ZU80|CE128_HUMAN Centrosomal protein of 128 kDa OS=Homo sapiens OX=9606 GN=CEP128 PE=1 SV=2;tr|H0YJE3|H0YJE3_HUMAN Centrosomal protein of 128 kDa (Fragment) OS=Homo sapiens OX=9606 GN=CEP128 PE=1 SV=1
1.6493e+06	1.882e+06	1.6531e+06	1.3674e+06	1.6813e+06	1.6085e+06			0.644808	-0.157522	0.226565	Q9UPN4;I3L2J8;I3L2X7;I3L4M5;I3L316	Q9UPN4;I3L2J8;I3L2X7	Centrosomal protein of 131 kDa	CEP131	sp|Q9UPN4|CP131_HUMAN Centrosomal protein of 131 kDa OS=Homo sapiens OX=9606 GN=CEP131 PE=1 SV=3;tr|I3L2J8|I3L2J8_HUMAN Centrosomal protein of 131 kDa OS=Homo sapiens OX=9606 GN=CEP131 PE=1 SV=1;tr|I3L2X7|I3L2X7_HUMAN Centrosomal protein of 131 kDa (Fragme
615840	796360	576150	697290	805930	673030			0.358177	0.140221	0.438352	Q5SW79;H0Y2V6;E5RFU8;E5RJT5;J3KQR7;Q9Y4F5;E5RIH6;H0YB66;H0YB92;E7EWM2;E7EMW0;Q96L14	Q5SW79;H0Y2V6	Centrosomal protein of 170 kDa	CEP170	sp|Q5SW79|CE170_HUMAN Centrosomal protein of 170 kDa OS=Homo sapiens OX=9606 GN=CEP170 PE=1 SV=1;tr|H0Y2V6|H0Y2V6_HUMAN Centrosomal protein of 170 kDa (Fragment) OS=Homo sapiens OX=9606 GN=CEP170 PE=1 SV=1
48257	66106	44542	64766	47294	50940			0.0712171	0.0450026	0.848756	H0Y9P3;Q8TEP8	H0Y9P3;Q8TEP8	Centrosomal protein of 192 kDa	CEP192	tr|H0Y9P3|H0Y9P3_HUMAN Centrosomal protein of 192 kDa (Fragment) OS=Homo sapiens OX=9606 GN=CEP192 PE=1 SV=1;sp|Q8TEP8|CE192_HUMAN Centrosomal protein of 192 kDa OS=Homo sapiens OX=9606 GN=CEP192 PE=1 SV=3
28914	41901	25583	37763	36735	36866			0.489312	0.240827	0.324107	Q9BV73;Q5JWS6;Q5JWS5;A6PVI9;E9PHT2;E7ETF9	Q9BV73	Centrosome-associated protein CEP250	CEP250	sp|Q9BV73|CP250_HUMAN Centrosome-associated protein CEP250 OS=Homo sapiens OX=9606 GN=CEP250 PE=1 SV=2
211190	255860	193460	222000	272490	236990			0.441758	0.151886	0.361611	J3KNF5;O15078;A0A5F9ZHV7;F8VS29;A0A0A0MS86;S4R322	J3KNF5;O15078;A0A5F9ZHV7;F8VS29;A0A0A0MS86;S4R322	Centrosomal protein of 290 kDa	CEP290	tr|J3KNF5|J3KNF5_HUMAN Centrosomal protein of 290 kDa OS=Homo sapiens OX=9606 GN=CEP290 PE=1 SV=1;sp|O15078|CE290_HUMAN Centrosomal protein of 290 kDa OS=Homo sapiens OX=9606 GN=CEP290 PE=1 SV=2;tr|A0A5F9ZHV7|A0A5F9ZHV7_HUMAN Centrosomal protein of 290 kDa
139770	176880	147610	135320	148080	139840			0.508069	-0.127029	0.310407	Q9BYV8	Q9BYV8	Centrosomal protein of 41 kDa	CEP41	sp|Q9BYV8|CEP41_HUMAN Centrosomal protein of 41 kDa OS=Homo sapiens OX=9606 GN=CEP41 PE=1 SV=1
503310	638890	499330	510540	579350	563420			0.0474427	0.0178871	0.896514	Q53EZ4;H0Y432	Q53EZ4	Centrosomal protein of 55 kDa	CEP55	sp|Q53EZ4|CEP55_HUMAN Centrosomal protein of 55 kDa OS=Homo sapiens OX=9606 GN=CEP55 PE=1 SV=3
63922	72600	71989	73468	77034	73372			0.755469	0.104595	0.175603	E9PG22;Q8IW35	E9PG22;Q8IW35	Centrosomal protein of 97 kDa	CEP97	tr|E9PG22|E9PG22_HUMAN Centrosomal protein of 97 kDa OS=Homo sapiens OX=9606 GN=CEP97 PE=1 SV=1;sp|Q8IW35|CEP97_HUMAN Centrosomal protein of 97 kDa OS=Homo sapiens OX=9606 GN=CEP97 PE=1 SV=1
1.7549e+06	1.5378e+06	1.7851e+06	1.5364e+06	1.4889e+06	1.7363e+06			0.411215	-0.0928154	0.387958	Q9Y6K0;A0A0C4DGS9	Q9Y6K0;A0A0C4DGS9	Choline/ethanolaminephosphotransferase 1	CEPT1	sp|Q9Y6K0|CEPT1_HUMAN Choline/ethanolaminephosphotransferase 1 OS=Homo sapiens OX=9606 GN=CEPT1 PE=1 SV=1;tr|A0A0C4DGS9|A0A0C4DGS9_HUMAN Choline/ethanolaminephosphotransferase 1 OS=Homo sapiens OX=9606 GN=CEPT1 PE=1 SV=1
323330	343460	372690	282570	338420	376390			0.191203	-0.0671571	0.643869	A0A087WYE2;Q5T4B2;X6RL83;B7ZBS8;B7ZBS9;B7ZBT0	A0A087WYE2;Q5T4B2;X6RL83	Probable inactive glycosyltransferase 25 family member 3	CERCAM	tr|A0A087WYE2|A0A087WYE2_HUMAN Inactive glycosyltransferase 25 family member 3 OS=Homo sapiens OX=9606 GN=CERCAM PE=1 SV=1;sp|Q5T4B2|GT253_HUMAN Inactive glycosyltransferase 25 family member 3 OS=Homo sapiens OX=9606 GN=CERCAM PE=1 SV=1;tr|X6RL83|X6RL83_HU
12247	15936	9746.3	12411	13209	14485			0.189984	0.106685	0.645678	Q8TCT0	Q8TCT0	Ceramide kinase	CERK	sp|Q8TCT0|CERK1_HUMAN Ceramide kinase OS=Homo sapiens OX=9606 GN=CERK PE=1 SV=1
174450	188120	166880	166840	173810	182410			0.0952693	-0.0167052	0.803028	P27544	P27544	Ceramide synthase 1	CERS1	sp|P27544|CERS1_HUMAN Ceramide synthase 1 OS=Homo sapiens OX=9606 GN=CERS1 PE=1 SV=1
3.0055e+06	3.0864e+06	3.236e+06	3.2822e+06	3.6778e+06	3.9645e+06			1.23749	0.224302	0.0578774	Q5SZE1;Q96G23;H0YNU7;Q5SZE3;H0YKH6;Q5SZE4;Q5SZE2;H0YLQ6	Q5SZE1;Q96G23;H0YNU7;Q5SZE3;H0YKH6;Q5SZE4;Q5SZE2	Ceramide synthase 2	CERS2	tr|Q5SZE1|Q5SZE1_HUMAN Ceramide synthase 2 (Fragment) OS=Homo sapiens OX=9606 GN=CERS2 PE=1 SV=2;sp|Q96G23|CERS2_HUMAN Ceramide synthase 2 OS=Homo sapiens OX=9606 GN=CERS2 PE=1 SV=1;tr|H0YNU7|H0YNU7_HUMAN Ceramide synthase 2 OS=Homo sapiens OX=9606 GN=CERS
966011	893010	1.0578e+06	931280	917271	1.0952e+06			0.0376267	0.0119915	0.917008	H0YI10;F8VXY1;Q8N5B7;Q49AQ3;H0YIG1;H0YHG4;Q6ZMG9	H0YI10;F8VXY1;Q8N5B7;Q49AQ3	Ceramide synthase 5	CERS5;LASS5	tr|H0YI10|H0YI10_HUMAN Ceramide synthase 5 (Fragment) OS=Homo sapiens OX=9606 GN=CERS5 PE=1 SV=2;tr|F8VXY1|F8VXY1_HUMAN Ceramide synthase 5 OS=Homo sapiens OX=9606 GN=CERS5 PE=1 SV=1;sp|Q8N5B7|CERS5_HUMAN Ceramide synthase 5 OS=Homo sapiens OX=9606 GN=CERS
2.1947e+07	1.5475e+07	1.7315e+07	1.9589e+07	1.5022e+07	1.6185e+07			0.209735	-0.101402	0.616971	P23141;H3BQV8;A0A140TA63;H3BSU0;Q9UKY3	P23141	Liver carboxylesterase 1	CES1	sp|P23141|EST1_HUMAN Liver carboxylesterase 1 OS=Homo sapiens OX=9606 GN=CES1 PE=1 SV=2
124650	121420	140200	124600	122320	127620			0.25056	-0.0418517	0.561617	O00748;J3QSC0	O00748;J3QSC0	Cocaine esterase	CES2	sp|O00748|EST2_HUMAN Cocaine esterase OS=Homo sapiens OX=9606 GN=CES2 PE=1 SV=1;tr|J3QSC0|J3QSC0_HUMAN Cocaine esterase (Fragment) OS=Homo sapiens OX=9606 GN=CES2 PE=1 SV=1
3.99e+06	3.674e+06	4.546e+06	3.1108e+06	3.2533e+06	3.9061e+06			0.868778	-0.251141	0.135276	P41208;Q12798	P41208	Centrin-2	CETN2	sp|P41208|CETN2_HUMAN Centrin-2 OS=Homo sapiens OX=9606 GN=CETN2 PE=1 SV=1
831790	869459	708940	903590	984350	893500			0.991134	0.210768	0.102062	E5RK82;E5RJF8;O15182;E5RFM2;H0YBL5;E5RH67	E5RK82;E5RJF8;O15182;E5RFM2;H0YBL5;E5RH67	Centrin-3	CETN3	tr|E5RK82|E5RK82_HUMAN Centrin-3 OS=Homo sapiens OX=9606 GN=CETN3 PE=1 SV=1;tr|E5RJF8|E5RJF8_HUMAN Centrin-3 OS=Homo sapiens OX=9606 GN=CETN3 PE=1 SV=1;sp|O15182|CETN3_HUMAN Centrin-3 OS=Homo sapiens OX=9606 GN=CETN3 PE=1 SV=2;tr|E5RFM2|E5RFM2_HUMAN Centri
1.2922e+06	1.1139e+06	1.5542e+06	1.1689e+06	1.2307e+06	1.3003e+06			0.231317	-0.0860488	0.587061	Q9Y6A4	Q9Y6A4	Cilia- and flagella-associated protein 20	CFAP20	sp|Q9Y6A4|CFA20_HUMAN Cilia- and flagella-associated protein 20 OS=Homo sapiens OX=9606 GN=CFAP20 PE=1 SV=1
507420	827470	483000	505630	540800	471430			0.356561	-0.217897	0.439986	Q9UEE9	Q9UEE9	Craniofacial development protein 1	CFDP1	sp|Q9UEE9|CFDP1_HUMAN Craniofacial development protein 1 OS=Homo sapiens OX=9606 GN=CFDP1 PE=1 SV=1
[truncated: 5,763 more rows]

## Sheet: Table S3_2 (TMT-proteomics)
siCTRL DMSO #1	siCTRL DMSO #2	siCTRL DMSO #3	siCTRL TMZ #1	siCTRL TMZ #2	siCTRL TMZ #3	siCTRL TMZ vs siCTRL DMSO	BH-FDR	-Log Student's T-test p value (siCTRL TMZ vs siCTRL DMSO)	Student's T-test Difference (siCTRL TMZ vs siCTRL DMSO)	Student's T-test p value (siCTRL TMZ vs siCTRL DMSO)	Protein IDs	Majority protein IDs	Protein names	Gene names	Fasta headers
[truncated: 6,756 more rows]

[truncated: 3 more sheets: Table S3_3 (TMT-proteomics), Table S4 (Primer sequences), Table S5 (Clinical information)]
